# Supplementary material for: GRASPing experience-dependent protein expression signatures enriched for hippocampal engram cell synapses
Source: Sci Adv. 2026 May 15;12(20):eadv3557. doi: 10.1126/sciadv.adv3557 (PMC13178557; doi:10.1126/sciadv.adv3557)
Supplement: Supplementary file 2 — Data S1 to S14 [file sciadv.adv3557_data_s1_to_s14.zip › adv3557_data_s1_to_s14.xlsx]

## Sheet: Legends
Supplementary Data :	Legends
Supplementary Data 1	MS quantified proteins in CFC and their corresponding protein abundance values
Supplementary Data 2	MS quantified proteins in CE and their corresponding protein abundance values
Supplementary Data 3	CFC and CE MS quantified proteins (identified in at least 50 % of the eGRASP+ and eGRASP- samples/group) used for differential expression analysis before and after filtering to remove eGRASP derived peptides (related to Fig. 2L, M and fig. S6, D-F)
Supplementary Data 4	Overlap between proteins identified after CFC and CE and proteins annotated to SynGO defined synaptic subcompartments (related to Fig. 2I). Biological process annotations included.
Supplementary Data 5	Proteins significantly regulated after CFC and CE in eGRASP+ synaptosomes when compared to eGRASP- synaptosomes before and after filtering to remove eGRASP derived peptides (related to Fig. 2, L and M and supplementary fig. S6, C-F).
Supplementary Data 6	Functional classes/categories of proteins significantly enriched and depleted after CFC or CE in eGRASP+ synaptosomes when compared to eGRASP- synaptosomes (related to Fig. S8A and Fig. S9A).
Supplementary Data 7	Enriched and depleted Kegg pathways driven by differentially expressed proteins after CFC or CE. Pathways in red are depicted in Fig. S8B and Fig. S9B.
Supplementary Data 8	SynGO annotated proteins significantly enriched and depleted after CFC and CE (related to Fig. 4).
Supplementary Data 9	Overlap between CFC and CE SynGO regulated proteins and known modulators of synaptic plasticity (related to Fig. 5A-D).
Supplementary Data 10	List of proteins used for paralog analysis, and example publications implicating paralogs to various synapse functions, learning & memory, and diversity (related to Fig. 5E)
Supplementary Data 11	Overlap between CFC/CE enriched proteins and proteins dysregulated in the CA1/subiculum of human AD postmortem tissue(29) (related to Fig. S10B)
Supplementary Data 12	GWAS and OMIM analyses (related to Fig. S10, C-E).
Supplementary Data 13	List of proteins used for dominance analysis between CFC and CE, highlighting (red) CFC-dominant and CE-dominant proteins, and their corresponding SynGO-CC location, stats before and after filtering to remove eGRASP derived peptides (related to Fig. 6).
Supplementary Data 14	PheWAS analysis of dominant proteins after CFC and CE

## Sheet: Supp. Data 1
Protein abundance quantified in CFC sample groups
protein_id	fasta_headers	gene_symbols_or_id	eGRASP- A1	eGRASP- A2	eGRASP- A3	eGRASP- A4	eGRASP- A5	eGRASP- A6	eGRASP- A7	eGRASP- A8	eGRASP+ A1	eGRASP+ A2	eGRASP+ A3	eGRASP+ A4	eGRASP+ A5	eGRASP+ A6	eGRASP+ A7	eGRASP+ A8
Q9CPN9	>tr|Q9CPN9|Q9CPN9_MOUSE RIKEN cDNA 2210010C04 gene OS=Mus musculus OX=10090 GN=2210010C04Rik PE=1 SV=1	2210010C04RIK	12.811	12.5283	11.2336	11.212	12.2194	11.4422	11.4457	11.6924	11.4119	11.4238	10.8648	11.1664	10.8403	11.671		10.1429
G3X8U3	>tr|G3X8U3|G3X8U3_MOUSE Queuosine salvage protein OS=Mus musculus OX=10090 GN=2210016F16Rik PE=1 SV=1	2210016F16RIK	12.2339	12.7373	12.7065	12.3124	12.9766	11.5889	11.3356	11.3444	11.9645	11.8276	11.3139	11.9005	10.3242	10.8623		10.2159
B8JJ66;B8JJ69;F6X1P1	>tr|B8JJ66|B8JJ66_MOUSE Isoform of B8JJ69, RIKEN cDNA 2310061I04 gene OS=Mus musculus OX=10090 GN=2310061I04Rik PE=1 SV=1;>tr|B8JJ69|B8JJ69_MOUSE RIKEN cDNA 2310061I04 gene OS=Mus musculus OX=10090 GN=2310061I04Rik PE=1 SV=1;>tr|F6X1P1|F6X1P1_MOUSE Isoform of B8JJ69, RIKEN cDNA 2310061I04 gene (Fragment) OS=Mus musculus OX=10090 GN=2310061I04Rik PE=1 SV=1	2310061I04RIK	10.5603	10.7983	10.1867	10.539		8.9563	9.30341	10.5021	9.85588	10.053	10.2888	9.91645	9.06502	9.95522	10.3609	11.1182
Q3TE80	>tr|Q3TE80|Q3TE80_MOUSE RIKEN cDNA 2410002F23 gene OS=Mus musculus OX=10090 GN=2410002F23Rik PE=1 SV=1	2410002F23RIK	9.90635	10.3973	9.73721	9.60835	9.92241	9.585	9.53206	9.38405	9.75743		9.70138	9.28228	10.1383	9.90122	9.31679	10.5758
E9PWP9	>tr|E9PWP9|E9PWP9_MOUSE RIKEN cDNA 4931408C20 gene OS=Mus musculus OX=10090 GN=4931408C20Rik PE=4 SV=1	4931408C20RIK			11.4087	10.825		11.4249	11.7597	10.9668	10.8519	11.3578		11.0369	10.9698	11.3834
B1APX2	>tr|B1APX2|B1APX2_MOUSE Isoform of Q3UE31, RIKEN cDNA 5031439G07 gene OS=Mus musculus OX=10090 GN=5031439G07Rik PE=1 SV=1	5031439G07RIK	9.88175	9.53991	9.56221	8.76132	10.2484	9.75526	9.95547	9.46138	9.46102	9.53211	9.36645	9.6554	9.31029	9.60755	9.86816	9.38978
A0A1L1SS16	>tr|A0A1L1SS16|A0A1L1SS16_MOUSE Isoform of D3Z623, RIKEN cDNA 9330159F19 gene OS=Mus musculus OX=10090 GN=9330159F19Rik PE=4 SV=1	9330159F19RIK	10.6345	10.3501			9.36246	10.6404	10.3732	10.8283	11.0242	10.5047	10.4293	10.1271		10.1996	10.103
Q9D2R0	>sp|Q9D2R0|AACS_MOUSE Acetoacetyl-CoA synthetase OS=Mus musculus OX=10090 GN=Aacs PE=1 SV=1	AACS	10.5712	9.1282	8.56922	10.0331	10.2604	10.122	9.87679	10.3001	10.0481	10.5822	10.1651	9.72196		10.0257	9.34802	9.75243
Q3UHJ0;Q3UHJ0-2	>sp|Q3UHJ0|AAK1_MOUSE AP2-associated protein kinase 1 OS=Mus musculus OX=10090 GN=Aak1 PE=1 SV=2;>sp|Q3UHJ0-2|AAK1_MOUSE Isoform of Q3UHJ0, Isoform 2 of AP2-associated protein kinase 1 OS=Mus musculus OX=10090 GN=Aak1	AAK1	12.0707	11.7725	12.0156	11.9325	12.2008	12.0531	12.3032	11.9314	12.0301	11.8803	12.0509	11.9896	11.9834	12.1646	12.0647	12.1636
Q3UHJ0;Q3UHJ0-2;Q91Z96;Q91Z96-2	>sp|Q3UHJ0|AAK1_MOUSE AP2-associated protein kinase 1 OS=Mus musculus OX=10090 GN=Aak1 PE=1 SV=2;>sp|Q3UHJ0-2|AAK1_MOUSE Isoform of Q3UHJ0, Isoform 2 of AP2-associated protein kinase 1 OS=Mus musculus OX=10090 GN=Aak1;>sp|Q91Z96|BMP2K_MOUSE BMP-2-inducible protein kinase OS=Mus musculus OX=10090 GN=Bmp2k PE=1 SV=1;>sp|Q91Z96-2|BMP2K_MOUSE Isoform of Q91Z96, Isoform 2 of BMP-2-inducible protein ki…	AAK1;BMP2K	13.2192	12.6197	13.1586	13.2106	13.4945	13.5182	13.2041	13.0416	13.2095	13.0077	13.4247	13.2749	12.7097	13.3975	13.69	13.7668
Q8R0P4	>sp|Q8R0P4|AAMDC_MOUSE Mth938 domain-containing protein OS=Mus musculus OX=10090 GN=Aamdc PE=1 SV=1	AAMDC	9.66306	9.65075		9.24002	10.0605	10.0504		10.0416	10.0042	9.84133	10.0523	9.52577	9.34865	10.3558	10.1408	9.42086
Q8BGQ7	>sp|Q8BGQ7|SYAC_MOUSE Alanine--tRNA ligase, cytoplasmic OS=Mus musculus OX=10090 GN=Aars1 PE=1 SV=1	AARS1	10.9184	10.889	10.7664	11.0415	10.8891	11.0457	11.021	11.1664	11.059	10.9478	10.8429	10.9688	10.9593	10.8742	11.0293	11.1401
Q3THG9	>sp|Q3THG9|AASD1_MOUSE Alanyl-tRNA editing protein Aarsd1 OS=Mus musculus OX=10090 GN=Aarsd1 PE=1 SV=2	AARSD1	10.5065	10.1554	10.3014	10.7953	10.5484	10.4666	10.6815	10.5901	10.3043	10.4446	10.5627	10.3465	9.94964	10.3496	10.5007	10.7009
Q80YE4;Q80YE4-2;Q80YE4-3	>sp|Q80YE4|LMTK1_MOUSE Serine/threonine-protein kinase LMTK1 OS=Mus musculus OX=10090 GN=Aatk PE=1 SV=1;>sp|Q80YE4-2|LMTK1_MOUSE Isoform of Q80YE4, Isoform 2 of Serine/threonine-protein kinase LMTK1 OS=Mus musculus OX=10090 GN=Aatk;>sp|Q80YE4-3|LMTK1_MOUSE Isoform of Q80YE4, Isoform 3 of Serine/threonine-protein kinase LMTK1 OS=Mus musculus OX=10090 GN=Aatk	AATK	8.73169	10.1207	9.73242	10.7439	9.13376	10.0621	9.43924	9.95795	10.0323	10.0824	9.82017	10.2364	10.2005	9.92017	9.60268	10.3127
P61922	>sp|P61922|GABT_MOUSE 4-aminobutyrate aminotransferase, mitochondrial OS=Mus musculus OX=10090 GN=Abat PE=1 SV=1	ABAT	11.7651			10.728				11.833	11.8068	11.1636	10.4465			10.6909	11.6922	11.5462
P61922;P61922-2	>sp|P61922|GABT_MOUSE 4-aminobutyrate aminotransferase, mitochondrial OS=Mus musculus OX=10090 GN=Abat PE=1 SV=1;>sp|P61922-2|GABT_MOUSE Isoform of P61922, Isoform 2 of 4-aminobutyrate aminotransferase, mitochondrial OS=Mus musculus OX=10090 GN=Abat	ABAT	11.0288	10.5323	10.5442	10.3036	10.5064	10.9949	11.0802	11.7277	10.9756	10.4982	10.4985	10.2426	10.2846	10.6877	11.4373	11.6816
P41233	>sp|P41233|ABCA1_MOUSE Phospholipid-transporting ATPase ABCA1 OS=Mus musculus OX=10090 GN=Abca1 PE=1 SV=4	ABCA1	10.3452	9.51038	9.66335	10.3312	10.0281	9.80201	9.96488	9.85735	10.0997	10.0556	10.0587	10.5105	10.2319	9.77405	10.2532	9.72086
P41234	>sp|P41234|ABCA2_MOUSE ATP-binding cassette sub-family A member 2 OS=Mus musculus OX=10090 GN=Abca2 PE=1 SV=4	ABCA2	10.0402	9.21198	9.51101	9.82532	9.24837	9.52336	8.64628	9.89564	9.82969	9.86646	9.29705	10.1406	9.71348	9.31276	8.91474	9.1031
Q8R420	>sp|Q8R420|ABCA3_MOUSE Phospholipid-transporting ATPase ABCA3 OS=Mus musculus OX=10090 GN=Abca3 PE=1 SV=3	ABCA3				11.1205	10.576	10.7399	10.5452	10.1122	11.1641	10.8083	10.3512	10.8286	10.9858		10.8379	10.5267
Q8K448	>sp|Q8K448|ABCA5_MOUSE Cholesterol transporter ABCA5 OS=Mus musculus OX=10090 GN=Abca5 PE=1 SV=2	ABCA5	10.358	10.1449	10.21	10.2647	10.6231	10.2474	10.3921	10.2414	10.2825	10.784	10.3176	10.22	10.291	10.0762	10.3013	9.99367
Q8K441;Q8K449	>sp|Q8K441|ABCA6_MOUSE ATP-binding cassette sub-family A member 6 OS=Mus musculus OX=10090 GN=Abca6 PE=1 SV=2;>sp|Q8K449|ABCA9_MOUSE ATP-binding cassette sub-family A member 9 OS=Mus musculus OX=10090 GN=Abca9 PE=1 SV=2	ABCA6;ABCA9		9.45478		9.26812	10.0222	9.28692		8.84843	8.60777				9.61855	8.38889		8.18498
Q91V24	>sp|Q91V24|ABCA7_MOUSE ATP-binding cassette sub-family A member 7 OS=Mus musculus OX=10090 GN=Abca7 PE=1 SV=1	ABCA7	10.0664	9.20761	10.1186	9.77518	9.70881	9.58196	10.1406	9.6352	10.1731	9.8781	10.0735	9.72334	10.0395	9.99291	9.95522	10.1814
Q8K440;Q8K440-2	>sp|Q8K440|ABC8B_MOUSE ABC-type organic anion transporter ABCA8B OS=Mus musculus OX=10090 GN=Abca8b PE=1 SV=2;>sp|Q8K440-2|ABC8B_MOUSE Isoform of Q8K440, Isoform 2 of ABC-type organic anion transporter ABCA8B OS=Mus musculus OX=10090 GN=Abca8b	ABCA8B	10.2091	10.2769	10.3213	10.2246	9.38783	8.31212		9.66636	9.93047	10.4648	10.4202	10.4767	9.47829	9.91728	9.42978	9.81512
Q9JI39	>sp|Q9JI39|ABCBA_MOUSE ATP-binding cassette sub-family B member 10, mitochondrial OS=Mus musculus OX=10090 GN=Abcb10 PE=1 SV=1	ABCB10	10.4718	10.8554	10.5444	10.0055	10.0213	9.91274	9.78721	10.4773	10.3152	10.2195	10.4319	9.9862	9.65146	9.66909	10.0856	9.94585
Q9DC29	>sp|Q9DC29|ABCB6_MOUSE ATP-binding cassette sub-family B member 6 OS=Mus musculus OX=10090 GN=Abcb6 PE=1 SV=1	ABCB6	10.2568		10.3777	9.65978	10.9033	9.6304	9.5461	9.68723	9.38064	9.94683	10.1117	10.1677	10.0064	9.57284	9.45801	9.13181
Q61102	>sp|Q61102|ABCB7_MOUSE Iron-sulfur clusters transporter ABCB7, mitochondrial OS=Mus musculus OX=10090 GN=Abcb7 PE=1 SV=3	ABCB7	10.6844	10.9996	11.2451	10.7544	10.4214	10.2842	10.8725	11.0029	10.7623	10.963	11.0644	10.7519	10.2907	10.3126	11.004	10.9535
Q9CXJ4	>sp|Q9CXJ4|MITOS_MOUSE Mitochondrial potassium channel ATP-binding subunit OS=Mus musculus OX=10090 GN=Abcb8 PE=1 SV=1	ABCB8	11.2226	11.3374	11.4084	11.1245	10.8642	10.9859	11.1207	11.2832	11.225	11.2946	11.4464	11.034	10.8429	10.7915	11.3459	11.4335
Q9JJ59	>sp|Q9JJ59|ABCB9_MOUSE ABC-type oligopeptide transporter ABCB9 OS=Mus musculus OX=10090 GN=Abcb9 PE=1 SV=1	ABCB9	9.13822	9.82659	9.85554	9.51811	9.87416	9.69291	9.80815	9.57679	9.47836	10.0038	9.79589	9.89608	9.40378	9.65302	9.73064	9.62653
E9Q236;E9Q236-2;E9Q236-3	>sp|E9Q236|MRP4_MOUSE ATP-binding cassette sub-family C member 4 OS=Mus musculus OX=10090 GN=Abcc4 PE=1 SV=1;>sp|E9Q236-2|MRP4_MOUSE Isoform of E9Q236, Isoform 2 of ATP-binding cassette sub-family C member 4 OS=Mus musculus OX=10090 GN=Abcc4;>sp|E9Q236-3|MRP4_MOUSE Isoform of E9Q236, Isoform 3 of ATP-binding cassette sub-family C member 4 OS=Mus musculus OX=10090 GN=Abcc4	ABCC4	9.31972	8.96243		9.52262		9.15149				9.16295		9.60137		8.4698	9.46199	7.77626
B2RUS7	>tr|B2RUS7|B2RUS7_MOUSE ATP-binding cassette, sub-family C (CFTR/MRP), member 8 OS=Mus musculus OX=10090 GN=Abcc8 PE=1 SV=1	ABCC8	9.87349	10.1364	9.9631	9.60365	9.94687	10.1581	9.57511	10.0647	9.88445	10.2766	10.0366	10.3388	9.84322	10.0196	10.1939	9.91429
P70170;P70170-2	>sp|P70170|ABCC9_MOUSE ATP-binding cassette sub-family C member 9 OS=Mus musculus OX=10090 GN=Abcc9 PE=1 SV=2;>sp|P70170-2|ABCC9_MOUSE Isoform of P70170, Isoform SUR2B of ATP-binding cassette sub-family C member 9 OS=Mus musculus OX=10090 GN=Abcc9	ABCC9	11.4255	11.4048			12.0688				11.2755	11.7942	11.752		11.9628		12.4366
Q61285	>sp|Q61285|ABCD2_MOUSE ATP-binding cassette sub-family D member 2 OS=Mus musculus OX=10090 GN=Abcd2 PE=1 SV=2	ABCD2	10.1091	10.5682	10.3915	10.121	9.91552	10.1034	10.1203	10.1628	10.2695	10.5599	10.2897	10.31	10.3922	9.87478	10.6204	10.1041
P55096	>sp|P55096|ABCD3_MOUSE ATP-binding cassette sub-family D member 3 OS=Mus musculus OX=10090 GN=Abcd3 PE=1 SV=2	ABCD3	10.3626	10.5788	10.2572	10.252	9.62151	10.3951	10.0089	10.2693	10.2565	10.3912	10.1096	10.431	10.3519	10.2514	10.547	10.2947
P61222	>sp|P61222|ABCE1_MOUSE ATP-binding cassette sub-family E member 1 OS=Mus musculus OX=10090 GN=Abce1 PE=1 SV=1	ABCE1	10.1779	10.2392	10.2707	10.8634	10.3811	10.512	10.3278	10.2181	10.2477	10.2498	10.1898	10.8428	10.3173	10.4132	10.0378	10.5482
Q99LE6	>sp|Q99LE6|ABCF2_MOUSE ATP-binding cassette sub-family F member 2 OS=Mus musculus OX=10090 GN=Abcf2 PE=1 SV=1	ABCF2			9.45203	10.3025	10.1777	9.68635		10.0887	9.29389	9.44101	9.83917	9.59287	9.78684	9.85766	9.61811	9.5555
Q8K268	>sp|Q8K268|ABCF3_MOUSE ATP-binding cassette sub-family F member 3 OS=Mus musculus OX=10090 GN=Abcf3 PE=1 SV=1	ABCF3		9.35582		9.30024	9.32094	9.69271		9.1439		9.11848	9.41913	8.69696				8.81357
Q64343	>sp|Q64343|ABCG1_MOUSE ATP-binding cassette sub-family G member 1 OS=Mus musculus OX=10090 GN=Abcg1 PE=1 SV=1	ABCG1	9.71632	10.5977	9.85539	9.1732	9.73624	10.0747	9.56269	9.97542	10.0573	9.98495	9.0879	10.2934	9.71555	9.95943	9.85423	10.1478
Q7TMS5	>sp|Q7TMS5|ABCG2_MOUSE Broad substrate specificity ATP-binding cassette transporter ABCG2 OS=Mus musculus OX=10090 GN=Abcg2 PE=1 SV=1	ABCG2	11.1998	11.3003	10.9892	11.2756	11.2044	10.9633	11.0173	10.9259	10.8767	11.2131	10.9736	10.9443	10.9138	11.0208	11.0373	10.8555
Q6PE15;Q6PE15-2	>sp|Q6PE15|ABHDA_MOUSE Palmitoyl-protein thioesterase ABHD10, mitochondrial OS=Mus musculus OX=10090 GN=Abhd10 PE=1 SV=1;>sp|Q6PE15-2|ABHDA_MOUSE Isoform of Q6PE15, Isoform 2 of Palmitoyl-protein thioesterase ABHD10, mitochondrial OS=Mus musculus OX=10090 GN=Abhd10	ABHD10	9.8944	9.83554	9.60484	9.01526	9.51061	8.79038	10.0572	10.0429	9.82854	9.56946	8.85043	8.98279	9.5839	8.53574	9.82789	8.73795
Q8K4F5	>sp|Q8K4F5|ABHDB_MOUSE Protein ABHD11 OS=Mus musculus OX=10090 GN=Abhd11 PE=1 SV=1	ABHD11	9.98297	10.6554	9.81156		10.1448	9.52082	9.96845	10.3361	9.72762	10.3402	7.35651		9.92179	9.25397	10.2077	9.87809
Q99LR1	>sp|Q99LR1|ABD12_MOUSE Lysophosphatidylserine lipase ABHD12 OS=Mus musculus OX=10090 GN=Abhd12 PE=1 SV=2	ABHD12	11.4472	11.4295	11.2327	11.2975	11.4955	11.5092	11.418	11.2225	11.2374	11.3818	11.4648	11.5677	11.4757	11.5944	11.6063	11.3476
Q80UX8	>sp|Q80UX8|ABHDD_MOUSE Protein ABHD13 OS=Mus musculus OX=10090 GN=Abhd13 PE=2 SV=1	ABHD13				10.7671	11.315		10.4427	10.8058	10.4026	10.2651	10.7932	10.8851		11.4448	10.7598	10.3496
Q8VCR7	>sp|Q8VCR7|ABHEB_MOUSE Putative protein-lysine deacylase ABHD14B OS=Mus musculus OX=10090 GN=Abhd14b PE=1 SV=1	ABHD14B	10.4474	10.4034	9.90022	10.7687	10.5002	10.4576	10.3566	10.1862	9.51994	10.395	10.2317	10.1145	9.96729	10.093	10.2101	9.9746
Q9Z1Q2	>sp|Q9Z1Q2|ABHGA_MOUSE Phosphatidylserine lipase ABHD16A OS=Mus musculus OX=10090 GN=Abhd16a PE=1 SV=3	ABHD16A	11.2388	11.3603	11.389	11.3515	11.3906	11.2411	11.1621	11.3654	11.1195	11.5434	11.3509	11.5512	11.1832	11.3156	11.5185	11.4666
Q99JW1;Q99JW1-2	>sp|Q99JW1|AB17A_MOUSE Alpha/beta hydrolase domain-containing protein 17A OS=Mus musculus OX=10090 GN=Abhd17a PE=1 SV=1;>sp|Q99JW1-2|AB17A_MOUSE Isoform of Q99JW1, Isoform 2 of Alpha/beta hydrolase domain-containing protein 17A OS=Mus musculus OX=10090 GN=Abhd17a	ABHD17A	10.165	10.4566	10.5752	10.7251	10.1737	10.4357	10.5249	10.5765	10.3217	10.2541	10.3641	10.6058	10.699	10.2586	10.083	9.90355
Q7M759	>sp|Q7M759|AB17B_MOUSE Alpha/beta hydrolase domain-containing protein 17B OS=Mus musculus OX=10090 GN=Abhd17b PE=1 SV=1	ABHD17B	11.074	11.2933	11.2094	10.3171		10.5898		10.6647	11.1608	10.4697	9.48112	10.9287	10.4419	10.322	10.9845	10.4567
Q8VCV1	>sp|Q8VCV1|AB17C_MOUSE Alpha/beta hydrolase domain-containing protein 17C OS=Mus musculus OX=10090 GN=Abhd17c PE=1 SV=2	ABHD17C	11.0702	11.1182	10.4423	10.7522	10.9786	10.9657	10.7569	10.6237	10.8519	11.5985	11.452	11.0142	11.4488	10.7812	11.171	10.7135
Q91ZH7;Q91ZH7-2	>sp|Q91ZH7|ABHD3_MOUSE Phospholipase ABHD3 OS=Mus musculus OX=10090 GN=Abhd3 PE=1 SV=1;>sp|Q91ZH7-2|ABHD3_MOUSE Isoform of Q91ZH7, Isoform 2 of Phospholipase ABHD3 OS=Mus musculus OX=10090 GN=Abhd3	ABHD3	11.644	11.5529	11.6232	11.6135	11.1393	10.7876	11.0898	11.2819	11.5912	11.4584	11.1416	11.4917	10.9583	11.0589	10.7885	10.93
Q8R2Y0;Q8R2Y0-2	>sp|Q8R2Y0|ABHD6_MOUSE Monoacylglycerol lipase ABHD6 OS=Mus musculus OX=10090 GN=Abhd6 PE=1 SV=1;>sp|Q8R2Y0-2|ABHD6_MOUSE Isoform of Q8R2Y0, Isoform 2 of Monoacylglycerol lipase ABHD6 OS=Mus musculus OX=10090 GN=Abhd6	ABHD6	10.612	10.7294	10.607	10.8428	10.6946	10.531	10.4653	10.3677	10.6333	10.8164	10.6566	11.0279	10.7227	10.5861	10.5688	10.5508
Q8CBW3;Q8CBW3-2;Q8CBW3-3;Q8CBW3-4;Q8CBW3-5	>sp|Q8CBW3|ABI1_MOUSE Abl interactor 1 OS=Mus musculus OX=10090 GN=Abi1 PE=1 SV=3;>sp|Q8CBW3-2|ABI1_MOUSE Isoform of Q8CBW3, Isoform 2 of Abl interactor 1 OS=Mus musculus OX=10090 GN=Abi1;>sp|Q8CBW3-3|ABI1_MOUSE Isoform of Q8CBW3, Isoform 3 of Abl interactor 1 OS=Mus musculus OX=10090 GN=Abi1;>sp|Q8CBW3-4|ABI1_MOUSE Isoform of Q8CBW3, Isoform 4 of Abl interactor 1 OS=Mus musculus OX=10090 GN=Abi1…	ABI1	12.3768	11.9929	12.2805	12.3501	12.6448	12.5005	12.2895	12.3817	12.433	12.2508	12.3142	12.6205	12.319	12.4924	12.0833	12.3992
P62484	>sp|P62484|ABI2_MOUSE Abl interactor 2 OS=Mus musculus OX=10090 GN=Abi2 PE=1 SV=1	ABI2	12.4484	12.5164	12.5054	12.7752	12.7535	12.891	12.6245	12.5594	12.5518	12.4018	12.6835	12.8155	12.6813	12.8496	12.6469	12.5849
P62484;Q8CBW3;Q8CBW3-2;Q8CBW3-3;Q8CBW3-4;Q8CBW3-5	>sp|P62484|ABI2_MOUSE Abl interactor 2 OS=Mus musculus OX=10090 GN=Abi2 PE=1 SV=1;>sp|Q8CBW3|ABI1_MOUSE Abl interactor 1 OS=Mus musculus OX=10090 GN=Abi1 PE=1 SV=3;>sp|Q8CBW3-2|ABI1_MOUSE Isoform of Q8CBW3, Isoform 2 of Abl interactor 1 OS=Mus musculus OX=10090 GN=Abi1;>sp|Q8CBW3-3|ABI1_MOUSE Isoform of Q8CBW3, Isoform 3 of Abl interactor 1 OS=Mus musculus OX=10090 GN=Abi1;>sp|Q8CBW3-4|ABI1_MOUSE…	ABI2;ABI1	11.1696	11.195	11.5968	11.4824	11.8157	11.8239	11.2768	11.5548	11.2763	11.3986	11.7542	11.5839	11.5214	11.7252	11.5187	11.4353
Q4JIM5	>sp|Q4JIM5|ABL2_MOUSE Tyrosine-protein kinase ABL2 OS=Mus musculus OX=10090 GN=Abl2 PE=1 SV=1	ABL2	9.9583	9.66882	9.68291	9.73986	9.77138	9.89669	9.5232	9.80444	9.86425	9.54033	9.91108	9.47619	9.57269	9.85447	9.50186	9.77256
Q8K4G5;Q8K4G5-2;Q8K4G5-4	>sp|Q8K4G5|ABLM1_MOUSE Actin-binding LIM protein 1 OS=Mus musculus OX=10090 GN=Ablim1 PE=1 SV=1;>sp|Q8K4G5-2|ABLM1_MOUSE Isoform of Q8K4G5, Isoform 2 of Actin-binding LIM protein 1 OS=Mus musculus OX=10090 GN=Ablim1;>sp|Q8K4G5-4|ABLM1_MOUSE Isoform of Q8K4G5, Isoform 4 of Actin-binding LIM protein 1 OS=Mus musculus OX=10090 GN=Ablim1	ABLIM1	10.8535	11.0602	11.2622	11.1379	11.1625	10.9028	10.785	10.8329	10.4824	11.0106	11.2314	11.1552	11.0875	11.3025	11.1898	10.9737
Q8BL65	>sp|Q8BL65|ABLM2_MOUSE Actin-binding LIM protein 2 OS=Mus musculus OX=10090 GN=Ablim2 PE=1 SV=1	ABLIM2	10.5668		10.8674	10.8822	10.5129	10.5247	10.892	9.52007			11.1167	10.9759	10.9132	10.8022		10.5173
Q8BL65-2;Q8BL65-3;Q8BL65-4	>sp|Q8BL65-2|ABLM2_MOUSE Isoform of Q8BL65, Isoform 2 of Actin-binding LIM protein 2 OS=Mus musculus OX=10090 GN=Ablim2;>sp|Q8BL65-3|ABLM2_MOUSE Isoform of Q8BL65, Isoform 3 of Actin-binding LIM protein 2 OS=Mus musculus OX=10090 GN=Ablim2;>sp|Q8BL65-4|ABLM2_MOUSE Isoform of Q8BL65, Isoform 4 of Actin-binding LIM protein 2 OS=Mus musculus OX=10090 GN=Ablim2	ABLIM2			11.0533	11.7456	11.1492	11.1559	10.9163	10.4438	10.8439	11.4002	11.805	11.4172	11.6251	11.7437	10.5062	10.8574
Q8BL65;Q8BL65-2;Q8BL65-3;Q8BL65-4	>sp|Q8BL65|ABLM2_MOUSE Actin-binding LIM protein 2 OS=Mus musculus OX=10090 GN=Ablim2 PE=1 SV=1;>sp|Q8BL65-2|ABLM2_MOUSE Isoform of Q8BL65, Isoform 2 of Actin-binding LIM protein 2 OS=Mus musculus OX=10090 GN=Ablim2;>sp|Q8BL65-3|ABLM2_MOUSE Isoform of Q8BL65, Isoform 3 of Actin-binding LIM protein 2 OS=Mus musculus OX=10090 GN=Ablim2;>sp|Q8BL65-4|ABLM2_MOUSE Isoform of Q8BL65, Isoform 4 of Actin-…	ABLIM2	10.3098	10.7723	11.0703	10.8548	11.0397	10.8936	10.6103	10.4826	10.3697	10.9526	11.3292	11.0634	11.3635	11.0358	10.8488	10.6736
Q69ZX8	>sp|Q69ZX8|ABLM3_MOUSE Actin-binding LIM protein 3 OS=Mus musculus OX=10090 GN=Ablim3 PE=1 SV=2	ABLIM3	9.68098	10.4815	9.99169	9.88655	10.2137	10.2243	10.2238	10.1759	10.1553	10.7131	10.0308	10.0935	10.569	10.4227	9.71329	10.0185
A0A571BG95	>tr|A0A571BG95|A0A571BG95_MOUSE Isoform of Q5SSL4, Active breakpoint cluster region-related protein OS=Mus musculus OX=10090 GN=Abr PE=1 SV=1	ABR	12.3587	11.8809	12.2825	12.4485	12.6217	12.5908	12.3872	12.3376	12.3038	12.329	12.2917	12.3985	12.4797	12.577	12.4686	12.3795
Q5SSL4;Q5SSL4-2	>sp|Q5SSL4|ABR_MOUSE Active breakpoint cluster region-related protein OS=Mus musculus OX=10090 GN=Abr PE=1 SV=1;>sp|Q5SSL4-2|ABR_MOUSE Isoform of Q5SSL4, Isoform 2 of Active breakpoint cluster region-related protein OS=Mus musculus OX=10090 GN=Abr	ABR	10.4059	10.5497	10.6162	10.7115	10.9229	11.0338	10.8428	10.9067	10.4773	10.8558	10.4569	10.8704	11.0233	11.1243	11.1278	11.1217
Q3TCJ1	>sp|Q3TCJ1|ABRX2_MOUSE BRISC complex subunit Abraxas 2 OS=Mus musculus OX=10090 GN=Abraxas2 PE=1 SV=1	ABRAXAS2	11.0473	11.0411	10.6296	10.6259	10.4433	10.603	10.4415	10.804	10.539	10.7547	10.0535	10.317	10.4258	10.4141	9.91056	10.6381
Q921H8	>sp|Q921H8|THIKA_MOUSE 3-ketoacyl-CoA thiolase A, peroxisomal OS=Mus musculus OX=10090 GN=Acaa1a PE=1 SV=1	ACAA1A	11.2945	11.1724	10.5822	10.7163	10.9363	11.0798	11.2496	11.1127	11.0159	11.0464	10.7691	10.7744	10.9291	11.1825	10.9143	11.0299
Q8BWT1	>sp|Q8BWT1|THIM_MOUSE 3-ketoacyl-CoA thiolase, mitochondrial OS=Mus musculus OX=10090 GN=Acaa2 PE=1 SV=3	ACAA2	10.0778	10.6855	10.4661	10.5357	10.5475	10.2161	10.5252	10.7465	10.2331	10.3596	10.6304	10.3924	10.2145	10.3468	10.426	10.9845
Q5SWU9;Q5SWU9-2	>sp|Q5SWU9|ACACA_MOUSE Acetyl-CoA carboxylase 1 OS=Mus musculus OX=10090 GN=Acaca PE=1 SV=1;>sp|Q5SWU9-2|ACACA_MOUSE Isoform of Q5SWU9, Isoform 2 of Acetyl-CoA carboxylase 1 OS=Mus musculus OX=10090 GN=Acaca	ACACA	10.3153	10.4912	10.2703	10.2598	10.2002	10.242	10.1751	9.83846	9.9642	10.2195	10.1739	10.1638	10.2308	10.217	10.0791	10.1347
E9Q4Z2	>sp|E9Q4Z2|ACACB_MOUSE Acetyl-CoA carboxylase 2 OS=Mus musculus OX=10090 GN=Acacb PE=1 SV=1	ACACB	11.7035	11.7445	11.5246	11.8006	11.8436	11.6053	11.6016	11.7368	11.5701	11.5547	11.6348	11.393	11.5494	11.1578	11.3871	11.5431
Q9D7B6	>sp|Q9D7B6|ACAD8_MOUSE Isobutyryl-CoA dehydrogenase, mitochondrial OS=Mus musculus OX=10090 GN=Acad8 PE=1 SV=2	ACAD8	11.1718	10.3631	10.7714	10.7142	10.8338	10.9166	11.2384	11.4799	10.8119	11.0498	10.5548	10.7063	10.5494	10.9027	11.0893	11.1434
Q8JZN5	>sp|Q8JZN5|ACAD9_MOUSE Complex I assembly factor ACAD9, mitochondrial OS=Mus musculus OX=10090 GN=Acad9 PE=1 SV=2	ACAD9	11.3826	11.268	11.4157	11.0585	11.0518	10.9848	11.239	11.5887	11.1866	11.2325	11.353	11.1134	10.9136	11.0359	11.3879	11.6565
P51174	>sp|P51174|ACADL_MOUSE Long-chain specific acyl-CoA dehydrogenase, mitochondrial OS=Mus musculus OX=10090 GN=Acadl PE=1 SV=2	ACADL	11.1932	10.9238	10.608	11.0504	11.2664	10.8751	11.3859	11.5015	11.2863	10.9858	10.9813	10.8339	10.3821	10.6208	10.8193	11.6303
P45952	>sp|P45952|ACADM_MOUSE Medium-chain specific acyl-CoA dehydrogenase, mitochondrial OS=Mus musculus OX=10090 GN=Acadm PE=1 SV=1	ACADM	9.88368	9.70937	9.84926	9.29792	9.63521	9.47707	9.81477	10.1723	9.84883	9.78101	10.0446	9.57525	8.69663	9.73789	10.0162	10.2547
Q07417	>sp|Q07417|ACADS_MOUSE Short-chain specific acyl-CoA dehydrogenase, mitochondrial OS=Mus musculus OX=10090 GN=Acads PE=1 SV=2	ACADS	10.5296		10.6815		10.0479		9.53876	10.3713			9.82752		9.48366		10.0576	9.68022
Q9DBL1	>sp|Q9DBL1|ACDSB_MOUSE Short/branched chain specific acyl-CoA dehydrogenase, mitochondrial OS=Mus musculus OX=10090 GN=Acadsb PE=1 SV=1	ACADSB	10.3069	10.12	9.93989	10.4394	10.3075	10.0574	10.2145	10.7002	10.0023	9.92172	9.7334	9.9019	9.42664	10.0923	10.3305	10.749
P50544	>sp|P50544|ACADV_MOUSE Very long-chain specific acyl-CoA dehydrogenase, mitochondrial OS=Mus musculus OX=10090 GN=Acadvl PE=1 SV=3	ACADVL	10.3464	10.4786	9.93938	10.0999	9.8567	10.0606	10.1286	10.6446	10.1952	9.9106	9.90974	9.89884	10.0436	9.69399	10.1739	10.3979
Q61282	>sp|Q61282|PGCA_MOUSE Aggrecan core protein OS=Mus musculus OX=10090 GN=Acan PE=1 SV=2	ACAN	11.0633	10.2561	10.9469	10.3699	10.9088	10.7098	10.685	10.1894	11.4975	10.5972	10.5747	11.1049	11.0003	10.5841	10.5808	10.1896
A0A338P6P6	>tr|A0A338P6P6|A0A338P6P6_MOUSE Isoform of Q6ZQK5, Arf-GAP with coiled-coil, ANK repeat and PH domain-containing protein OS=Mus musculus OX=10090 GN=Acap2 PE=1 SV=1	ACAP2	10.1605	10.0852	10.2301	9.89504	10.2703	10.4157	10.2187	10.1228	9.95996	10.2243	10.3263	10.4769	10.3423	10.3446	10.0289	10.4706
A2ADA6;Q6NXL5	>tr|A2ADA6|A2ADA6_MOUSE Isoform of Q6NXL5, Arf-GAP with coiled-coil, ANK repeat and PH domain-containing protein OS=Mus musculus OX=10090 GN=Acap3 PE=1 SV=1;>tr|Q6NXL5|Q6NXL5_MOUSE Arf-GAP with coiled-coil, ANK repeat and PH domain-containing protein OS=Mus musculus OX=10090 GN=Acap3 PE=1 SV=1	ACAP3	10.0386	9.93983	9.87282	10.2785	10.3612	10.2328	10.5397	9.5075	9.38064	10.1581	10.1844	9.8695	10.5955	10.1147	9.82944	10.0625
Q8QZT1	>sp|Q8QZT1|THIL_MOUSE Acetyl-CoA acetyltransferase, mitochondrial OS=Mus musculus OX=10090 GN=Acat1 PE=1 SV=1	ACAT1	11.9079	11.8517	11.5465	11.7105	11.5651	11.91	12.1626	12.3361	11.8774	11.7379	11.8206	11.7372	11.6207	11.8749	12.3133	12.4699
Q8CAY6	>sp|Q8CAY6|THIC_MOUSE Acetyl-CoA acetyltransferase, cytosolic OS=Mus musculus OX=10090 GN=Acat2 PE=1 SV=2	ACAT2	11.1162	11.1563	11.0809	10.4862	10.9643	10.641	10.8448	11.1308	11.013	11.3111	10.6732	10.65	10.2852	11.0237	10.3612	11.0248
Q8BMP6	>sp|Q8BMP6|GCP60_MOUSE Golgi resident protein GCP60 OS=Mus musculus OX=10090 GN=Acbd3 PE=1 SV=3	ACBD3			9.22338		9.76207			8.74809		8.52094	8.90691	8.60677	10.3614	7.63599	8.52442
Q5XG73;Q5XG73-2;Q5XG73-3	>sp|Q5XG73|ACBD5_MOUSE Acyl-CoA-binding domain-containing protein 5 OS=Mus musculus OX=10090 GN=Acbd5 PE=1 SV=1;>sp|Q5XG73-2|ACBD5_MOUSE Isoform of Q5XG73, Isoform 2 of Acyl-CoA-binding domain-containing protein 5 OS=Mus musculus OX=10090 GN=Acbd5;>sp|Q5XG73-3|ACBD5_MOUSE Isoform of Q5XG73, Isoform 3 of Acyl-CoA-binding domain-containing protein 5 OS=Mus musculus OX=10090 GN=Acbd5	ACBD5	9.42675	9.26193	9.48884	9.76955	9.71886	9.66524	9.77696	9.56001	9.64123	9.57954	9.9466	9.5022	9.61586	9.39456	9.69658	9.39932
Q9D061	>sp|Q9D061|ACBD6_MOUSE Acyl-CoA-binding domain-containing protein 6 OS=Mus musculus OX=10090 GN=Acbd6 PE=1 SV=2	ACBD6	10.4275	10.4905	10.7307	10.5554	10.2886	9.73497	10.4292	9.8689	10.5385	10.1998	10.2835	10.113	10.4786	10.2018	10.0796	9.32189
P09470	>sp|P09470|ACE_MOUSE Angiotensin-converting enzyme OS=Mus musculus OX=10090 GN=Ace PE=1 SV=3	ACE	10.8794	10.2375	10.2727	11.2313	9.36884	9.9608	9.76813	10.6362	9.98958	10.4271	10.2326	10.9736	9.43308	9.58644	9.44136	10.461
P21836	>sp|P21836|ACES_MOUSE Acetylcholinesterase OS=Mus musculus OX=10090 GN=Ache PE=1 SV=1	ACHE	10.8847	10.7432	10.2989	10.4975	10.4877	10.4066	9.99003	10.6257	10.397	10.4045	10.2407	10.3025	10.4366	10.3384	10.6251	10.1604
Q91V92	>sp|Q91V92|ACLY_MOUSE ATP-citrate synthase OS=Mus musculus OX=10090 GN=Acly PE=1 SV=1	ACLY	11.5229	11.5394	11.5127	11.6052	11.53	11.6712	11.7426	11.799	11.44	11.6397	11.4949	11.5665	11.4834	11.6775	11.8339	11.757
P28271	>sp|P28271|ACOHC_MOUSE Cytoplasmic aconitate hydratase OS=Mus musculus OX=10090 GN=Aco1 PE=1 SV=3	ACO1	10.7726	10.8654	10.8766	10.6594	10.8849	10.8487	10.7606	10.8665	10.8557	10.7859	10.9312	10.5717	10.3456	10.8955	10.9197	10.9067
A0A2R8VJW0	>tr|A0A2R8VJW0|A0A2R8VJW0_MOUSE Isoform of Q99KI0, Aconitase 2, mitochondrial (Fragment) OS=Mus musculus OX=10090 GN=Aco2 PE=1 SV=1	ACO2	10.4344	10.187				10.3479	9.51464	11.0528	9.72587			10.4609	10.6291	10.0808	10.3274	10.4108
Q99KI0	>sp|Q99KI0|ACON_MOUSE Aconitate hydratase, mitochondrial OS=Mus musculus OX=10090 GN=Aco2 PE=1 SV=1	ACO2	12.8365	12.3781	12.6077	12.4003	12.8624	12.7883	13.1227	13.2493	12.6285	12.3948	12.6983	12.4887	12.4895	12.8457	13.1337	13.4539
Q8VHQ9	>sp|Q8VHQ9|ACO11_MOUSE Acyl-coenzyme A thioesterase 11 OS=Mus musculus OX=10090 GN=Acot11 PE=1 SV=1	ACOT11	9.68822	10.8287	10.6032	10.5016	10.3679	10.4368	10.0036	10.9836	10.5415	10.6079	10.5357	10.8409	10.4221	10.4793	10.5818	10.8635
Q9CQR4	>sp|Q9CQR4|ACO13_MOUSE Acyl-coenzyme A thioesterase 13 OS=Mus musculus OX=10090 GN=Acot13 PE=1 SV=1	ACOT13	12.959	12.1773	12.2478	12.5611	12.6367	12.5167	12.8922	13.0044	12.7083	12.1459	12.4033	12.1233	11.9416	12.4717	12.6715	13.0722
Q9QYR9	>sp|Q9QYR9|ACOT2_MOUSE Acyl-coenzyme A thioesterase 2, mitochondrial OS=Mus musculus OX=10090 GN=Acot2 PE=1 SV=2	ACOT2	10.5866	10.2074	9.94708	10.5362	10.5176	10.6924	10.4062	10.9222	10.2278	9.86277	10.594	10.3816	9.57525	10.8155	10.4392	11.1338
Q91V12;Q91V12-2;Q91V12-4	>sp|Q91V12|BACH_MOUSE Cytosolic acyl coenzyme A thioester hydrolase OS=Mus musculus OX=10090 GN=Acot7 PE=1 SV=2;>sp|Q91V12-2|BACH_MOUSE Isoform of Q91V12, Isoform A of Cytosolic acyl coenzyme A thioester hydrolase OS=Mus musculus OX=10090 GN=Acot7;>sp|Q91V12-4|BACH_MOUSE Isoform of Q91V12, Isoform D of Cytosolic acyl coenzyme A thioester hydrolase OS=Mus musculus OX=10090 GN=Acot7	ACOT7	12.1855	12.0395	11.8045	11.653	11.8448	11.9968	11.8976	11.9882	11.9456	11.7497	11.7438	11.4226	11.5692	11.7292	11.7819	11.8351
P58137	>sp|P58137|ACOT8_MOUSE Acyl-coenzyme A thioesterase 8 OS=Mus musculus OX=10090 GN=Acot8 PE=1 SV=1	ACOT8	8.63652	9.27386	9.90776	9.44473	9.99768	9.76574	9.35031	9.48566	9.8463	9.02253	11.0391	8.90632	10.4593	10.0384	9.46001	9.52013
Q9R0X4	>sp|Q9R0X4|ACOT9_MOUSE Acyl-coenzyme A thioesterase 9, mitochondrial OS=Mus musculus OX=10090 GN=Acot9 PE=1 SV=1	ACOT9	10.6202	10.5368	10.3549	10.2776	10.3276	10.6344	10.976	10.8671	10.179	10.4358	10.6493	10.4191	10.1517	10.673	11.1246	11.2987
Q9R0H0;Q9R0H0-2	>sp|Q9R0H0|ACOX1_MOUSE Peroxisomal acyl-coenzyme A oxidase 1 OS=Mus musculus OX=10090 GN=Acox1 PE=1 SV=5;>sp|Q9R0H0-2|ACOX1_MOUSE Isoform of Q9R0H0, Isoform 2 of Peroxisomal acyl-coenzyme A oxidase 1 OS=Mus musculus OX=10090 GN=Acox1	ACOX1	10.0917	10.3709	9.4974	9.4698	9.53551	9.31898	9.87087	10.1806	9.62014	10.0399	9.27636	9.58841	9.5607	9.12222	9.44931	9.67209
Q9EPL9	>sp|Q9EPL9|ACOX3_MOUSE Peroxisomal acyl-coenzyme A oxidase 3 OS=Mus musculus OX=10090 GN=Acox3 PE=1 SV=2	ACOX3	9.98528	10.0758	9.05966	9.43642	9.97937	9.71036	9.7458		10.018		9.25044	9.68726	10.4954	9.97784	9.57913	9.54093
Q9D358	>sp|Q9D358|PPAC_MOUSE Low molecular weight phosphotyrosine protein phosphatase OS=Mus musculus OX=10090 GN=Acp1 PE=1 SV=3	ACP1	12.8302	12.7929	12.5493	12.3123	12.8652	12.3943	12.0707	12.6579	12.6429	12.8062	12.453	12.3592	12.1341	12.4909	12.5584	12.4911
P24638	>sp|P24638|PPAL_MOUSE Lysosomal acid phosphatase OS=Mus musculus OX=10090 GN=Acp2 PE=1 SV=2	ACP2	10.3673	10.7053	10.4137	10.7954	11.1196	10.4108	10.0765	10.3531	10.5969	10.6693	10.5053	10.4732	10.5111	10.7491	10.6757	10.5868
Q8CE08;Q8CE08-2	>sp|Q8CE08|PPAP_MOUSE Prostatic acid phosphatase OS=Mus musculus OX=10090 GN=Acp3 PE=1 SV=1;>sp|Q8CE08-2|PPAP_MOUSE Isoform of Q8CE08, Isoform 2 of Prostatic acid phosphatase OS=Mus musculus OX=10090 GN=Acp3	ACP3	11.7987	11.1525	10.4136	10.7504	10.0815	10.4444		11.6273	10.2315	11.2398	9.97177			9.11011	9.64765	12.3993
Q8BP40	>sp|Q8BP40|PPA6_MOUSE Lysophosphatidic acid phosphatase type 6 OS=Mus musculus OX=10090 GN=Acp6 PE=1 SV=1	ACP6	11.6691	11.9212	11.4867	11.2276	10.9033			11.8251	11.5404	11.5247	10.9724	10.1881		11.4995	10.6909	11.1574
Q99PU5	>sp|Q99PU5|ACBG1_MOUSE Long-chain-fatty-acid--CoA ligase ACSBG1 OS=Mus musculus OX=10090 GN=Acsbg1 PE=1 SV=1	ACSBG1	11.2909	11.2794	11.386	11.4362	11.4829	11.2588	11.339	11.5741	11.2929	11.5909	11.4107	11.6178	11.5739	11.3811	11.5839	11.4411
Q8VCW8	>sp|Q8VCW8|ACSF2_MOUSE Medium-chain acyl-CoA ligase ACSF2, mitochondrial OS=Mus musculus OX=10090 GN=Acsf2 PE=1 SV=1	ACSF2	8.88228	9.90137	8.52294	9.18211	7.845		9.64515	9.2252	9.55965	9.01985		9.08141	8.75976	8.92002	8.59153	9.44485
P41216	>sp|P41216|ACSL1_MOUSE Long-chain-fatty-acid--CoA ligase 1 OS=Mus musculus OX=10090 GN=Acsl1 PE=1 SV=2	ACSL1	11.2588	11.2969	11.3459	11.0195	10.7573	10.9073	10.7868	11.2724	11.0631	11.242	11.2113	11.3011	10.972	10.991	11.3186	11.078
Q9CZW4	>sp|Q9CZW4|ACSL3_MOUSE Fatty acid CoA ligase Acsl3 OS=Mus musculus OX=10090 GN=Acsl3 PE=1 SV=2	ACSL3	10.6589	10.8539	10.6501	10.783	10.7188	10.7356	10.7474	10.619	10.7875	10.886	10.6451	10.9734	10.9499	10.7112	10.5815	10.651
Q9QUJ7;Q9QUJ7-2	>sp|Q9QUJ7|ACSL4_MOUSE Long-chain-fatty-acid--CoA ligase 4 OS=Mus musculus OX=10090 GN=Acsl4 PE=1 SV=2;>sp|Q9QUJ7-2|ACSL4_MOUSE Isoform of Q9QUJ7, Isoform Short of Long-chain-fatty-acid--CoA ligase 4 OS=Mus musculus OX=10090 GN=Acsl4	ACSL4	9.86073	9.76741	10.0018	9.68749	9.77995	9.7938	9.87626	9.81696	9.83554	9.94041	9.53174	10.2352	10.4169	9.84143	9.94379	9.84836
Q8JZR0	>sp|Q8JZR0|ACSL5_MOUSE Long-chain-fatty-acid--CoA ligase 5 OS=Mus musculus OX=10090 GN=Acsl5 PE=1 SV=1	ACSL5	10.6474	10.8931	10.7401	10.6218	10.7437	10.7295	10.7199	10.5073	10.6509	10.8004	10.7243	10.9223	10.8287	10.8142	10.8489	10.5742
Q91WC3	>sp|Q91WC3|ACSL6_MOUSE Long-chain-fatty-acid--CoA ligase 6 OS=Mus musculus OX=10090 GN=Acsl6 PE=1 SV=1	ACSL6	11.9562	12.0979	11.9371	11.6521	11.643	11.6477	11.4277	11.6365	11.7273	12.019	11.9011	11.9417	11.7332	11.6787	11.782	11.7488
Q99NB1	>sp|Q99NB1|ACS2L_MOUSE Acetyl-coenzyme A synthetase 2-like, mitochondrial OS=Mus musculus OX=10090 GN=Acss1 PE=1 SV=1	ACSS1	10.5418			9.70503	10.0206			10.1885	10.5906	10.3615	9.26168			8.78799		9.79969
P62737;P63268	>sp|P62737|ACTA_MOUSE Actin, aortic smooth muscle OS=Mus musculus OX=10090 GN=Acta2 PE=1 SV=1;>sp|P63268|ACTH_MOUSE Actin, gamma-enteric smooth muscle OS=Mus musculus OX=10090 GN=Actg2 PE=1 SV=1	ACTA2;ACTG2	13.9794	14.0403	13.6556	13.7083	13.0658	13.9691	13.6331	14.1195	13.7201	13.6002	14.3125	13.6794	13.8219	14.2118	13.7997	14.2714
P60710;P62737;P63260;P63268	>sp|P60710|ACTB_MOUSE Actin, cytoplasmic 1 OS=Mus musculus OX=10090 GN=Actb PE=1 SV=1;>sp|P62737|ACTA_MOUSE Actin, aortic smooth muscle OS=Mus musculus OX=10090 GN=Acta2 PE=1 SV=1;>sp|P63260|ACTG_MOUSE Actin, cytoplasmic 2 OS=Mus musculus OX=10090 GN=Actg1 PE=1 SV=1;>sp|P63268|ACTH_MOUSE Actin, gamma-enteric smooth muscle OS=Mus musculus OX=10090 GN=Actg2 PE=1 SV=1	ACTB;ACTA2;ACTG1;ACTG2	16.0454	15.8519	15.7619	16.1377	16.5545	16.2522	16.4542	16.1849	16.2798	15.8258	16.1253	15.8589	15.9411	16.2311	15.8265	16.0706
P60710;P63260	>sp|P60710|ACTB_MOUSE Actin, cytoplasmic 1 OS=Mus musculus OX=10090 GN=Actb PE=1 SV=1;>sp|P63260|ACTG_MOUSE Actin, cytoplasmic 2 OS=Mus musculus OX=10090 GN=Actg1 PE=1 SV=1	ACTB;ACTG1	13.9512	14.0145	13.6379	13.9785	14.1158	14.2674	14.3611	14.2545	14.2703	13.8275	13.6809	13.6368	14.1467	14.228	14.0031	14.091
Q8BFZ3	>sp|Q8BFZ3|ACTBL_MOUSE Beta-actin-like protein 2 OS=Mus musculus OX=10090 GN=Actbl2 PE=1 SV=1	ACTBL2	14.7985	14.6376	14.5321	14.8284	15.0171	15.1624	15.0573	15.2352	15.0939	14.4874	14.82	14.532	14.8916	15.1445	15.0852	15.1038
A1BN54	>tr|A1BN54|A1BN54_MOUSE Isoform of Q7TPR4, Actinin, alpha 1 OS=Mus musculus OX=10090 GN=Actn1 PE=1 SV=1	ACTN1	9.92677		11.1183	11.0608	11.3249	11.7957	10.9409	11.5174	11.3611	11.3888	11.3549	11.0698	12.0299	11.88	11.1765	11.4503
Q7TPR4	>sp|Q7TPR4|ACTN1_MOUSE Alpha-actinin-1 OS=Mus musculus OX=10090 GN=Actn1 PE=1 SV=1	ACTN1	11.0885	11.285	11.4568	11.2161	11.5043	11.3924	11.2085	11.3386	11.3625	11.3294	11.6477	11.1649	11.9101	11.4816	11.2544	11.3182
Q7TPR4;Q9JI91	>sp|Q7TPR4|ACTN1_MOUSE Alpha-actinin-1 OS=Mus musculus OX=10090 GN=Actn1 PE=1 SV=1;>sp|Q9JI91|ACTN2_MOUSE Alpha-actinin-2 OS=Mus musculus OX=10090 GN=Actn2 PE=1 SV=2	ACTN1;ACTN2	11.2778	11.2785	11.5685	11.2111	11.8329	11.1823	11.1819	11.5455	11.0536	11.6258	11.9463	11.5458	11.8882	11.3959	11.5356	11.4599
Q9JI91	>sp|Q9JI91|ACTN2_MOUSE Alpha-actinin-2 OS=Mus musculus OX=10090 GN=Actn2 PE=1 SV=2	ACTN2	10.2	10.2769	10.3783	10.5102	10.4692	10.5574	10.5766	10.4989	10.3185	10.4491	10.7901	10.4985	10.6933	10.5286	10.3396	10.3957
O88990	>sp|O88990|ACTN3_MOUSE Alpha-actinin-3 OS=Mus musculus OX=10090 GN=Actn3 PE=2 SV=1	ACTN3		15.2801	14.5581		14.8535	14.4811		14.245	14.5499		13.8476		13.629	13.0728	10.1606	12.93
O88990;Q7TPR4	>sp|O88990|ACTN3_MOUSE Alpha-actinin-3 OS=Mus musculus OX=10090 GN=Actn3 PE=2 SV=1;>sp|Q7TPR4|ACTN1_MOUSE Alpha-actinin-1 OS=Mus musculus OX=10090 GN=Actn1 PE=1 SV=1	ACTN3;ACTN1	13.8548	13.8323	14.1643	13.9763	14.3868	13.972	13.824	14.0128	13.9579	13.8594	14.2694	13.9896	14.0812	14.4	14.1551	14.1141
O88990;Q7TPR4;Q9JI91	>sp|O88990|ACTN3_MOUSE Alpha-actinin-3 OS=Mus musculus OX=10090 GN=Actn3 PE=2 SV=1;>sp|Q7TPR4|ACTN1_MOUSE Alpha-actinin-1 OS=Mus musculus OX=10090 GN=Actn1 PE=1 SV=1;>sp|Q9JI91|ACTN2_MOUSE Alpha-actinin-2 OS=Mus musculus OX=10090 GN=Actn2 PE=1 SV=2	ACTN3;ACTN1;ACTN2	10.9646	11.1388	11.3487	11.2078	11.2883	11.1842	10.913	10.9683	10.8499	11.0739	11.1724	11.0963	11.4534	10.9536	11.2542	11.0263
A0A1L1SVJ6	>tr|A0A1L1SVJ6|A0A1L1SVJ6_MOUSE Isoform of P57780, Actinin alpha 4 (Fragment) OS=Mus musculus OX=10090 GN=Actn4 PE=1 SV=1	ACTN4	11.0447	10.8718	10.883	10.7504	11.1011	10.9509	10.8868	10.9171	11.0352	10.7949	10.7387	10.8496	10.9637	10.935	11.044	10.9629
E9Q2W9	>tr|E9Q2W9|E9Q2W9_MOUSE Isoform of P57780, Actinin alpha 4 (Fragment) OS=Mus musculus OX=10090 GN=Actn4 PE=1 SV=1	ACTN4	11.2421	11.3323	11.4223	11.028	10.9884	11.3351	11.2469	11.3547	11.2506	11.2419	11.126	11.3007	11.3782	11.2881	11.3367	11.2714
P57780	>sp|P57780|ACTN4_MOUSE Alpha-actinin-4 OS=Mus musculus OX=10090 GN=Actn4 PE=1 SV=1	ACTN4	10.5301	11.0136	10.2623	10.4417	10.9487	10.7235	10.3902	10.7737	10.7333	10.5298	10.3353	10.7116	10.6917	10.1702	10.4448	10.9193
Q9QZB7	>sp|Q9QZB7|ARP10_MOUSE Actin-related protein 10 OS=Mus musculus OX=10090 GN=Actr10 PE=1 SV=2	ACTR10	11.1248	10.9319	11.0929	11.2002	11.2638	11.0939	11.2709	11.0277	11.1248	11.0988	11.0366	11.1741	11.0968	10.8462	11.1223	10.8881
P61164	>sp|P61164|ACTZ_MOUSE Alpha-centractin OS=Mus musculus OX=10090 GN=Actr1a PE=1 SV=1	ACTR1A	11.9267	11.7677	11.517	11.5659	11.6458	11.954	11.9169	11.6242	11.8731	11.7268	11.3727	11.3278	11.7007	11.5894	11.0746	11.402
Q8R5C5	>sp|Q8R5C5|ACTY_MOUSE Beta-centractin OS=Mus musculus OX=10090 GN=Actr1b PE=1 SV=1	ACTR1B	12.1766	12.1166	11.8393	11.836	12.0778	12.2559	11.9382	12.3055	12.222	12.1922	11.8458	11.7174	11.8751	12.1948	12.0773	12.1778
P61161	>sp|P61161|ARP2_MOUSE Actin-related protein 2 OS=Mus musculus OX=10090 GN=Actr2 PE=1 SV=1	ACTR2	12.7054	12.4529	12.5801	12.5475	12.6504	12.7473	12.612	12.7747	12.7216	12.5494	12.5527	12.6206	12.6828	12.7725	12.6283	12.7919
Q99JY9	>sp|Q99JY9|ARP3_MOUSE Actin-related protein 3 OS=Mus musculus OX=10090 GN=Actr3 PE=1 SV=3	ACTR3	13.042	12.4844	12.9082	13.019	13.2587	13.0109	12.8605	13.012	13.085	12.6912	12.9343	12.822	12.7883	12.7913	12.7415	12.8091
Q641P0	>sp|Q641P0|ARP3B_MOUSE Actin-related protein 3B OS=Mus musculus OX=10090 GN=Actr3b PE=1 SV=1	ACTR3B	12.2424	11.4835	11.9209	12.0372	12.3175	12.1046	11.9863	12.0093	12.0532	11.8912	12.0094	12.06	11.7859	12.0177	11.8433	11.7768
Q641P0;Q99JY9	>sp|Q641P0|ARP3B_MOUSE Actin-related protein 3B OS=Mus musculus OX=10090 GN=Actr3b PE=1 SV=1;>sp|Q99JY9|ARP3_MOUSE Actin-related protein 3 OS=Mus musculus OX=10090 GN=Actr3 PE=1 SV=3	ACTR3B;ACTR3	11.9032	11.406	11.7135	11.9562	12.0015	12.1496	12.063	12.2067	11.7837	11.9018	12.0814	12.0075	11.8513	12.0567	11.9767	12.0547
P37172	>sp|P37172|ACVR1_MOUSE Activin receptor type-1 OS=Mus musculus OX=10090 GN=Acvr1 PE=2 SV=2	ACVR1	10.5991	9.93517	10.7125	10.7275	10.4788	10.4289	9.72953	10.2266	10.4458	10.6401	10.023	11.0346	10.1805	10.5252	10.9621	10.3018
Q61271	>sp|Q61271|ACV1B_MOUSE Activin receptor type-1B OS=Mus musculus OX=10090 GN=Acvr1b PE=1 SV=1	ACVR1B	10.6172	10.526	10.6584	10.7338	10.6196	10.7127	10.6958	10.4076	10.3776	10.7028	10.2229	10.7409	10.7819	10.8975	10.3732	10.1747
Q8K348	>sp|Q8K348|ACV1C_MOUSE Activin receptor type-1C OS=Mus musculus OX=10090 GN=Acvr1c PE=2 SV=3	ACVR1C				10.7874			9.82491	9.89749		10.4824		10.4279	10.4819	9.83674	9.63988
P56375	>sp|P56375|ACYP2_MOUSE Acylphosphatase-2 OS=Mus musculus OX=10090 GN=Acyp2 PE=1 SV=2	ACYP2	9.53953	9.13968	10.0331	10.0606	9.889	9.87778	10.2909	10.1425	9.63824	9.89695	10.2404	9.54354	10.4218	10.0373	10.2919	9.53301
O35598	>sp|O35598|ADA10_MOUSE Disintegrin and metalloproteinase domain-containing protein 10 OS=Mus musculus OX=10090 GN=Adam10 PE=1 SV=2	ADAM10	11.1623	11.753	11.4335	11.4105	11.3943	11.519	11.0726	11.2029	11.2883	11.5602	11.2289	11.4582	11.4753	11.3089	11.4543	11.049
Q9R1V4	>sp|Q9R1V4|ADA11_MOUSE Disintegrin and metalloproteinase domain-containing protein 11 OS=Mus musculus OX=10090 GN=Adam11 PE=1 SV=2	ADAM11	12.0238	11.8447	11.7351	12.0623	12.1629	12.0083	11.8912	11.8112	12.1466	12.2383	11.7016	11.9726	11.9604	12.1266	11.9537	11.7409
Q9Z0F8;Q9Z0F8-2	>sp|Q9Z0F8|ADA17_MOUSE Disintegrin and metalloproteinase domain-containing protein 17 OS=Mus musculus OX=10090 GN=Adam17 PE=1 SV=3;>sp|Q9Z0F8-2|ADA17_MOUSE Isoform of Q9Z0F8, Isoform Short of Disintegrin and metalloproteinase domain-containing protein 17 OS=Mus musculus OX=10090 GN=Adam17	ADAM17		9.6806			10.2299	9.80335	9.91131		10.3906	10.1763	10.2999	10.2142	9.24053	9.57284		8.9869
O35674	>sp|O35674|ADA19_MOUSE Disintegrin and metalloproteinase domain-containing protein 19 OS=Mus musculus OX=10090 GN=Adam19 PE=2 SV=2	ADAM19			9.705			9.94614	9.73784	8.2959		9.7536	8.68694	9.84695			7.91638	9.62706
Q9R1V6-14	>sp|Q9R1V6-14|ADA22_MOUSE Isoform of Q9R1V6, Isoform 12 of Disintegrin and metalloproteinase domain-containing protein 22 OS=Mus musculus OX=10090 GN=Adam22	ADAM22	11.9514	12.0323	12.0121	12.0559	11.9646	12.0332	11.97	11.7656	12.0807	12.1534	12.1323	12.1917	12.0875	12.1887	11.9929	11.8225
Q9R1V7;Q9R1V7-2	>sp|Q9R1V7|ADA23_MOUSE Disintegrin and metalloproteinase domain-containing protein 23 OS=Mus musculus OX=10090 GN=Adam23 PE=1 SV=1;>sp|Q9R1V7-2|ADA23_MOUSE Isoform of Q9R1V7, Isoform Beta of Disintegrin and metalloproteinase domain-containing protein 23 OS=Mus musculus OX=10090 GN=Adam23	ADAM23	11.1361	11.3021	11.0016	11.2809	11.0017	11.223	11.0822	10.9339	11.2898	11.23	11.3328	11.3548	11.1685	11.3093	11.1445	10.8807
Q9R160	>sp|Q9R160|ADA24_MOUSE Disintegrin and metalloproteinase domain-containing protein 24 OS=Mus musculus OX=10090 GN=Adam24 PE=1 SV=2	ADAM24	11.5434		11.2807	11.6852	10.9786				11.5038	10.9398	11.2381	10.5258	11.7579	10.8832	11.5349
Q3TTE0-2	>sp|Q3TTE0-2|ADAM5_MOUSE Isoform of Q3TTE0, Isoform 2 of Disintegrin and metalloproteinase domain-containing protein 5 OS=Mus musculus OX=10090 GN=Adam5	ADAM5	10.0087	10.2092	9.80671		8.9059	9.55763		10.7991	9.73975	9.56208		8.57417		6.93637
Q61072	>sp|Q61072|ADAM9_MOUSE Disintegrin and metalloproteinase domain-containing protein 9 OS=Mus musculus OX=10090 GN=Adam9 PE=1 SV=2	ADAM9	9.80553		9.08949	8.88521	9.65754	8.73393	9.06361	8.57626	10.0607	8.71595	7.97244	8.90343	8.96087	9.50133	8.93083	9.20619
E9PY16	>tr|E9PY16|E9PY16_MOUSE ArfGAP with dual PH domains 1 OS=Mus musculus OX=10090 GN=Adap1 PE=1 SV=1	ADAP1	10.7971	11.0088	10.6203	10.7833	10.9167	10.8975	10.5661	10.6893	10.6218	10.4749	10.8419	10.6158	10.7701	10.5025	10.7653	10.8408
Q9D0L4	>sp|Q9D0L4|ADCK1_MOUSE AarF domain-containing protein kinase 1 OS=Mus musculus OX=10090 GN=Adck1 PE=1 SV=1	ADCK1	10.8254	10.8847	11.2565	10.963	10.6791	10.5199	10.5362	11.0931	10.6786	10.8077	11.0731	10.6893	10.3903	10.5286	10.9496	10.8735
O88444	>sp|O88444|ADCY1_MOUSE Adenylate cyclase type 1 OS=Mus musculus OX=10090 GN=Adcy1 PE=1 SV=2	ADCY1	10.463	10.7507	10.3258	10.6339	10.5052	10.6375	10.5221	10.4563	10.419	10.8177	10.7791	10.9887	10.6555	10.7264	10.6537	10.3901
Q80TL1	>sp|Q80TL1|ADCY2_MOUSE Adenylate cyclase type 2 OS=Mus musculus OX=10090 GN=Adcy2 PE=1 SV=2	ADCY2	10.6556	10.7566	10.8471	11.0022	10.8584	10.759	10.7178	10.5044	10.7925	10.8723	10.9274	11.0587	10.7453	10.6969	10.7191	10.4729
Q8VHH7	>sp|Q8VHH7|ADCY3_MOUSE Adenylate cyclase type 3 OS=Mus musculus OX=10090 GN=Adcy3 PE=1 SV=2	ADCY3	10.579	10.6521	10.7779	10.7894	10.8701	10.8819	10.5749	10.6026	10.4568	10.6246	10.7315	10.773	10.7018	10.7848	10.6934	10.5721
P84309;P84309-2	>sp|P84309|ADCY5_MOUSE Adenylate cyclase type 5 OS=Mus musculus OX=10090 GN=Adcy5 PE=1 SV=2;>sp|P84309-2|ADCY5_MOUSE Isoform of P84309, Isoform 2 of Adenylate cyclase type 5 OS=Mus musculus OX=10090 GN=Adcy5	ADCY5	10.7255	10.9229	10.8138	11.2508	10.7345	10.7996	10.6315	10.6267	10.7856	11.0334	10.947	11.0867	10.7643	10.8697	10.9385	10.5792
P84309;P84309-2;Q01341	>sp|P84309|ADCY5_MOUSE Adenylate cyclase type 5 OS=Mus musculus OX=10090 GN=Adcy5 PE=1 SV=2;>sp|P84309-2|ADCY5_MOUSE Isoform of P84309, Isoform 2 of Adenylate cyclase type 5 OS=Mus musculus OX=10090 GN=Adcy5;>sp|Q01341|ADCY6_MOUSE Adenylate cyclase type 6 OS=Mus musculus OX=10090 GN=Adcy6 PE=1 SV=1	ADCY5;ADCY6	10.3322	10.3803	11.1235	11.4868	10.6323	11.0568	10.5232	10.9709	10.9831	11.0805	10.8008	10.7998	10.329	11.0592	11.0384	10.7469
Q01341	>sp|Q01341|ADCY6_MOUSE Adenylate cyclase type 6 OS=Mus musculus OX=10090 GN=Adcy6 PE=1 SV=1	ADCY6			9.35694	8.7153	8.90592		9.44567	9.81383		9.90384	8.61028		8.9005			7.57371
P97490	>sp|P97490|ADCY8_MOUSE Adenylate cyclase type 8 OS=Mus musculus OX=10090 GN=Adcy8 PE=1 SV=2	ADCY8	10.733	10.8137	10.5479	10.5559	10.4638	10.4541	10.6488	10.6674	10.5254	10.4988	10.7751	10.9961	10.5846	10.8305	10.7609	10.1056
P51830	>sp|P51830|ADCY9_MOUSE Adenylate cyclase type 9 OS=Mus musculus OX=10090 GN=Adcy9 PE=1 SV=1	ADCY9	11.5172	11.731	11.68	11.6684	11.4233	11.6724	11.5579	11.477	11.5185	11.8102	11.7071	11.8268	11.7112	11.8203	11.8307	11.5263
P70205	>sp|P70205|PACR_MOUSE Pituitary adenylate cyclase-activating polypeptide type I receptor OS=Mus musculus OX=10090 GN=Adcyap1r1 PE=1 SV=1	ADCYAP1R1	11.1993	11.1254	11.1375	11.4133	11.113	11.0219	10.8101	11.0848	11.4854	11.3838	11.0742	11.1278	11.1575	11.0364	11.1	11.0583
Q9QYC0	>sp|Q9QYC0|ADDA_MOUSE Alpha-adducin OS=Mus musculus OX=10090 GN=Add1 PE=1 SV=2	ADD1	11.5703	11.7797	11.7943	11.7638	11.9774	11.792	11.9528	11.6065	11.3537	11.5296	11.8654	11.7584	11.7905	12.0247	11.745	11.5998
Q9QYB8	>sp|Q9QYB8|ADDB_MOUSE Beta-adducin OS=Mus musculus OX=10090 GN=Add2 PE=1 SV=4	ADD2	11.1393	11.4259	11.4594	11.4584	11.7265	11.4737	11.1562	11.1664	10.9192	11.1038	11.4786	11.4664	11.3602	11.4816	11.3608	11.0977
A0A494B9K4	>tr|A0A494B9K4|A0A494B9K4_MOUSE Isoform of Q9QYB5, Adducin 3 (gamma) OS=Mus musculus OX=10090 GN=Add3 PE=1 SV=1	ADD3	11.7297	11.6116	11.8584	11.9476	11.8907	11.8456	11.7734	11.7677	11.458	11.6856	11.7159	11.858	11.8618	11.9647	11.8724	11.7563
Q9QYB5-2	>sp|Q9QYB5-2|ADDG_MOUSE Isoform of Q9QYB5, Isoform 1 of Gamma-adducin OS=Mus musculus OX=10090 GN=Add3	ADD3	10.191	10.5947	10.2851	9.96208	10.2156	10.503	10.588	10.245	10.1611	10.5864	10.6318	10.5206	11.0347	10.6961	10.7081	10.6448
Q8C4G9	>sp|Q8C4G9|AGRA1_MOUSE Adhesion G protein-coupled receptor A1 OS=Mus musculus OX=10090 GN=Adgra1 PE=2 SV=1	ADGRA1	11.0508	11.5513	11.7069	11.2862	10.5727	10.7214	11.5959	11.1992	11.1413	11.8474	11.5813	11.364	11.3477	11.2348	11.45	11.6373
Q3UHD1	>sp|Q3UHD1|AGRB1_MOUSE Adhesion G protein-coupled receptor B1 OS=Mus musculus OX=10090 GN=Adgrb1 PE=1 SV=1	ADGRB1	10.9273	10.9617	11.0077	10.9644	10.7818	10.6528	11.0502	11.0209	10.9261	10.9193	10.9839	11.0049	10.7631	10.8702	10.9156	10.9886
Q8CGM1;Q8CGM1-2;Q8CGM1-3	>sp|Q8CGM1|AGRB2_MOUSE Adhesion G protein-coupled receptor B2 OS=Mus musculus OX=10090 GN=Adgrb2 PE=1 SV=2;>sp|Q8CGM1-2|AGRB2_MOUSE Isoform of Q8CGM1, Isoform 2 of Adhesion G protein-coupled receptor B2 OS=Mus musculus OX=10090 GN=Adgrb2;>sp|Q8CGM1-3|AGRB2_MOUSE Isoform of Q8CGM1, Isoform 3 of Adhesion G protein-coupled receptor B2 OS=Mus musculus OX=10090 GN=Adgrb2	ADGRB2	10.2628	10.2285	10.6086	10.6167	10.3954	10.4008	10.6132	10.4903	10.6084	10.3215	10.6769	10.8705	10.4179	10.6307	10.4831	10.5791
Q80ZF8	>sp|Q80ZF8|AGRB3_MOUSE Adhesion G protein-coupled receptor B3 OS=Mus musculus OX=10090 GN=Adgrb3 PE=1 SV=2	ADGRB3	10.8423	10.7385	10.8973	10.9966	10.7788	10.6707	10.6739	10.7531	10.8286	10.9771	11.0005	11.1169	10.7774	10.8329	10.9149	10.7762
Q80ZF8;Q8CGM1;Q8CGM1-2;Q8CGM1-3	>sp|Q80ZF8|AGRB3_MOUSE Adhesion G protein-coupled receptor B3 OS=Mus musculus OX=10090 GN=Adgrb3 PE=1 SV=2;>sp|Q8CGM1|AGRB2_MOUSE Adhesion G protein-coupled receptor B2 OS=Mus musculus OX=10090 GN=Adgrb2 PE=1 SV=2;>sp|Q8CGM1-2|AGRB2_MOUSE Isoform of Q8CGM1, Isoform 2 of Adhesion G protein-coupled receptor B2 OS=Mus musculus OX=10090 GN=Adgrb2;>sp|Q8CGM1-3|AGRB2_MOUSE Isoform of Q8CGM1, Isoform 3 …	ADGRB3;ADGRB2	13.2367	12.8394	13.2485	13.3362	13.28	13.261	13.6045	13.352	13.2829	13.3505	13.5805	13.4652	13.1967	13.5044	13.6016	13.3712
Q9Z0M6;Q9Z0M6-2;Q9Z0M6-3	>sp|Q9Z0M6|AGRE5_MOUSE Adhesion G protein-coupled receptor E5 OS=Mus musculus OX=10090 GN=Adgre5 PE=1 SV=2;>sp|Q9Z0M6-2|AGRE5_MOUSE Isoform of Q9Z0M6, Isoform 2 of Adhesion G protein-coupled receptor E5 OS=Mus musculus OX=10090 GN=Adgre5;>sp|Q9Z0M6-3|AGRE5_MOUSE Isoform of Q9Z0M6, Isoform 3 of Adhesion G protein-coupled receptor E5 OS=Mus musculus OX=10090 GN=Adgre5	ADGRE5	9.43325		9.5768				9.72009	9.75267	9.83179	9.273	9.7238		9.86244	9.83093	9.34803	9.72659
Q8K209	>sp|Q8K209|AGRG1_MOUSE Adhesion G-protein coupled receptor G1 OS=Mus musculus OX=10090 GN=Adgrg1 PE=1 SV=1	ADGRG1	10.6879	10.6479	10.5272	10.3734	10.3905	10.3095	10.2004	10.3535	10.6357	10.6758	10.5261	10.3015	10.7616	10.492	10.8357	10.2476
E9Q3V9;E9Q9Q9	>tr|E9Q3V9|E9Q3V9_MOUSE Isoform of Q80TR1, Adhesion G protein-coupled receptor L1 OS=Mus musculus OX=10090 GN=Adgrl1 PE=1 SV=1;>tr|E9Q9Q9|E9Q9Q9_MOUSE Isoform of Q80TR1, Adhesion G protein-coupled receptor L1 OS=Mus musculus OX=10090 GN=Adgrl1 PE=1 SV=1	ADGRL1			8.73069	9.68779	10.3941	9.48303		8.90161	8.9014	9.93549	9.00546	9.40334	9.12823	9.33436	9.50713	8.5773
F6YP92	>tr|F6YP92|F6YP92_MOUSE Isoform of Q80TR1, Adhesion G protein-coupled receptor L1 (Fragment) OS=Mus musculus OX=10090 GN=Adgrl1 PE=1 SV=1	ADGRL1	13.381	13.4041	13.5721	13.4633	13.0555	13.446	13.5215	13.3164	13.548	13.6797	13.7643	13.7716	13.6433	13.7889	13.825	13.6464
Q80TR1	>sp|Q80TR1|AGRL1_MOUSE Adhesion G protein-coupled receptor L1 OS=Mus musculus OX=10090 GN=Adgrl1 PE=1 SV=2	ADGRL1	10.9246	10.8881	10.9721	10.9623	10.8286	11.0541	11.0401	10.8986	11.0813	11.0919	11.0201	11.0822	11.2703	11.1594	10.9958	10.9348
Q8JZZ7-2	>sp|Q8JZZ7-2|AGRL2_MOUSE Isoform of Q8JZZ7, Isoform 2 of Adhesion G protein-coupled receptor L2 OS=Mus musculus OX=10090 GN=Adgrl2	ADGRL2	10.2904	10.2371	10.4381	10.3326	10.1933	10.3808	9.96972	10.2593	10.2488	10.5718	10.3587	10.3585	10.2217	10.2539	10.4729	10.3661
Q80TS3;Q80TS3-3;Q80TS3-5	>sp|Q80TS3|AGRL3_MOUSE Adhesion G protein-coupled receptor L3 OS=Mus musculus OX=10090 GN=Adgrl3 PE=1 SV=3;>sp|Q80TS3-3|AGRL3_MOUSE Isoform of Q80TS3, Isoform 3 of Adhesion G protein-coupled receptor L3 OS=Mus musculus OX=10090 GN=Adgrl3;>sp|Q80TS3-5|AGRL3_MOUSE Isoform of Q80TS3, Isoform 5 of Adhesion G protein-coupled receptor L3 OS=Mus musculus OX=10090 GN=Adgrl3	ADGRL3	11.191	11.337	11.2552	11.2856	11.4371	11.2737	11.3288	11.4176	11.5004	11.4253	11.3769	11.3223	11.5299	11.3534	11.2331	11.3717
P28474	>sp|P28474|ADHX_MOUSE Alcohol dehydrogenase class-3 OS=Mus musculus OX=10090 GN=Adh5 PE=1 SV=3	ADH5	13.1053	12.5503	12.6307	12.3336	12.927	12.468	12.0818	12.6179	12.6269	12.3393	12.4961	12.1623	12.1982	12.2081	12.5571	12.6275
P28474;Q64437	>sp|P28474|ADHX_MOUSE Alcohol dehydrogenase class-3 OS=Mus musculus OX=10090 GN=Adh5 PE=1 SV=3;>sp|Q64437|ADH7_MOUSE All-trans-retinol dehydrogenase [NAD(+)] ADH7 OS=Mus musculus OX=10090 GN=Adh7 PE=2 SV=2	ADH5;ADH7	11.4823	11.7479	11.1565	11.2581	11.6527	11.6577	11.3285	11.6136	11.2716	11.5124	11.2947	11.101	11.2929	11.0349	11.5221	11.4247
Q91VH1	>sp|Q91VH1|PAQR1_MOUSE Adiponectin receptor protein 1 OS=Mus musculus OX=10090 GN=Adipor1 PE=1 SV=1	ADIPOR1			9.13894	7.72208	9.44934				9.53001	9.06223	9.48896	9.10949	10.203	9.27986		8.63056
P55264;P55264-2	>sp|P55264|ADK_MOUSE Adenosine kinase OS=Mus musculus OX=10090 GN=Adk PE=1 SV=2;>sp|P55264-2|ADK_MOUSE Isoform of P55264, Isoform 2 of Adenosine kinase OS=Mus musculus OX=10090 GN=Adk	ADK	9.53623		9.24728	8.83283	9.20303	9.69269			9.22886	9.57858	9.50634			8.54996	9.33284
Q6PDY2	>sp|Q6PDY2|AEDO_MOUSE 2-aminoethanethiol dioxygenase OS=Mus musculus OX=10090 GN=Ado PE=1 SV=2	ADO	10.0134	9.71869	10.5539	10.561	10.7386	10.7424		10.2426	10.7293	10.0778	10.2398			10.4338	10.3164
Q8VDL4;Q8VDL4-2;Q8VDL4-3	>sp|Q8VDL4|ADPGK_MOUSE ADP-dependent glucokinase OS=Mus musculus OX=10090 GN=Adpgk PE=1 SV=2;>sp|Q8VDL4-2|ADPGK_MOUSE Isoform of Q8VDL4, Isoform 2 of ADP-dependent glucokinase OS=Mus musculus OX=10090 GN=Adpgk;>sp|Q8VDL4-3|ADPGK_MOUSE Isoform of Q8VDL4, Isoform 3 of ADP-dependent glucokinase OS=Mus musculus OX=10090 GN=Adpgk	ADPGK	9.71083			8.76214		9.2566		9.1439	9.0867	10.053	9.37346	9.91791	10.0578	9.81035		8.15621
P54923	>sp|P54923|ADPRH_MOUSE ADP-ribosylhydrolase ARH1 OS=Mus musculus OX=10090 GN=Adprh PE=1 SV=1	ADPRH	10.4208	10.6715	10.1684	9.99747	10.1733	10.625	10.4128	10.4974	10.6707	9.69558	10.0646	10.0104	10.6429	10.8408	10.4344	10.5526
Q8CG72	>sp|Q8CG72|ADPRS_MOUSE ADP-ribosylhydrolase ARH3 OS=Mus musculus OX=10090 GN=Adprs PE=1 SV=1	ADPRS	9.62516	8.97326	9.50126	8.48332	9.48029	9.26366	9.23151	9.0943	8.80816	9.10466	9.71553	8.9694	8.04802	8.5904	7.51009	8.33237
Q9JKV1	>sp|Q9JKV1|ADRM1_MOUSE Proteasomal ubiquitin receptor ADRM1 OS=Mus musculus OX=10090 GN=Adrm1 PE=1 SV=2	ADRM1	10.3977	9.67243	10.3531	9.78036	10.4857	10.0625	10.3794	9.37367	10.4042	9.93347	10.2757	9.42502	10.0721	10.1794	10.0001	10.475
P54822	>sp|P54822|PUR8_MOUSE Adenylosuccinate lyase OS=Mus musculus OX=10090 GN=Adsl PE=1 SV=2	ADSL	10.6089	10.4203	10.2109	10.3751	10.5553	10.2631	10.452	10.4954	10.156	10.4874	10.588	10.5145	10.5444	10.3094	10.5785	10.368
P28650;P28650-2	>sp|P28650|PURA1_MOUSE Adenylosuccinate synthetase isozyme 1 OS=Mus musculus OX=10090 GN=Adss1 PE=1 SV=2;>sp|P28650-2|PURA1_MOUSE Isoform of P28650, Isoform 2 of Adenylosuccinate synthetase isozyme 1 OS=Mus musculus OX=10090 GN=Adss1	ADSS1	10.8692		10.4962	10.8647	10.5672	10.8657	10.2106	9.61532	11.4372	11.1883	10.6552	11.5115	10.8562	10.6468		10.3475
P46664	>sp|P46664|PURA2_MOUSE Adenylosuccinate synthetase isozyme 2 OS=Mus musculus OX=10090 GN=Adss2 PE=1 SV=2	ADSS2	11.1044	10.9545	10.9184	10.876	10.9516	10.694	10.7522	11.0638	11.1371	10.9563	10.8316	10.4773	10.5695	10.6188	10.6223	10.819
Q5DTU0;Q5DTU0-2	>sp|Q5DTU0|AF1L2_MOUSE Actin filament-associated protein 1-like 2 OS=Mus musculus OX=10090 GN=Afap1l2 PE=1 SV=2;>sp|Q5DTU0-2|AF1L2_MOUSE Isoform of Q5DTU0, Isoform 2 of Actin filament-associated protein 1-like 2 OS=Mus musculus OX=10090 GN=Afap1l2	AFAP1L2		8.65075	9.32355		8.91988				7.71361		7.83213	9.31187	9.17109
E9Q9C3	>tr|E9Q9C3|E9Q9C3_MOUSE Isoform of Q9QZQ1, Afadin, adherens junction formation factor OS=Mus musculus OX=10090 GN=Afdn PE=1 SV=1	AFDN	10.4326	10.313	10.6947	10.6454	10.8004	10.6064	10.6694	10.2586	10.5358	10.6123	10.7771	10.6381	10.635	10.4911	10.5263	10.6543
Q9QZQ1	>sp|Q9QZQ1|AFAD_MOUSE Afadin OS=Mus musculus OX=10090 GN=Afdn PE=1 SV=3	AFDN	9.94907	9.91023	9.90794	9.84745	9.47138	9.68483	10.1469	9.74201	9.53571	9.67454	9.71876	9.88107	9.77045	9.5924	9.90094	9.82178
Q8JZQ2	>sp|Q8JZQ2|AFG32_MOUSE AFG3-like protein 2 OS=Mus musculus OX=10090 GN=Afg3l2 PE=1 SV=1	AFG3L2	11.3512	11.3757	11.7871	11.3865	11.2372	11.0488	11.6603	11.5961	11.2776	11.3473	11.7374	11.4789	11.0157	11.2102	11.5738	11.6308
Q80WT5;Q80WT5-2	>sp|Q80WT5|AFTIN_MOUSE Aftiphilin OS=Mus musculus OX=10090 GN=Aftph PE=1 SV=2;>sp|Q80WT5-2|AFTIN_MOUSE Isoform of Q80WT5, Isoform 2 of Aftiphilin OS=Mus musculus OX=10090 GN=Aftph	AFTPH	8.06184	8.99934		8.42198		8.95341		8.62699	8.64515			8.72691	8.10048	9.30737	8.65566	9.13918
Q64191	>sp|Q64191|ASPG_MOUSE N(4)-(beta-N-acetylglucosaminyl)-L-asparaginase OS=Mus musculus OX=10090 GN=Aga PE=1 SV=1	AGA	13.0678	12.2469	11.7153	10.9553	10.8874	10.8432		12.2591	11.4366	11.2446	10.0849	10.6698		9.98703	9.59334
Q8BXK8	>sp|Q8BXK8|AGAP1_MOUSE Arf-GAP with GTPase, ANK repeat and PH domain-containing protein 1 OS=Mus musculus OX=10090 GN=Agap1 PE=1 SV=1	AGAP1	10.4915	11.3835	10.9653	11.152	10.4882	10.6685	10.7282	10.6647	10.523	11.0871	10.5147	11.0742	10.5024	10.8059	10.1779	10.812
Q3UHD9	>sp|Q3UHD9|AGAP2_MOUSE Arf-GAP with GTPase, ANK repeat and PH domain-containing protein 2 OS=Mus musculus OX=10090 GN=Agap2 PE=1 SV=1	AGAP2	11.3846	11.4653	11.7331	11.8915	11.7742	11.6991	11.7387	11.6337	11.5345	11.46	11.9041	11.7516	11.5486	11.8241	11.5632	11.4244
A0A1D5RMG4	>tr|A0A1D5RMG4|A0A1D5RMG4_MOUSE Isoform of Q8VHH5, ArfGAP with GTPase domain, ankyrin repeat and PH domain 3 OS=Mus musculus OX=10090 GN=Agap3 PE=1 SV=1	AGAP3	11.903	11.8483	12.022	12.0285	12.2718	12.0881	12.1261	11.9709	11.8953	11.8658	12.1839	12.1025	12.2984	12.3241	12.1834	12.1199
Q8VHH5	>sp|Q8VHH5|AGAP3_MOUSE Arf-GAP with GTPase, ANK repeat and PH domain-containing protein 3 OS=Mus musculus OX=10090 GN=Agap3 PE=1 SV=1	AGAP3	10.2767	10.2583	10.4289	10.2709	10.9747	10.4583	10.661	10.5657	10.3299	9.99044	10.8522	10.5259	10.568	10.7884	10.3328	10.633
Q8VHH5-2	>sp|Q8VHH5-2|AGAP3_MOUSE Isoform of Q8VHH5, Isoform 2 of Arf-GAP with GTPase, ANK repeat and PH domain-containing protein 3 OS=Mus musculus OX=10090 GN=Agap3	AGAP3	11.7167	10.9274	11.8303	12.0334	12.3663	11.7284	11.8418	11.8094	11.9916	11.3966	12.3328	11.8858	11.4396	12.0346	11.9856	11.7973
Q8CDP0-2	>sp|Q8CDP0-2|CBPC3_MOUSE Isoform of Q8CDP0, Isoform 2 of Cytosolic carboxypeptidase 3 OS=Mus musculus OX=10090 GN=Agbl3	AGBL3	11.1958	11.7878	11.5607	10.9415	11.5164	11.1591	10.7013		11.0648	10.9111	10.989	11.2627	11.5428	10.6616	10.2852	10.8066
Q8K2K6;Q8K2K6-1;Q8K2K6-3	>sp|Q8K2K6|AGFG1_MOUSE Arf-GAP domain and FG repeat-containing protein 1 OS=Mus musculus OX=10090 GN=Agfg1 PE=1 SV=2;>sp|Q8K2K6-1|AGFG1_MOUSE Isoform of Q8K2K6, Isoform 1 of Arf-GAP domain and FG repeat-containing protein 1 OS=Mus musculus OX=10090 GN=Agfg1;>sp|Q8K2K6-3|AGFG1_MOUSE Isoform of Q8K2K6, Isoform 3 of Arf-GAP domain and FG repeat-containing protein 1 OS=Mus musculus OX=10090 GN=Agfg1	AGFG1	10.6522	10.6069	10.7164	10.3146	10.7263	10.1919	10.4384	10.4851	10.4513	10.5724	10.4757	10.3707	10.2353	10.5346	10.7651	11.0052
Q80WC7;Q80WC7-2	>sp|Q80WC7|AGFG2_MOUSE Arf-GAP domain and FG repeat-containing protein 2 OS=Mus musculus OX=10090 GN=Agfg2 PE=1 SV=1;>sp|Q80WC7-2|AGFG2_MOUSE Isoform of Q80WC7, Isoform 2 of Arf-GAP domain and FG repeat-containing protein 2 OS=Mus musculus OX=10090 GN=Agfg2	AGFG2	10.3917	10.4352	10.1492	9.97395	9.86485	9.69748	10.0532	10.2813	10.7102	10.4263	10.3731	10.4247	9.92152	10.1827	10.4591	10.4748
Q9ESW4	>sp|Q9ESW4|AGK_MOUSE Acylglycerol kinase, mitochondrial OS=Mus musculus OX=10090 GN=Agk PE=1 SV=1	AGK	11.6929	11.8366	12.036	11.8431	11.3652	11.3737	11.9192	11.851	11.8237	12.0101	12.1883	11.8648	11.4996	11.609	11.9374	11.9818
F8VPN4	>tr|F8VPN4|F8VPN4_MOUSE Glycogen debranching enzyme OS=Mus musculus OX=10090 GN=Agl PE=1 SV=1	AGL	10.4414	10.4754	10.7192	10.5401	10.3527	10.4449	10.4164	10.6201	10.4731	10.5723	10.6194	10.5862	10.4839	10.4665	10.6453	10.5095
Q8CJG1	>sp|Q8CJG1|AGO1_MOUSE Protein argonaute-1 OS=Mus musculus OX=10090 GN=Ago1 PE=1 SV=2	AGO1	10.2965	10.1223	10.8219	10.4088	9.93586	9.78664	9.64784	10.3318	10.4301	10.4798	10.4503	10.2027	9.94664	9.73209	9.59143	9.59394
Q8CJG0	>sp|Q8CJG0|AGO2_MOUSE Protein argonaute-2 OS=Mus musculus OX=10090 GN=Ago2 PE=1 SV=3	AGO2	10.2823	10.404	10.164	9.36467	10.0576	9.91268	9.16198	9.88408	9.42697	10.1225	9.80585	9.79264	9.78898	9.69833	9.59731	9.79572
O35083	>sp|O35083|PLCA_MOUSE 1-acyl-sn-glycerol-3-phosphate acyltransferase alpha OS=Mus musculus OX=10090 GN=Agpat1 PE=1 SV=1	AGPAT1	11.7722	12.0455	12.007	11.624	11.257	11.578	11.6678	11.5522	11.9224	11.8995	11.715	12.0743	12.2883	11.8084	11.8317	11.9872
Q9D517	>sp|Q9D517|PLCC_MOUSE 1-acyl-sn-glycerol-3-phosphate acyltransferase gamma OS=Mus musculus OX=10090 GN=Agpat3 PE=1 SV=2	AGPAT3	11.22	11.2178	11.2443	11.2172	11.3035	11.2138	11.0293	11.179	11.2046	11.2889	11.4371	11.4802	11.2688	11.3009	11.5597	11.2854
Q8K4X7	>sp|Q8K4X7|PLCD_MOUSE 1-acyl-sn-glycerol-3-phosphate acyltransferase delta OS=Mus musculus OX=10090 GN=Agpat4 PE=1 SV=1	AGPAT4	10.4768	10.3227	10.3239	10.45	10.5628	10.4514	10.5054	9.88642	10.2402	10.3319	10.1823	10.4517	10.2601	10.5348	10.8399	9.86213
Q9D1E8	>sp|Q9D1E8|PLCE_MOUSE 1-acyl-sn-glycerol-3-phosphate acyltransferase epsilon OS=Mus musculus OX=10090 GN=Agpat5 PE=1 SV=2	AGPAT5	12.404	12.6164	12.2614	12.3064	11.7071	11.4648	11.814	11.6812	12.1339	11.8382	12.0094	12.1975	11.8304	11.5754	11.3909	11.4083
Q8C0I1	>sp|Q8C0I1|ADAS_MOUSE Alkyldihydroxyacetonephosphate synthase, peroxisomal OS=Mus musculus OX=10090 GN=Agps PE=1 SV=1	AGPS	10.2847	10.1382		10.1685	10.6439	9.76575	10.4968	10.3563		10.2809		10.1965		10.3323	10.2184	9.8985
Q641K1;Q641K1-2	>sp|Q641K1|CBPC1_MOUSE Cytosolic carboxypeptidase 1 OS=Mus musculus OX=10090 GN=Agtpbp1 PE=1 SV=2;>sp|Q641K1-2|CBPC1_MOUSE Isoform of Q641K1, Isoform 2 of Cytosolic carboxypeptidase 1 OS=Mus musculus OX=10090 GN=Agtpbp1	AGTPBP1	9.92509		9.83857	10.2934	9.65544	9.61023		9.77683	8.98248	9.22951	8.79481	10.1006	9.02377	10.0372	9.82943
P50247	>sp|P50247|SAHH_MOUSE Adenosylhomocysteinase OS=Mus musculus OX=10090 GN=Ahcy PE=1 SV=3	AHCY	11.9285	12.4491	11.5379	11.1531	11.0481	11.3365	10.413	11.3216	11.2444	11.2186	10.6816	11.1118	10.9014	10.8065	11.0452	10.9533
Q80SW1	>sp|Q80SW1|SAHH2_MOUSE S-adenosylhomocysteine hydrolase-like protein 1 OS=Mus musculus OX=10090 GN=Ahcyl1 PE=1 SV=1	AHCYL1	12.4254	12.2297	12.3385	12.3779	12.5022	12.3437	12.1684	12.1546	12.2822	12.3841	12.2621	12.3334	12.1753	12.2332	12.2901	12.2806
Q68FL4	>sp|Q68FL4|SAHH3_MOUSE Putative adenosylhomocysteinase 3 OS=Mus musculus OX=10090 GN=Ahcyl2 PE=1 SV=1	AHCYL2	10.5207	10.5976	10.8433	10.9796	10.9911	10.8657	11.1176	10.5668	10.7475	10.7275	11.194	10.9258	10.7664	10.8888	9.86906	10.4229
Q68FL4;Q68FL4-2	>sp|Q68FL4|SAHH3_MOUSE Putative adenosylhomocysteinase 3 OS=Mus musculus OX=10090 GN=Ahcyl2 PE=1 SV=1;>sp|Q68FL4-2|SAHH3_MOUSE Isoform of Q68FL4, Isoform 2 of Putative adenosylhomocysteinase 3 OS=Mus musculus OX=10090 GN=Ahcyl2	AHCYL2	11.3965	10.96	11.1066	11.1582	11.0337	11.2048	10.8478	11.0206	11.0794	11.2196	10.9624	10.9507	10.9532	11.187	10.8897	11.1327
E9Q616	>tr|E9Q616|E9Q616_MOUSE AHNAK nucleoprotein (desmoyokin) OS=Mus musculus OX=10090 GN=Ahnak PE=1 SV=1	AHNAK	12.3768	13.4074	12.4038	11.9124	11.23	12.3805	11.0514	12.4903	11.9883	12.6038	10.9573	11.837	11.2271	11.0509	11.4068	12.272
Q8BK64	>sp|Q8BK64|AHSA1_MOUSE Activator of 90 kDa heat shock protein ATPase homolog 1 OS=Mus musculus OX=10090 GN=Ahsa1 PE=1 SV=2	AHSA1	11.0529	10.8499	10.8677	11.0043	10.89	11.2576	10.9137	11.1804	10.9921	10.9676	10.9478	10.8478	10.8221	10.9538	11.2488	11.0392
Q9Z0X1	>sp|Q9Z0X1|AIFM1_MOUSE Apoptosis-inducing factor 1, mitochondrial OS=Mus musculus OX=10090 GN=Aifm1 PE=1 SV=1	AIFM1	11.6719	11.8007	12.0025	11.5373	11.4111	10.9836	11.6505	11.4806	11.5691	11.6738	11.9141	11.5225	11.2169	11.1005	11.3815	11.6223
Q3TY86	>sp|Q3TY86|AIFM3_MOUSE Apoptosis-inducing factor 3 OS=Mus musculus OX=10090 GN=Aifm3 PE=1 SV=1	AIFM3	10.6922	10.861	10.7546	10.6617	10.7048	10.71	10.6957	10.5305	10.584	10.6785	10.5687	10.6872	10.4485	10.4497	10.5491	10.6044
P31230	>sp|P31230|AIMP1_MOUSE Aminoacyl tRNA synthase complex-interacting multifunctional protein 1 OS=Mus musculus OX=10090 GN=Aimp1 PE=1 SV=2	AIMP1	9.76379	10.4145	10.3478	9.89124	9.63774	10.3139	9.32179	9.73896	9.71014	9.73691	9.67214	10.1657	9.86672	10.0217	10.0422	9.84836
Q8R010	>sp|Q8R010|AIMP2_MOUSE Aminoacyl tRNA synthase complex-interacting multifunctional protein 2 OS=Mus musculus OX=10090 GN=Aimp2 PE=1 SV=2	AIMP2	8.74755		8.54239	8.62759	9.05895	9.32789		9.36528		9.10589	8.94145	9.33798	9.17109	8.83529	9.58603	9.36122
O08915	>sp|O08915|AIP_MOUSE AH receptor-interacting protein OS=Mus musculus OX=10090 GN=Aip PE=1 SV=1	AIP	10.4629	10.3719	10.8761	10.7104	10.4314	10.617	10.3983	10.7552	10.7077	10.9125	10.6249	10.2555	10.2569	10.8287	10.4141	10.5424
A2ALI5	>sp|A2ALI5|AJAP1_MOUSE Adherens junction-associated protein 1 OS=Mus musculus OX=10090 GN=Ajap1 PE=2 SV=1	AJAP1	10.2189	9.79304	10.2565	10.066	9.72363	10.5395	10.0787	9.48122	10.0629	10.8352	9.04927	11.1603	9.91517	10.9255	11.1082	10.1842
A2AJA9	>sp|A2AJA9|AJM1_MOUSE Apical junction component 1 homolog OS=Mus musculus OX=10090 GN=Ajm1 PE=1 SV=1	AJM1	11.1232	10.8961	11.2257	11.4479	11.0932	11.03	11.3722	11.0985	11.1687	11.0308	11.3263	11.3801	10.849	11.0772	11.1528	10.9882
Q9R0Y5;Q9R0Y5-2	>sp|Q9R0Y5|KAD1_MOUSE Adenylate kinase isoenzyme 1 OS=Mus musculus OX=10090 GN=Ak1 PE=1 SV=1;>sp|Q9R0Y5-2|KAD1_MOUSE Isoform of Q9R0Y5, Isoform 2 of Adenylate kinase isoenzyme 1 OS=Mus musculus OX=10090 GN=Ak1	AK1	11.291	11.0634	10.8807	10.8223	11.1721	11.1596	11.0669	10.9803	11.1201	10.8638	10.7797	10.5991	11.8666	10.9422	10.9325	10.9899
Q9WTP6;Q9WTP6-2	>sp|Q9WTP6|KAD2_MOUSE Adenylate kinase 2, mitochondrial OS=Mus musculus OX=10090 GN=Ak2 PE=1 SV=5;>sp|Q9WTP6-2|KAD2_MOUSE Isoform of Q9WTP6, Isoform 2 of Adenylate kinase 2, mitochondrial OS=Mus musculus OX=10090 GN=Ak2	AK2	10.4214	10.5362	9.68527	9.74757	9.17826	9.04787	9.76866	9.60761	9.71357	9.10639	9.55385	9.01356	9.21453	8.74329	9.14486	9.44019
Q9WTP7	>sp|Q9WTP7|KAD3_MOUSE GTP:AMP phosphotransferase AK3, mitochondrial OS=Mus musculus OX=10090 GN=Ak3 PE=1 SV=3	AK3	10.9223	10.6142	10.9325	10.4942	10.8491	10.9344	10.8233	11.1726	10.882	10.6771	10.9135	10.4239	10.3583	10.7879	11.1351	11.1454
Q9WUR9	>sp|Q9WUR9|KAD4_MOUSE Adenylate kinase 4, mitochondrial OS=Mus musculus OX=10090 GN=Ak4 PE=1 SV=1	AK4	11.4894	11.1832	11.0254	11.232	11.23	11.4703	11.4653	11.863	10.9669	10.8787	11.0963	11.1928	10.8314	11.5674	11.6373	12.0655
Q920P5	>sp|Q920P5|KAD5_MOUSE Adenylate kinase isoenzyme 5 OS=Mus musculus OX=10090 GN=Ak5 PE=1 SV=2	AK5	10.6087	10.7693	10.6597	10.8738	11.0669	11.1682	10.8336	11.0734	10.8171	10.8995	10.8006	10.8526	11.2352	11.19	11.0268	11.1049
Q32M07	>sp|Q32M07|KAD8_MOUSE Adenylate kinase 8 OS=Mus musculus OX=10090 GN=Ak8 PE=1 SV=1	AK8	13.1269	13.8408		12.9142	13.501	13.0685	12.7896	12.9404	12.7637	12.7851		12.6982	12.4565	12.6602	12.6221	12.5071
O08715;O08715-2;O08715-3;O08715-4;O08715-5;O08715-6	>sp|O08715|AKAP1_MOUSE A-kinase anchor protein 1, mitochondrial OS=Mus musculus OX=10090 GN=Akap1 PE=1 SV=4;>sp|O08715-2|AKAP1_MOUSE Isoform of O08715, Isoform 1 of A-kinase anchor protein 1, mitochondrial OS=Mus musculus OX=10090 GN=Akap1;>sp|O08715-3|AKAP1_MOUSE Isoform of O08715, Isoform 2 of A-kinase anchor protein 1, mitochondrial OS=Mus musculus OX=10090 GN=Akap1;>sp|O08715-4|AKAP1_MOUSE Is…	AKAP1		11.6297	11.4822	11.393	11.0254		11.1613	11.2508	11.1242	11.4682	11.397	10.9251	10.5578	10.8022	11.1753
O88845	>sp|O88845|AKA10_MOUSE A-kinase anchor protein 10, mitochondrial OS=Mus musculus OX=10090 GN=Akap10 PE=1 SV=3	AKAP10	10.0834	10.4178	9.95872	10.4093	10.0463	9.85098	10.5132	10.0549	10.1596	9.84649	9.82198	10.2986	9.9396	9.8502	10.1381	9.96318
Q9WTQ5;Q9WTQ5-2	>sp|Q9WTQ5|AKA12_MOUSE A-kinase anchor protein 12 OS=Mus musculus OX=10090 GN=Akap12 PE=1 SV=1;>sp|Q9WTQ5-2|AKA12_MOUSE Isoform of Q9WTQ5, Isoform 2 of A-kinase anchor protein 12 OS=Mus musculus OX=10090 GN=Akap12	AKAP12	9.14313	9.88584	9.10071	8.20341	8.81876	9.46991	9.37909	9.48635	9.26676	9.60628	9.20344	9.19501	8.91551	9.68081	9.21797	9.34837
O54931;O54931-2;O54931-3;O54931-4;O54931-5	>sp|O54931|AKAP2_MOUSE A-kinase anchor protein 2 OS=Mus musculus OX=10090 GN=Akap2 PE=1 SV=3;>sp|O54931-2|AKAP2_MOUSE Isoform of O54931, Isoform 2 of A-kinase anchor protein 2 OS=Mus musculus OX=10090 GN=Akap2;>sp|O54931-3|AKAP2_MOUSE Isoform of O54931, Isoform 3 of A-kinase anchor protein 2 OS=Mus musculus OX=10090 GN=Akap2;>sp|O54931-4|AKAP2_MOUSE Isoform of O54931, Isoform 4 of A-kinase anchor…	AKAP2	9.27754	8.7402	9.68981	9.32556	9.823	9.23818		8.81256	9.54573	9.55525	10.3382	8.82614	8.9341	8.90199	9.22936	10.4041
D3YVF0	>sp|D3YVF0|AKAP5_MOUSE A-kinase anchor protein 5 OS=Mus musculus OX=10090 GN=Akap5 PE=1 SV=2	AKAP5	11.0627	10.6767	11.0493	10.8668	10.7705	10.9978	11.0708	10.95	11.0878	10.91	11.0705	11.2003	10.9869	10.9466	10.9868	10.8724
O55074;Q7TN79	>sp|O55074|AKA7A_MOUSE Isoform of Q7TN79, A-kinase anchor protein 7 isoform alpha OS=Mus musculus OX=10090 GN=Akap7 PE=1 SV=4;>sp|Q7TN79|AKA7G_MOUSE A-kinase anchor protein 7 isoform gamma OS=Mus musculus OX=10090 GN=Akap7 PE=1 SV=2	AKAP7	11.9263	12.0002	11.8269	12.1077	11.8047	11.8338	11.7584	11.7029	12.1181	12.1372	11.9499	12.0438	11.665	12.0934	12.2757	12.1306
Q9JII6	>sp|Q9JII6|AK1A1_MOUSE Aldo-keto reductase family 1 member A1 OS=Mus musculus OX=10090 GN=Akr1a1 PE=1 SV=3	AKR1A1	11.8452	11.4101	11.5398	11.5381	12.1391	11.6563	11.8071	11.9822	11.6692	11.645	11.6951	11.1602	11.1333	11.4123	11.6291	11.6678
P45376	>sp|P45376|ALDR_MOUSE Aldo-keto reductase family 1 member B1 OS=Mus musculus OX=10090 GN=Akr1b1 PE=1 SV=3	AKR1B1	12.0046	11.6534	11.5991	11.5964	12.0712	11.7845	11.678	11.7995	11.7105	11.5427	11.6169	11.396	11.409	11.5439	11.3999	11.659
G5E895	>tr|G5E895|G5E895_MOUSE Aldo-keto reductase family 1, member B10 (aldose reductase) OS=Mus musculus OX=10090 GN=Akr1b10 PE=1 SV=1	AKR1B10	10.7391	10.6219	10.6454	10.1907	10.5378	10.5798	10.3098	10.7409	10.6701	10.4424	10.1503	10.7591	10.4035	9.41842	10.3255	10.7416
P21300	>sp|P21300|ALD1_MOUSE Aldo-keto reductase family 1 member B7 OS=Mus musculus OX=10090 GN=Akr1b7 PE=1 SV=4	AKR1B7	11.1881		10.2173	10.5619	10.1055	10.3335	10.0507		10.3218		9.9098	10.3509	9.8638	9.65093	9.69177	10.1695
P45377	>sp|P45377|ALD2_MOUSE Aldose reductase-related protein 2 OS=Mus musculus OX=10090 GN=Akr1b8 PE=1 SV=2	AKR1B8	10.524		10.5482	9.96032		10.478	10.1262	10.7219	10.7189	10.1071		9.88433	10.441			10.5116
P70694	>sp|P70694|DHB5_MOUSE Estradiol 17 beta-dehydrogenase 5 OS=Mus musculus OX=10090 GN=Akr1c6 PE=1 SV=1	AKR1C6	13.693	14.2866	13.5828	13.0159	13.0853	12.465	12.3485	12.9785	13.1973	12.8102	11.7605	12.7701	12.1711	12.1691	12.6154	12.3522
Q9DCT1	>sp|Q9DCT1|AKCL2_MOUSE 1,5-anhydro-D-fructose reductase OS=Mus musculus OX=10090 GN=Akr1e2 PE=1 SV=1	AKR1E2	11.8837	11.273	11.3669		11.9882	11.0564	11.4398	11.7919	11.3121	11.0291	11.7013	11.0452	11.1071	11.5465		11.7205
Q8CG76	>sp|Q8CG76|ARK72_MOUSE Aflatoxin B1 aldehyde reductase member 2 OS=Mus musculus OX=10090 GN=Akr7a2 PE=1 SV=3	AKR7A2	10.0511	10.4433	10.0282	9.77668	9.87349	10.3296	10.0905	10.3684	10.135	10.5487	10.3141	9.73544	9.84612	10.0144	10.1202	10.7171
P31750	>sp|P31750|AKT1_MOUSE RAC-alpha serine/threonine-protein kinase OS=Mus musculus OX=10090 GN=Akt1 PE=1 SV=2	AKT1			8.30313	9.43649	9.72472	9.94611	8.27275				9.50441	9.5705		9.6276		9.13916
Q9D1F4	>sp|Q9D1F4|AKTS1_MOUSE Proline-rich AKT1 substrate 1 OS=Mus musculus OX=10090 GN=Akt1s1 PE=1 SV=1	AKT1S1	10.2376	10.2165	9.70376	9.46471	9.22399	9.3493	9.68002	10.0336	9.89743	9.58513	9.44433	9.08139	9.67214	10.3307	10.3038	10.4835
Q9WUA6;Q9WUA6-2	>sp|Q9WUA6|AKT3_MOUSE RAC-gamma serine/threonine-protein kinase OS=Mus musculus OX=10090 GN=Akt3 PE=1 SV=1;>sp|Q9WUA6-2|AKT3_MOUSE Isoform of Q9WUA6, Isoform 2 of RAC-gamma serine/threonine-protein kinase OS=Mus musculus OX=10090 GN=Akt3	AKT3	8.78004	9.15843	8.55912	9.33281	10.2942	10.021		10.0459				9.6471	9.86288	9.74157	10.1087	9.90461
P10518	>sp|P10518|HEM2_MOUSE Delta-aminolevulinic acid dehydratase OS=Mus musculus OX=10090 GN=Alad PE=1 SV=1	ALAD	13.0784	12.7688	12.2248	11.1734	11.8822	12.2248	10.2831	12.7201	12.1964	12.6652	10.9424	11.3525	11.1738	10.8284	11.1168	12.0631
P07724	>sp|P07724|ALBU_MOUSE Albumin OS=Mus musculus OX=10090 GN=Alb PE=1 SV=3	ALB	12.024	11.5862	11.0511	10.9016	11.6038	12.0836	10.7779	10.9244	11.4882	11.5484	10.9022	10.8067	11.3812	11.6191	11.1023	10.8473
E9Q3Q6	>tr|E9Q3Q6|E9Q3Q6_MOUSE Isoform of Q61490, Activated leukocyte cell adhesion molecule OS=Mus musculus OX=10090 GN=Alcam PE=1 SV=1	ALCAM	12.1212	12.1095	11.9964	12.0539	12.0756	11.9734	12.0938	12.0003	12.2145	12.2016	12.1329	12.1188	12.3574	12.0569	12.1168	11.9732
Q9Z110;Q9Z110-2	>sp|Q9Z110|P5CS_MOUSE Delta-1-pyrroline-5-carboxylate synthase OS=Mus musculus OX=10090 GN=Aldh18a1 PE=1 SV=2;>sp|Q9Z110-2|P5CS_MOUSE Isoform of Q9Z110, Isoform Short of Delta-1-pyrroline-5-carboxylate synthase OS=Mus musculus OX=10090 GN=Aldh18a1	ALDH18A1	10.2639	9.66876	9.59849	9.50977	9.91267	9.71892	10.5032	10.4522	9.89408	9.68894	9.64819	9.41956	9.66788	9.76787	10.1883	10.4592
P24549	>sp|P24549|AL1A1_MOUSE Aldehyde dehydrogenase 1A1 OS=Mus musculus OX=10090 GN=Aldh1a1 PE=1 SV=5	ALDH1A1	10.812	10.641	10.9127	10.3925	10.421	10.6068	10.2172	10.8158	10.8423	10.6472	10.7071	10.5418	10.3198	10.2661	10.5616	10.923
P24549;Q9CZS1;Q9JHW9	>sp|P24549|AL1A1_MOUSE Aldehyde dehydrogenase 1A1 OS=Mus musculus OX=10090 GN=Aldh1a1 PE=1 SV=5;>sp|Q9CZS1|AL1B1_MOUSE Aldehyde dehydrogenase X, mitochondrial OS=Mus musculus OX=10090 GN=Aldh1b1 PE=1 SV=1;>sp|Q9JHW9|AL1A3_MOUSE Aldehyde dehydrogenase family 1 member A3 OS=Mus musculus OX=10090 GN=Aldh1a3 PE=1 SV=1	ALDH1A1;ALDH1B1;ALDH1A3	12.545	12.1055	12.4909	12.5789	12.4532	12.5574	12.8232	12.8509	12.9074		11.8797	12.0593	11.9058	12.8118	13.1179	13.1847
O35945;P24549	>sp|O35945|AL1A7_MOUSE Aldehyde dehydrogenase, cytosolic 1 OS=Mus musculus OX=10090 GN=Aldh1a7 PE=1 SV=1;>sp|P24549|AL1A1_MOUSE Aldehyde dehydrogenase 1A1 OS=Mus musculus OX=10090 GN=Aldh1a1 PE=1 SV=5	ALDH1A7;ALDH1A1	11.3219	11.0183	11.3366	10.7601	10.699	10.498	10.1828	10.8622	10.7312	10.9672	10.8929	10.7948	9.92798	10.6517	10.3328	10.5805
Q9CZS1	>sp|Q9CZS1|AL1B1_MOUSE Aldehyde dehydrogenase X, mitochondrial OS=Mus musculus OX=10090 GN=Aldh1b1 PE=1 SV=1	ALDH1B1	11.2282	11.0967	10.9996	11.1351	11.0032	11.3044	11.5483	11.7605	11.2242	11.0222	10.9831	11.1517	10.9618	11.2213	11.5776	11.8277
Q8R0Y6	>sp|Q8R0Y6|AL1L1_MOUSE Cytosolic 10-formyltetrahydrofolate dehydrogenase OS=Mus musculus OX=10090 GN=Aldh1l1 PE=1 SV=1	ALDH1L1	11.3133	11.243	11.6754	11.573	11.4906	11.0719	11.1939	11.3727	11.3844	11.5463	11.493	11.3942	11.2295	11.0388	11.0282	11.1902
P47738	>sp|P47738|ALDH2_MOUSE Aldehyde dehydrogenase, mitochondrial OS=Mus musculus OX=10090 GN=Aldh2 PE=1 SV=1	ALDH2	11.6572	11.8681	11.4171	11.5539	11.553	11.6063	11.5448	12.1083	11.564	11.4346	11.2344	11.3058	11.1202	11.4338	11.6212	11.9056
P47739	>sp|P47739|AL3A1_MOUSE Aldehyde dehydrogenase, dimeric NADP-preferring OS=Mus musculus OX=10090 GN=Aldh3a1 PE=1 SV=2	ALDH3A1	10.9107	11.1165	11.0815	11.4199	10.6088	11.2765	11.0591	11.5848	10.8639	10.9082	10.5302	11.1683	10.6651	10.5535	10.5741	11.3438
P47740	>sp|P47740|AL3A2_MOUSE Aldehyde dehydrogenase family 3 member A2 OS=Mus musculus OX=10090 GN=Aldh3a2 PE=1 SV=2	ALDH3A2	11.1321	11.1513	11.112	11.1107	11.0347	10.9091	10.943	10.8575	10.7172	11.0348	11.0117	11.3156	10.6364	11.217	11.0252	10.9995
Q80VQ0	>sp|Q80VQ0|AL3B1_MOUSE Aldehyde dehydrogenase family 3 member B1 OS=Mus musculus OX=10090 GN=Aldh3b1 PE=1 SV=1	ALDH3B1	10.7968	10.8647	10.3209	11.0067	10.854	10.7983	10.6334	10.5764	10.27	10.7405	10.5527	10.5611	10.3042	10.5358	9.85217	10.4469
Q8CHT0	>sp|Q8CHT0|AL4A1_MOUSE Delta-1-pyrroline-5-carboxylate dehydrogenase, mitochondrial OS=Mus musculus OX=10090 GN=Aldh4a1 PE=1 SV=3	ALDH4A1	10.3238	10.1637	9.7459	9.47446	10.0828	10.5943	10.1925	10.3195	9.50523	9.74645	9.41778	9.89734	9.82194	9.88301	9.89416	10.0373
Q8BWF0	>sp|Q8BWF0|SSDH_MOUSE Succinate-semialdehyde dehydrogenase, mitochondrial OS=Mus musculus OX=10090 GN=Aldh5a1 PE=1 SV=1	ALDH5A1	11.4865	11.2308	11.1661	11.2183	10.9722	11.3835	11.9113	11.918	11.3555	11.3213	11.3156	11.1823	11.1531	11.4304	11.7334	11.962
Q9EQ20	>sp|Q9EQ20|MMSA_MOUSE Methylmalonate-semialdehyde dehydrogenase [acylating], mitochondrial OS=Mus musculus OX=10090 GN=Aldh6a1 PE=1 SV=1	ALDH6A1	10.9927	10.5304	10.5089	10.7467	10.6878	10.8056	10.7656	11.2395	10.5833	10.6143	10.6219	10.2385	10.1413	10.4835	10.7286	11.3739
Q9DBF1;Q9DBF1-2	>sp|Q9DBF1|AL7A1_MOUSE Alpha-aminoadipic semialdehyde dehydrogenase OS=Mus musculus OX=10090 GN=Aldh7a1 PE=1 SV=4;>sp|Q9DBF1-2|AL7A1_MOUSE Isoform of Q9DBF1, Isoform 2 of Alpha-aminoadipic semialdehyde dehydrogenase OS=Mus musculus OX=10090 GN=Aldh7a1	ALDH7A1	11.732	11.4655	11.1661	11.0664	11.2165	10.9984	10.8441	11.538	11.4594	11.0029	11.0614	10.7644	10.7391	10.8382	10.8903	11.4407
Q9JLJ2	>sp|Q9JLJ2|AL9A1_MOUSE 4-trimethylaminobutyraldehyde dehydrogenase OS=Mus musculus OX=10090 GN=Aldh9a1 PE=1 SV=1	ALDH9A1	12.1066	12.8804	11.5863	11.3244	11.0069	11.4564	10.8946	11.2831	11.8894	11.2686	10.8886	11.2862	11.2324	10.8727	11.0857	11.0749
P05064	>sp|P05064|ALDOA_MOUSE Fructose-bisphosphate aldolase A OS=Mus musculus OX=10090 GN=Aldoa PE=1 SV=2	ALDOA	14.221	13.7481	13.9313	13.8495	14.6397	14.0267	13.623	13.8553	13.8797	13.495	13.9005	13.2422	13.514	13.432	13.3342	13.5164
A6ZI47	>tr|A6ZI47|A6ZI47_MOUSE Fructose-bisphosphate aldolase OS=Mus musculus OX=10090 GN=Aldoart2 PE=1 SV=1	ALDOART2	13.8614	13.2213	13.6859	13.387	14.4746	13.6202	13.4057	13.466	13.5111	13.1926	13.6825	12.7542	13.4405	13.391	13.2877	13.3593
P05063	>sp|P05063|ALDOC_MOUSE Fructose-bisphosphate aldolase C OS=Mus musculus OX=10090 GN=Aldoc PE=1 SV=4	ALDOC	12.8815	12.6155	12.9689	12.827	13.3585	12.8078	12.4368	12.8538	12.8285	12.6838	13.0584	12.333	12.4036	12.3733	12.5464	12.8081
Q3TZM9;Q3TZM9-2;Q3TZM9-3	>sp|Q3TZM9|ALG11_MOUSE GDP-Man:Man(3)GlcNAc(2)-PP-Dol alpha-1,2-mannosyltransferase OS=Mus musculus OX=10090 GN=Alg11 PE=2 SV=1;>sp|Q3TZM9-2|ALG11_MOUSE Isoform of Q3TZM9, Isoform 2 of GDP-Man:Man(3)GlcNAc(2)-PP-Dol alpha-1,2-mannosyltransferase OS=Mus musculus OX=10090 GN=Alg11;>sp|Q3TZM9-3|ALG11_MOUSE Isoform of Q3TZM9, Isoform 3 of GDP-Man:Man(3)GlcNAc(2)-PP-Dol alpha-1,2-mannosyltransferase O…	ALG11		10.228		10.3294	9.1025		9.4863	9.36331	9.81056	10.07	9.64562	10.1797	9.15545	9.44525
Q9DBE8	>sp|Q9DBE8|ALG2_MOUSE Alpha-1,3/1,6-mannosyltransferase ALG2 OS=Mus musculus OX=10090 GN=Alg2 PE=1 SV=2	ALG2	11.2365	11.5153	11.2737	11.1372	10.7246	11.2753	11.0806	11.1913	11.1949	11.5179	11.2255	11.5506	11.4556	11.3704	11.3022	11.3194
Q9DB25	>sp|Q9DB25|ALG5_MOUSE Dolichyl-phosphate beta-glucosyltransferase OS=Mus musculus OX=10090 GN=Alg5 PE=1 SV=1	ALG5	10.4951	10.5349	10.7495	10.7975	10.7328	10.2981	10.5562	10.3804	10.4781	10.6448	10.8649	10.6684	10.664	10.108	10.3163	10.3515
O70582	>sp|O70582|LX12B_MOUSE Arachidonate 12-lipoxygenase, 12R-type OS=Mus musculus OX=10090 GN=Alox12b PE=1 SV=1	ALOX12B	13.4823	13.9825	12.8407	11.4828	11.9325	12.6907	11.457	13.5504	12.7599	13.9081	11.1819	11.6065	10.9384	11.7193	12.1085	13.6572
O35936	>sp|O35936|ALOX8_MOUSE Polyunsaturated fatty acid lipoxygenase ALOX8 OS=Mus musculus OX=10090 GN=Alox8 PE=1 SV=1	ALOX8	14.4047	14.4915	13.785	12.6736	13.2574	13.5296	12.1847	14.0865	13.7589	14.4891	12.2851	12.7246	11.9718	12.4366	12.4638	13.7885
Q9WV07	>sp|Q9WV07|LOXE3_MOUSE Hydroperoxide isomerase ALOXE3 OS=Mus musculus OX=10090 GN=Aloxe3 PE=1 SV=2	ALOXE3	12.5508	12.9769	11.6989	11.0373	11.2536	12.0049	10.6674	12.4463	11.9751	12.9783	10.701	10.6815	10.0863	10.5056	10.9627	11.9335
P09242	>sp|P09242|PPBT_MOUSE Alkaline phosphatase, tissue-nonspecific isozyme OS=Mus musculus OX=10090 GN=Alpl PE=1 SV=2	ALPL	10.476	10.6648	9.51591	10.6973	9.44995	10.5263	9.52881	10.6737	10.5186	10.3283	9.80591	10.4975	9.52186	9.48841	9.99904	10.4674
Q920R0	>sp|Q920R0|ALS2_MOUSE Alsin OS=Mus musculus OX=10090 GN=Als2 PE=1 SV=3	ALS2	9.59261	10.3093	9.9715	9.51752	9.53626	9.84015	9.42355	9.45483	10.2261	9.65009	9.79412	9.96209	10.162	10.015	9.46882	9.78742
Q8CCJ4	>sp|Q8CCJ4|AMER2_MOUSE APC membrane recruitment protein 2 OS=Mus musculus OX=10090 GN=Amer2 PE=1 SV=2	AMER2	10.4811	10.1757	10.6187		10.4115	10.7499	10.2639	9.52365		9.7275	10.5868	10.1195	10.273	10.7977	10.4984	9.70357
Q6NS69	>sp|Q6NS69|AMER3_MOUSE APC membrane recruitment protein 3 OS=Mus musculus OX=10090 GN=Amer3 PE=2 SV=1	AMER3			8.0328	8.66332	9.51522	9.479	8.69223	8.80796		8.99546	8.8136	8.98279	8.44741	8.67877
Q9R049;Q9R049-2	>sp|Q9R049|AMFR_MOUSE E3 ubiquitin-protein ligase AMFR OS=Mus musculus OX=10090 GN=Amfr PE=1 SV=2;>sp|Q9R049-2|AMFR_MOUSE Isoform of Q9R049, Isoform 2 of E3 ubiquitin-protein ligase AMFR OS=Mus musculus OX=10090 GN=Amfr	AMFR	10.2006	9.89043	10.2023	10.2657	10.4053	10.2118	10.2241	10.1157	10.0803	10.5893	10.4274	10.4641	10.0867	9.78283	10.3491	9.91784
Q80ZD8	>sp|Q80ZD8|AMGO1_MOUSE Amphoterin-induced protein 1 OS=Mus musculus OX=10090 GN=Amigo1 PE=1 SV=1	AMIGO1	11.3531	10.9003	11.134	11.2155	11.2264	11.1323	11.196	11.309	11.4899	11.4009	11.3312	11.4282	11.322	11.2779	11.3001	11.2248
Q80ZD9	>sp|Q80ZD9|AMGO2_MOUSE Amphoterin-induced protein 2 OS=Mus musculus OX=10090 GN=Amigo2 PE=1 SV=1	AMIGO2	9.96668		9.58247	10.2957	9.92509	10.0747	9.89129	9.12756		9.61286	9.64387	10.3195	9.79337		10.3076	8.88543
Q99JB7	>sp|Q99JB7|AMNLS_MOUSE Protein amnionless OS=Mus musculus OX=10090 GN=Amn PE=1 SV=1	AMN	11.2761	10.8955	10.5062	10.993			10.5849			11.3439		11.0047	10.3047	10.4856
Q8VHG2;Q8VHG2-2	>sp|Q8VHG2|AMOT_MOUSE Angiomotin OS=Mus musculus OX=10090 GN=Amot PE=1 SV=3;>sp|Q8VHG2-2|AMOT_MOUSE Isoform of Q8VHG2, Isoform 2 of Angiomotin OS=Mus musculus OX=10090 GN=Amot	AMOT	11.2612	10.5698	11.0414	10.6132		10.9403	11.2994	10.9536	10.9684	11.114	11.0987	10.9078	11.163	10.9205		10.6403
Q8K371	>sp|Q8K371|AMOL2_MOUSE Angiomotin-like protein 2 OS=Mus musculus OX=10090 GN=Amotl2 PE=1 SV=1	AMOTL2			12.2532		12.3219	11.2944	12.7518	11.674		11.5763	12.3301	11.5474	12.1574	11.873		11.836
A2AE27	>tr|A2AE27|A2AE27_MOUSE Isoform of Q9DBT5, AMP deaminase OS=Mus musculus OX=10090 GN=Ampd2 PE=1 SV=1	AMPD2	11.4926	11.1503	11.5671	11.6328	11.7079	11.6523	11.7089	11.6272	11.5251	11.5531	11.6733	11.5918	11.6119	11.7179	11.7465	11.7392
O08739	>sp|O08739|AMPD3_MOUSE AMP deaminase 3 OS=Mus musculus OX=10090 GN=Ampd3 PE=1 SV=2	AMPD3	10.4763	10.4122	10.1376	10.556	10.2006	10.4002	10.3578	10.5046	10.2531	10.706	9.99236	10.7675	10.4927	10.4294	10.524	10.3618
O08739;Q3V1D3	>sp|O08739|AMPD3_MOUSE AMP deaminase 3 OS=Mus musculus OX=10090 GN=Ampd3 PE=1 SV=2;>sp|Q3V1D3|AMPD1_MOUSE AMP deaminase 1 OS=Mus musculus OX=10090 GN=Ampd1 PE=1 SV=2	AMPD3;AMPD1	11.0142	10.4693	11.1561	10.5845		10.8533	10.5461	10.5263	10.6852	11.2926	10.5611	10.964	11.3148	10.194	11.0542	11.2305
Q7TQF7	>sp|Q7TQF7|AMPH_MOUSE Amphiphysin OS=Mus musculus OX=10090 GN=Amph PE=1 SV=1	AMPH	12.4061	12.1694	12.4693	12.3075	12.7243	12.6687	12.6855	12.5932	12.3954	12.3077	12.4288	12.4323	12.4802	12.7306	12.63	12.8267
P00687	>sp|P00687|AMY1_MOUSE Alpha-amylase 1 OS=Mus musculus OX=10090 GN=Amy1 PE=1 SV=2	AMY1	10.051	10.4614	9.15164	8.09064		8.51884		6.05525	9.0948	9.73896	7.31317				8.13709
P00687;P00688	>sp|P00687|AMY1_MOUSE Alpha-amylase 1 OS=Mus musculus OX=10090 GN=Amy1 PE=1 SV=2;>sp|P00688|AM2A5_MOUSE Pancreatic alpha-amylase 2a5 OS=Mus musculus OX=10090 GN=Amy2a5 PE=1 SV=2	AMY1;AMY2A5	12.5181	12.3009	11.4056	10.2465	10.0066	10.1969		10.5123	11.204	11.8402	9.85715	9.54298	8.75565	9.45282	10.3649	10.0418
Q02357;Q02357-4;Q02357-6	>sp|Q02357|ANK1_MOUSE Ankyrin-1 OS=Mus musculus OX=10090 GN=Ank1 PE=1 SV=2;>sp|Q02357-4|ANK1_MOUSE Isoform of Q02357, Isoform Br4 of Ankyrin-1 OS=Mus musculus OX=10090 GN=Ank1;>sp|Q02357-6|ANK1_MOUSE Isoform of Q02357, Isoform 6 of Ankyrin-1 OS=Mus musculus OX=10090 GN=Ank1	ANK1	12.3098	13.6909	11.4852	11.685	12.4878	11.3756	11.27	11.6007	10.2282	10.3886	10.4686	10.4118	10.391	10.3557	10.2622	10.3063
Q8C8R3-2	>sp|Q8C8R3-2|ANK2_MOUSE Isoform of Q8C8R3, Isoform 2 of Ankyrin-2 OS=Mus musculus OX=10090 GN=Ank2	ANK2	12.5365	12.4718	12.7367	12.8847	12.7647	12.7668	12.9736	12.5013	12.694	12.7783	12.9695	12.8581	12.8811	12.9014	12.7534	12.6975
Q8C8R3-2;Q8C8R3-4	>sp|Q8C8R3-2|ANK2_MOUSE Isoform of Q8C8R3, Isoform 2 of Ankyrin-2 OS=Mus musculus OX=10090 GN=Ank2;>sp|Q8C8R3-4|ANK2_MOUSE Isoform of Q8C8R3, Isoform 4 of Ankyrin-2 OS=Mus musculus OX=10090 GN=Ank2	ANK2	11.8472	11.8846	11.93	11.9296	11.9816	11.9226	12.0679	11.8238	11.9042	11.9648	12.0811	12.0872	11.9985	12.0794	11.9698	11.8231
Q8C8R3-4	>sp|Q8C8R3-4|ANK2_MOUSE Isoform of Q8C8R3, Isoform 4 of Ankyrin-2 OS=Mus musculus OX=10090 GN=Ank2	ANK2	12.0789	11.9056	11.9774	11.5241	12.2317	11.6182	12.1402	11.9356	11.9289	12.1091	12.218	12.0452	11.9717	11.7258	12.1584	11.9596
A0A087WNU5	>tr|A0A087WNU5|A0A087WNU5_MOUSE Isoform of G5E8K5, Ankyrin 3, epithelial (Fragment) OS=Mus musculus OX=10090 GN=Ank3 PE=1 SV=1	ANK3	10.6171	10.5575	10.7037	10.8206	10.6133	10.5614	10.8094	10.5959	10.6389	10.539	10.8302	11.0133	10.769	10.6569	10.8393	10.7716
A0A087WNU5;S4R2K9	>tr|A0A087WNU5|A0A087WNU5_MOUSE Isoform of G5E8K5, Ankyrin 3, epithelial (Fragment) OS=Mus musculus OX=10090 GN=Ank3 PE=1 SV=1;>tr|S4R2K9|S4R2K9_MOUSE Isoform of G5E8K5, Ankyrin 3, epithelial (Fragment) OS=Mus musculus OX=10090 GN=Ank3 PE=1 SV=1	ANK3	11.0352	11.1722	11.122	11.5834	11.1052	11.1696	11.1957	11.0971	11.3217	11.2423	11.2488	11.4531	11.1705	11.337	11.2026	11.1882
G5E8K5;G5E8K5-3	>sp|G5E8K5|ANK3_MOUSE Ankyrin-3 OS=Mus musculus OX=10090 GN=Ank3 PE=1 SV=1;>sp|G5E8K5-3|ANK3_MOUSE Isoform of G5E8K5, Isoform 3 of Ankyrin-3 OS=Mus musculus OX=10090 GN=Ank3	ANK3	11.5165	11.7453	11.7297	11.8446	11.2641	11.9395	11.7048	11.7203	11.553	11.8856	12.0041	12.1621	11.6937	12.0395	12.1289	12.0896
S4R2K9	>tr|S4R2K9|S4R2K9_MOUSE Isoform of G5E8K5, Ankyrin 3, epithelial (Fragment) OS=Mus musculus OX=10090 GN=Ank3 PE=1 SV=1	ANK3	11.6423	11.7093	11.7154	11.9305	11.7466	11.7027	11.7121	11.6183	11.6209	11.7202	11.8634	11.9689	11.6546	11.8363	11.6996	11.393
Q810B6	>sp|Q810B6|ANFY1_MOUSE Rabankyrin-5 OS=Mus musculus OX=10090 GN=Ankfy1 PE=1 SV=2	ANKFY1	10.1803	10.3828	10.5034	10.6168	10.1859	10.7216	10.3491	10.9379	10.3829	10.4401	10.1651	10.6153	10.5623	10.7022	10.6148	10.6817
Q9JHZ2	>sp|Q9JHZ2|ANKH_MOUSE Progressive ankylosis protein OS=Mus musculus OX=10090 GN=Ankh PE=2 SV=1	ANKH	10.7447	10.2678	9.71704	9.90472	10.4838	10.7074	9.78823	9.54492	10.0397	10.6173	9.68522	10.241	10.2405	10.0709	10.0654	10.0351
Q6ZPS6	>sp|Q6ZPS6|AKIB1_MOUSE Ankyrin repeat and IBR domain-containing protein 1 OS=Mus musculus OX=10090 GN=Ankib1 PE=1 SV=2	ANKIB1	9.70103	10.411	9.84418	10.1104	10.3205	9.9249		9.7724	9.98662	10.0144	9.56855	10.2169	8.91312	10.504	10.1715	10.1909
D3YVV3	>tr|D3YVV3|D3YVV3_MOUSE Ankyrin repeat domain 29 OS=Mus musculus OX=10090 GN=Ankrd29 PE=1 SV=1	ANKRD29	9.67652	10.1392	9.4582	9.97455	9.6103	9.99754	10.0418	9.67858	9.74214	9.57836	9.97466	9.77213	10.1922	9.8844	9.50503	9.97646
B2RW11	>tr|B2RW11|B2RW11_MOUSE Ankyrin repeat domain 34A OS=Mus musculus OX=10090 GN=Ankrd34a PE=1 SV=1	ANKRD34A	10.2938	9.90136	10.4056	9.36674	9.22573	9.74575	9.90134	10.3063	8.87334	9.79657	9.16264	10.187	9.92969	9.32198	8.3502	9.71678
Q8BTZ5	>sp|Q8BTZ5|ANR46_MOUSE Ankyrin repeat domain-containing protein 46 OS=Mus musculus OX=10090 GN=Ankrd46 PE=1 SV=1	ANKRD46	10.4402	10.9735	10.9174	10.662	10.8304	10.6075	10.8232	10.1859	10.6402	10.0276	10.4206	10.7434	10.4348	10.3816	10.5376	9.95023
A2ARS0	>sp|A2ARS0|ANR63_MOUSE Ankyrin repeat domain-containing protein 63 OS=Mus musculus OX=10090 GN=Ankrd63 PE=1 SV=1	ANKRD63	10.4232	10.7793	10.4126	10.6707	10.3752	10.7193	10.809	10.0947	10.2841	10.9634	10.5401	10.6459	10.2719	10.2	10.772	9.76349
P59672;P59672-2;Q8BIZ1;Q8BIZ1-2;Q8BIZ1-3;Q8BIZ1-4	>sp|P59672|ANS1A_MOUSE Ankyrin repeat and SAM domain-containing protein 1A OS=Mus musculus OX=10090 GN=Anks1a PE=1 SV=3;>sp|P59672-2|ANS1A_MOUSE Isoform of P59672, Isoform 2 of Ankyrin repeat and SAM domain-containing protein 1A OS=Mus musculus OX=10090 GN=Anks1a;>sp|Q8BIZ1|ANS1B_MOUSE Ankyrin repeat and sterile alpha motif domain-containing protein 1B OS=Mus musculus OX=10090 GN=Anks1b PE=1 SV=3…	ANKS1A;ANKS1B	13.1151	13.0461	13.4869	13.4982	13.3983	13.4239	13.9786	13.4259	13.3503	13.4138	13.7332	13.5323	13.406	13.8049	13.606	13.4959
Q8BIZ1	>sp|Q8BIZ1|ANS1B_MOUSE Ankyrin repeat and sterile alpha motif domain-containing protein 1B OS=Mus musculus OX=10090 GN=Anks1b PE=1 SV=3	ANKS1B		8.80045		8.24004	8.65754		7.13351	9.54141			8.20355	8.50288	8.6994	9.58154	8.15693	8.76042
Q8BIZ1-2;Q8BIZ1-4	>sp|Q8BIZ1-2|ANS1B_MOUSE Isoform of Q8BIZ1, Isoform 2 of Ankyrin repeat and sterile alpha motif domain-containing protein 1B OS=Mus musculus OX=10090 GN=Anks1b;>sp|Q8BIZ1-4|ANS1B_MOUSE Isoform of Q8BIZ1, Isoform 4 of Ankyrin repeat and sterile alpha motif domain-containing protein 1B OS=Mus musculus OX=10090 GN=Anks1b	ANKS1B	14.9575	14.6508	15.3329	15.277	14.6722	14.9589	15.1976	14.878	14.8462	15.2394	15.4061	15.3913	14.8922	15.0277	15.0269	15.0802
Q8BIZ1;Q8BIZ1-2;Q8BIZ1-3;Q8BIZ1-4	>sp|Q8BIZ1|ANS1B_MOUSE Ankyrin repeat and sterile alpha motif domain-containing protein 1B OS=Mus musculus OX=10090 GN=Anks1b PE=1 SV=3;>sp|Q8BIZ1-2|ANS1B_MOUSE Isoform of Q8BIZ1, Isoform 2 of Ankyrin repeat and sterile alpha motif domain-containing protein 1B OS=Mus musculus OX=10090 GN=Anks1b;>sp|Q8BIZ1-3|ANS1B_MOUSE Isoform of Q8BIZ1, Isoform 3 of Ankyrin repeat and sterile alpha motif domain-…	ANKS1B	12.0054	12.1235	12.2612	12.343	12.1752	12.1523	12.1682	12.044	12.1995	12.1713	12.3752	12.4554	12.2823	12.3029	12.0635	12.0766
Q8BIZ1;Q8BIZ1-2;Q8BIZ1-4	>sp|Q8BIZ1|ANS1B_MOUSE Ankyrin repeat and sterile alpha motif domain-containing protein 1B OS=Mus musculus OX=10090 GN=Anks1b PE=1 SV=3;>sp|Q8BIZ1-2|ANS1B_MOUSE Isoform of Q8BIZ1, Isoform 2 of Ankyrin repeat and sterile alpha motif domain-containing protein 1B OS=Mus musculus OX=10090 GN=Anks1b;>sp|Q8BIZ1-4|ANS1B_MOUSE Isoform of Q8BIZ1, Isoform 4 of Ankyrin repeat and sterile alpha motif domain-…	ANKS1B	13.2775	13.0995	13.5011	13.5838	13.6709	13.0842	13.6624	13.4038	13.4362	13.4144	13.6971	13.7022	13.5593	13.6304	13.2433	13.5677
Q8BIZ1;Q8BIZ1-3	>sp|Q8BIZ1|ANS1B_MOUSE Ankyrin repeat and sterile alpha motif domain-containing protein 1B OS=Mus musculus OX=10090 GN=Anks1b PE=1 SV=3;>sp|Q8BIZ1-3|ANS1B_MOUSE Isoform of Q8BIZ1, Isoform 3 of Ankyrin repeat and sterile alpha motif domain-containing protein 1B OS=Mus musculus OX=10090 GN=Anks1b	ANKS1B	12.6277	12.432	12.8678	13.3132	12.6116	12.7831	12.4759	12.6003	12.9315	12.619	13.0983	13.3682	12.6631	12.9322	12.8202	12.7816
S4R2H3;S4R2N9;S4R2Q2	>tr|S4R2H3|S4R2H3_MOUSE Isoform of Q8BIZ1, Ankyrin repeat and sterile alpha motif domain containing 1B OS=Mus musculus OX=10090 GN=Anks1b PE=1 SV=1;>tr|S4R2N9|S4R2N9_MOUSE Isoform of Q8BIZ1, Ankyrin repeat and sterile alpha motif domain containing 1B OS=Mus musculus OX=10090 GN=Anks1b PE=1 SV=1;>tr|S4R2Q2|S4R2Q2_MOUSE Isoform of Q8BIZ1, Ankyrin repeat and sterile alpha motif domain containing 1B …	ANKS1B	13.1812	12.8429	12.9178	13.3365	13.1243	12.8923	13.5091	13.1779	13.1321	13.1596	13.5427	13.3806	13.2778	13.4604	13.3437	13.3894
A0A2R8VHN6	>tr|A0A2R8VHN6|A0A2R8VHN6_MOUSE Isoform of Q9CZK6, Ankyrin repeat and sterile alpha motif domain containing 3 (Fragment) OS=Mus musculus OX=10090 GN=Anks3 PE=1 SV=1	ANKS3	11.7288	11.8638	10.2708	9.98594	9.49204	9.927	10.7029	10.6952	10.5645	11.3867	10.0163	10.2375	10.6564	8.33232	10.999	11.5407
Q8BH79;Q8BH79-2;Q8BH79-4	>sp|Q8BH79|ANO10_MOUSE Anoctamin-10 OS=Mus musculus OX=10090 GN=Ano10 PE=1 SV=1;>sp|Q8BH79-2|ANO10_MOUSE Isoform of Q8BH79, Isoform 2 of Anoctamin-10 OS=Mus musculus OX=10090 GN=Ano10;>sp|Q8BH79-4|ANO10_MOUSE Isoform of Q8BH79, Isoform 4 of Anoctamin-10 OS=Mus musculus OX=10090 GN=Ano10	ANO10	10.3219	9.75204	9.61391	10.1574	10.1957	9.8255	9.96551	10.0404	9.80846	10.2974	9.99112	10.2016	10.5589	9.31915	9.87373	9.91604
A2AHL1	>sp|A2AHL1|ANO3_MOUSE Anoctamin-3 OS=Mus musculus OX=10090 GN=Ano3 PE=1 SV=1	ANO3	10.595	9.58387	10.8276	10.6372	10.5877	10.2788	10.4466	10.5146	10.8025	10.2198	10.4881	10.6381	10.3413	10.604	10.3849	10.2375
Q6P9J9	>sp|Q6P9J9|ANO6_MOUSE Anoctamin-6 OS=Mus musculus OX=10090 GN=Ano6 PE=1 SV=1	ANO6		9.01743	7.6998	8.95602			7.90703	9.35127	8.96189	9.12098	8.8198	9.29641			8.03898
P97449	>sp|P97449|AMPN_MOUSE Aminopeptidase N OS=Mus musculus OX=10090 GN=Anpep PE=1 SV=4	ANPEP	9.42294	9.06509	9.63962	8.85643	9.31087	8.98028		8.17681	9.05655	9.42919	9.01393	7.20599	8.44889	8.06366	8.59411	8.87802
Q9CZ52;Q9CZ52-2	>sp|Q9CZ52|ANTR1_MOUSE Anthrax toxin receptor 1 OS=Mus musculus OX=10090 GN=Antxr1 PE=1 SV=2;>sp|Q9CZ52-2|ANTR1_MOUSE Isoform of Q9CZ52, Isoform 2 of Anthrax toxin receptor 1 OS=Mus musculus OX=10090 GN=Antxr1	ANTXR1	10.2675	9.52732					9.19316	8.62699	9.74493	9.66702		9.95633	8.39125	8.98438		8.46453
P10107	>sp|P10107|ANXA1_MOUSE Annexin A1 OS=Mus musculus OX=10090 GN=Anxa1 PE=1 SV=2	ANXA1	12.6544	13.2478	13.3379	10.5609	11.225	12.4607	11.0502	12.1975	12.8979	12.0948	10.6528	11.8681	10.1791	10.6344	11.9526	11.6621
P97384	>sp|P97384|ANX11_MOUSE Annexin A11 OS=Mus musculus OX=10090 GN=Anxa11 PE=1 SV=2	ANXA11	11.4536	11.2829	11.3698	11.2814	11.4139	11.4114	10.7995	11.3441	11.1452	11.2306	11.2061	11.3425	11.1153	11.3961	11.0881	11.2377
P07356	>sp|P07356|ANXA2_MOUSE Annexin A2 OS=Mus musculus OX=10090 GN=Anxa2 PE=1 SV=2	ANXA2	14.9045	15.0034	14.2758	13.0433	13.482	13.7448	12.0898	14.4072	13.9602	13.9568	12.6179	13.3064	12.654	12.4622	13.0837	13.7336
O35639	>sp|O35639|ANXA3_MOUSE Annexin A3 OS=Mus musculus OX=10090 GN=Anxa3 PE=1 SV=4	ANXA3	10.5563	10.5686	10.7197	10.467	11.2607	10.4882	10.1962	10.0271	10.3636	9.7895	10.3197	9.72172	9.44259	9.50818	9.2557	10.6014
P97429	>sp|P97429|ANXA4_MOUSE Annexin A4 OS=Mus musculus OX=10090 GN=Anxa4 PE=1 SV=4	ANXA4	11.4712	11.3059	10.6951	10.215	10.3388	10.2483	9.6348	10.6582	10.4065	10.4887	10.0836	9.90317	10.0021	9.60942	9.92328	10.1932
P48036	>sp|P48036|ANXA5_MOUSE Annexin A5 OS=Mus musculus OX=10090 GN=Anxa5 PE=1 SV=1	ANXA5	11.5742	11.4016	11.5708	11.3859	12.0024	11.3554	10.2431	10.9777	11.0944	11.2124	11.5954	10.994	10.8353	10.8684	10.4625	10.9865
P14824	>sp|P14824|ANXA6_MOUSE Annexin A6 OS=Mus musculus OX=10090 GN=Anxa6 PE=1 SV=3	ANXA6	12.2535	11.8233	11.984	11.9672	12.3032	12.0267	11.5158	11.8116	12.1001	11.9492	11.9977	11.6602	11.5927	11.674	11.7032	11.6566
Q07076	>sp|Q07076|ANXA7_MOUSE Annexin A7 OS=Mus musculus OX=10090 GN=Anxa7 PE=1 SV=2	ANXA7	11.8247	11.9688	11.9984	11.8839	12.2531	12.1619	11.7154	11.6461	11.7647	11.7017	11.8815	11.9064	11.9195	12.0405	11.5076	11.6787
O35640	>sp|O35640|ANXA8_MOUSE Annexin A8 OS=Mus musculus OX=10090 GN=Anxa8 PE=1 SV=2	ANXA8	10.3061	10.6846	9.64129	10.1808	8.42276	8.52041		9.4115	9.68727	8.99582		8.9733	8.74875		9.96938	8.47197
A0A0G2JG85;E9PYF7	>tr|A0A0G2JG85|A0A0G2JG85_MOUSE Isoform of E9PYF7, Adaptor-related protein complex 1 associated regulatory protein OS=Mus musculus OX=10090 GN=Ap1ar PE=1 SV=1;>tr|E9PYF7|E9PYF7_MOUSE AP1AR OS=Mus musculus OX=10090 GN=Ap1ar PE=1 SV=1	AP1AR		10.5855				10.0827	10.1637	10.4579	9.89212	10.7398			10.1248		10.1271	10.6453
O35643	>sp|O35643|AP1B1_MOUSE AP-1 complex subunit beta-1 OS=Mus musculus OX=10090 GN=Ap1b1 PE=1 SV=2	AP1B1	12.0842	11.8194	11.867	12.063	12.1056	12.0825	12.0566	12.2087	11.9462	11.9501	12.0729	12.0205	12.0524	12.0168	12.1933	12.1698
O35643;Q9DBG3;Q9DBG3-2	>sp|O35643|AP1B1_MOUSE AP-1 complex subunit beta-1 OS=Mus musculus OX=10090 GN=Ap1b1 PE=1 SV=2;>sp|Q9DBG3|AP2B1_MOUSE AP-2 complex subunit beta OS=Mus musculus OX=10090 GN=Ap2b1 PE=1 SV=1;>sp|Q9DBG3-2|AP2B1_MOUSE Isoform of Q9DBG3, Isoform 2 of AP-2 complex subunit beta OS=Mus musculus OX=10090 GN=Ap2b1	AP1B1;AP2B1	13.1885	12.9632	13.2096	13.2401	13.3137	13.4276	13.1745	13.3541	13.2155	13.2381	13.3188	13.433	13.3402	13.4182	13.5333	13.411
P22892	>sp|P22892|AP1G1_MOUSE AP-1 complex subunit gamma-1 OS=Mus musculus OX=10090 GN=Ap1g1 PE=1 SV=3	AP1G1	10.973	10.7751	10.748	10.6833	10.8707	10.9963	11.0234	11.1878	10.8364	10.9517	10.7331	10.9369	10.8902	11.0689	11.1946	11.2742
Q8CBB7	>tr|Q8CBB7|Q8CBB7_MOUSE Isoform of P22892, AP-1 complex subunit gamma OS=Mus musculus OX=10090 GN=Ap1g1 PE=1 SV=1	AP1G1	12.4121	12.0778	12.094	12.3973	12.5004	12.6741	12.341	12.6162	12.4768	12.3992	12.3917	12.9055	12.3499	12.6704	12.7948	12.7218
P35585	>sp|P35585|AP1M1_MOUSE AP-1 complex subunit mu-1 OS=Mus musculus OX=10090 GN=Ap1m1 PE=1 SV=3	AP1M1	11.4158	11.4311	11.2801	11.4372	11.4348	11.4815	11.4215	11.6198	11.3513	11.458	11.4138	11.6293	11.4841	11.6223	11.6563	11.752
P61967	>sp|P61967|AP1S1_MOUSE AP-1 complex subunit sigma-1A OS=Mus musculus OX=10090 GN=Ap1s1 PE=1 SV=1	AP1S1	10.4916	10.8702	10.9955	10.574	10.6677	10.8305	10.6948	10.9171	10.7233	10.5479	10.6559	10.8603	10.4702	10.6053	10.8404	10.9686
Q9DB50	>sp|Q9DB50|AP1S2_MOUSE AP-1 complex subunit sigma-2 OS=Mus musculus OX=10090 GN=Ap1s2 PE=1 SV=1	AP1S2	10.9716	11.4048	10.413	11.3188	11.2584	10.3655	11.0598	10.9112	10.9129	11.2651	11.2247	11.3152	10.8381	11.243	11.4154	11.2635
P17426;P17426-2	>sp|P17426|AP2A1_MOUSE AP-2 complex subunit alpha-1 OS=Mus musculus OX=10090 GN=Ap2a1 PE=1 SV=1;>sp|P17426-2|AP2A1_MOUSE Isoform of P17426, Isoform B of AP-2 complex subunit alpha-1 OS=Mus musculus OX=10090 GN=Ap2a1	AP2A1	13.3202	13.1917	13.4103	13.446	13.387	13.5125	13.4243	13.4209	13.3045	13.3689	13.4688	13.5591	13.5116	13.5842	13.5813	13.5538
P17427	>sp|P17427|AP2A2_MOUSE AP-2 complex subunit alpha-2 OS=Mus musculus OX=10090 GN=Ap2a2 PE=1 SV=2	AP2A2	13.1748	12.955	13.2222	13.2108	13.1895	13.3733	13.2006	13.3439	13.1041	13.1823	13.3022	13.3939	13.353	13.419	13.5029	13.3251
Q9DBG3;Q9DBG3-2	>sp|Q9DBG3|AP2B1_MOUSE AP-2 complex subunit beta OS=Mus musculus OX=10090 GN=Ap2b1 PE=1 SV=1;>sp|Q9DBG3-2|AP2B1_MOUSE Isoform of Q9DBG3, Isoform 2 of AP-2 complex subunit beta OS=Mus musculus OX=10090 GN=Ap2b1	AP2B1	12.8891	12.8261	12.9155	12.989	12.8211	13.109	12.976	13.1097	12.8874	13.0065	13.0106	13.0339	13.2293	13.0799	13.1739	13.1773
P84091	>sp|P84091|AP2M1_MOUSE AP-2 complex subunit mu OS=Mus musculus OX=10090 GN=Ap2m1 PE=1 SV=1	AP2M1	13.311	13.1921	13.3442	13.4874	13.4686	13.3824	13.5507	13.4514	13.3654	13.3485	13.4767	13.4489	13.3622	13.7278	13.6937	13.5092
P62743	>sp|P62743|AP2S1_MOUSE AP-2 complex subunit sigma OS=Mus musculus OX=10090 GN=Ap2s1 PE=1 SV=1	AP2S1	12.9306	12.456	12.4931	12.6	12.6134	12.8285	12.5571	12.7001	12.8938	12.789	12.5222	12.6745	12.6506	12.8446	12.8681	12.6508
Q9Z1T1	>sp|Q9Z1T1|AP3B1_MOUSE AP-3 complex subunit beta-1 OS=Mus musculus OX=10090 GN=Ap3b1 PE=1 SV=2	AP3B1	11.1515	11.1111	10.9746	11.211	11.2211	11.2034	11.238	11.1164	10.974	10.9748	11.1632	11.242	10.9692	11.2731	11.2331	11.2919
Q9JME5	>sp|Q9JME5|AP3B2_MOUSE AP-3 complex subunit beta-2 OS=Mus musculus OX=10090 GN=Ap3b2 PE=1 SV=2	AP3B2	11.3069	11.3046	11.359	11.5199	11.5304	11.6246	11.7391	11.6461	11.4135	11.3618	11.4795	11.6901	11.5386	11.7154	11.7679	11.7342
O54774	>sp|O54774|AP3D1_MOUSE AP-3 complex subunit delta-1 OS=Mus musculus OX=10090 GN=Ap3d1 PE=1 SV=1	AP3D1	10.8467	10.4419	10.7509	10.7295	10.9771	11.037	10.7884	11.1031	10.4577	10.4592	10.7034	11.0261	10.6909	11.1039	11.0742	10.981
Q9JKC8	>sp|Q9JKC8|AP3M1_MOUSE AP-3 complex subunit mu-1 OS=Mus musculus OX=10090 GN=Ap3m1 PE=1 SV=1	AP3M1	10.6435	11.0859	10.4924	10.4899	10.3252	10.4764	10.1591	10.7323	10.2227	10.4988	10.8193	10.4647	9.73873	10.5554	10.5115	10.4504
Q8R2R9	>sp|Q8R2R9|AP3M2_MOUSE AP-3 complex subunit mu-2 OS=Mus musculus OX=10090 GN=Ap3m2 PE=1 SV=1	AP3M2	11.3259	11.3289	11.1177	11.4027	11.2042	11.3899	11.7128	11.4933	11.2795	11.3963	11.0982	11.2474	11.104	11.5969	11.752	11.6669
A0A286YDU3	>tr|A0A286YDU3|A0A286YDU3_MOUSE Isoform of Q9DCR2, AP complex subunit sigma OS=Mus musculus OX=10090 GN=Ap3s1 PE=1 SV=1	AP3S1	12.2218	11.6846	11.8251	12.5988	12.2077		12.4202	12.312	12.2335	12.2402	12.1571	12.2447	12.2854	12.3349	12.4136	12.1936
Q9DCR2	>sp|Q9DCR2|AP3S1_MOUSE AP-3 complex subunit sigma-1 OS=Mus musculus OX=10090 GN=Ap3s1 PE=1 SV=2	AP3S1	10.5567	10.7722	10.8014	11.163	11.3287	11.3323	11.1364	10.7103	11.2505	10.2081	10.8361	10.8273	10.7337	11.7181	11.3118	11.3995
Q8BSZ2	>sp|Q8BSZ2|AP3S2_MOUSE AP-3 complex subunit sigma-2 OS=Mus musculus OX=10090 GN=Ap3s2 PE=1 SV=1	AP3S2	10.7255	10.7142	11.1409	11.1461	11.3661	11.5982	11.8396	11.2139	11.6372	11.2147	11.2652	11.3021	11.4356	11.5549	11.7084	11.7192
Q80V94	>sp|Q80V94|AP4E1_MOUSE AP-4 complex subunit epsilon-1 OS=Mus musculus OX=10090 GN=Ap4e1 PE=1 SV=3	AP4E1	12.13	12.946	11.9666	11.2459	10.6638	10.8525	10.7314	10.6253	11.9519	11.3402	10.1772	11.4218	10.0506	10.0078	10.8517	10.665
Q9WVL1	>sp|Q9WVL1|AP4S1_MOUSE AP-4 complex subunit sigma-1 OS=Mus musculus OX=10090 GN=Ap4s1 PE=2 SV=1	AP4S1	7.80003		8.16427	7.41364	8.02383			7.30007		8.61285	8.16017	8.81939		7.78799	8.67297
B2RUJ5;B2RUJ5-3	>sp|B2RUJ5|APBA1_MOUSE Amyloid-beta A4 precursor protein-binding family A member 1 OS=Mus musculus OX=10090 GN=Apba1 PE=1 SV=2;>sp|B2RUJ5-3|APBA1_MOUSE Isoform of B2RUJ5, Isoform 3 of Amyloid-beta A4 precursor protein-binding family A member 1 OS=Mus musculus OX=10090 GN=Apba1	APBA1	10.4701	10.2025	10.1047	10.6395	10.3901	10.3985	10.7895	10.4652	10.3869	10.4904	10.4094	10.3601	10.4348	10.3933	10.3683	10.2302
B2RUJ5;B2RUJ5-3;P98084	>sp|B2RUJ5|APBA1_MOUSE Amyloid-beta A4 precursor protein-binding family A member 1 OS=Mus musculus OX=10090 GN=Apba1 PE=1 SV=2;>sp|B2RUJ5-3|APBA1_MOUSE Isoform of B2RUJ5, Isoform 3 of Amyloid-beta A4 precursor protein-binding family A member 1 OS=Mus musculus OX=10090 GN=Apba1;>sp|P98084|APBA2_MOUSE Amyloid-beta A4 precursor protein-binding family A member 2 OS=Mus musculus OX=10090 GN=Apba2 PE=1…	APBA1;APBA2	11.3893	11.124	11.5072	11.7431	12.0506	11.3228	12.1243	11.0165	11.1341	11.2179	11.9696	11.8058	11.8116	12.0257	11.6764	11.6353
P98084	>sp|P98084|APBA2_MOUSE Amyloid-beta A4 precursor protein-binding family A member 2 OS=Mus musculus OX=10090 GN=Apba2 PE=1 SV=2	APBA2	10.5138	10.2337	10.8683	10.7643	10.4574	10.5404	10.7388	10.5573	10.3073	10.2115	10.5333	10.8034	10.4417	10.6654	10.7036	10.4762
Q9QXJ1-2	>sp|Q9QXJ1-2|APBB1_MOUSE Isoform of Q9QXJ1, Isoform 2 of Amyloid beta precursor protein binding family B member 1 OS=Mus musculus OX=10090 GN=Apbb1	APBB1	9.91095	9.68471	9.79172	9.13312	9.47435	9.42991	10.2162	10.1686	10.1245	9.77215	9.73918	9.73361	9.8645	9.84791	10.174	10.1221
Q8R1C9	>sp|Q8R1C9|APBB3_MOUSE Amyloid-beta A4 precursor protein-binding family B member 3 OS=Mus musculus OX=10090 GN=Apbb3 PE=2 SV=1	APBB3	10.9846	11.1571	10.2579	10.9789	10.5324	11.1336	10.4815	10.5519	10.582	10.2411	10.6351	10.7603	11.224	11.0123	10.197	11.0098
Q61315;Q61315-2;Q61315-3;Q61315-4	>sp|Q61315|APC_MOUSE Adenomatous polyposis coli protein OS=Mus musculus OX=10090 GN=Apc PE=1 SV=1;>sp|Q61315-2|APC_MOUSE Isoform of Q61315, Isoform 2 of Adenomatous polyposis coli protein OS=Mus musculus OX=10090 GN=Apc;>sp|Q61315-3|APC_MOUSE Isoform of Q61315, Isoform 3 of Adenomatous polyposis coli protein OS=Mus musculus OX=10090 GN=Apc;>sp|Q61315-4|APC_MOUSE Isoform of Q61315, Isoform 4 of Ad…	APC	9.54005	9.42507	9.87362	9.71364	9.93761	9.71149	9.61098	9.77597	9.49117	9.62584	9.91309	9.57661	9.50396	9.43462	9.96818	9.64095
Q8R146;Q8R146-2	>sp|Q8R146|ACPH_MOUSE Acylamino-acid-releasing enzyme OS=Mus musculus OX=10090 GN=Apeh PE=1 SV=3;>sp|Q8R146-2|ACPH_MOUSE Isoform of Q8R146, Isoform 2 of Acylamino-acid-releasing enzyme OS=Mus musculus OX=10090 GN=Apeh	APEH	11.0537	11.4313	10.5099	9.56943	10.0483	10.3594	9.73658	10.8241	10.3579	10.9124	9.57435	9.61729	9.60611	9.89275	9.66212	10.6506
O35841	>sp|O35841|API5_MOUSE Apoptosis inhibitor 5 OS=Mus musculus OX=10090 GN=Api5 PE=1 SV=2	API5	10.3376		11.0342	10.9675			10.5858	10.8138	10.9045	10.679				10.6526	10.4247
Q03157	>sp|Q03157|APLP1_MOUSE Amyloid beta precursor like protein 1 OS=Mus musculus OX=10090 GN=Aplp1 PE=1 SV=2	APLP1	11.279	11.6549	10.884	11.251	11.6134	11.3822	11.0351	10.4383	11.147	11.208	10.6035	11.1852	11.1013	11.3251	11.1553	10.9613
A0A1L1SS44;Q60709	>tr|A0A1L1SS44|A0A1L1SS44_MOUSE Isoform of Q06335, Amyloid beta (A4) precursor-like protein 2 (Fragment) OS=Mus musculus OX=10090 GN=Aplp2 PE=1 SV=1;>tr|Q60709|Q60709_MOUSE Isoform of Q06335, Amyloid beta (A4) precursor-like protein 2 OS=Mus musculus OX=10090 GN=Aplp2 PE=1 SV=1	APLP2	9.80368	10.0756	9.87894	10.4681	9.63016	9.46885	8.39164	8.58995	9.73629	10.1097	9.68691	10.4023	9.69628	10.6443	9.28633
Q06335	>sp|Q06335|APLP2_MOUSE Amyloid beta precursor like protein 2 OS=Mus musculus OX=10090 GN=Aplp2 PE=1 SV=4	APLP2	10.2453	10.6478	9.75907	10.5573	9.85094	10.4364	10.0614	10.2771	10.0452	10.2876	10.4891	9.95649	10.1487	10.2087	9.99583	9.70865
Q9D7N9	>sp|Q9D7N9|APMAP_MOUSE Adipocyte plasma membrane-associated protein OS=Mus musculus OX=10090 GN=Apmap PE=1 SV=1	APMAP	11.8401	11.9112	11.7925	11.9907	11.887	11.7301	11.5926	11.693	12.0248	12.1138	12.0245	12.0571	11.9542	11.914	11.9311	11.7998
Q00623	>sp|Q00623|APOA1_MOUSE Apolipoprotein A-I OS=Mus musculus OX=10090 GN=Apoa1 PE=1 SV=2	APOA1	11.0898	11.7254	10.4197	10.6995	10.5162	11.1618	10.3933	10.4608	10.8447	11.2056	10.6759	10.6796	10.7716	11.4988	10.3211	10.5037
P08226	>sp|P08226|APOE_MOUSE Apolipoprotein E OS=Mus musculus OX=10090 GN=Apoe PE=1 SV=2	APOE	11.7413	11.829	11.7876	11.7596	12.1014	12.0777	11.8391	11.5255	11.8642	11.7799	11.7767	11.702	11.8974	12.343	11.7577	11.7177
Q9DCZ4;Q9DCZ4-2;Q9DCZ4-3	>sp|Q9DCZ4|MIC26_MOUSE MICOS complex subunit Mic26 OS=Mus musculus OX=10090 GN=Apoo PE=1 SV=2;>sp|Q9DCZ4-2|MIC26_MOUSE Isoform of Q9DCZ4, Isoform 2 of MICOS complex subunit Mic26 OS=Mus musculus OX=10090 GN=Apoo;>sp|Q9DCZ4-3|MIC26_MOUSE Isoform of Q9DCZ4, Isoform 3 of MICOS complex subunit Mic26 OS=Mus musculus OX=10090 GN=Apoo	APOO	13.3837	13.3999	13.9021	13.436	13.0003	12.9363	13.4798	13.4957	13.246	13.5913	13.7381	13.4577	13.0082	13.0838	13.6556	13.7058
Q78IK4	>sp|Q78IK4|MIC27_MOUSE MICOS complex subunit Mic27 OS=Mus musculus OX=10090 GN=Apool PE=1 SV=1	APOOL	10.5903	10.771	10.9377	10.5003	10.343	10.0291	10.7304	10.4528	10.412	10.5308	10.853	10.416	10.0608	10.2327	10.654	10.7187
P12023-2	>sp|P12023-2|A4_MOUSE Isoform of P12023, Isoform APP695 of Amyloid-beta precursor protein OS=Mus musculus OX=10090 GN=App	APP	10.9319	11.0245	10.7104	10.9256	11.0102	10.9328	10.8737	10.4951	10.5179	11.0057	10.8483	10.7991	10.8986	10.952	10.7278	10.6457
P12023-2;Q06335	>sp|P12023-2|A4_MOUSE Isoform of P12023, Isoform APP695 of Amyloid-beta precursor protein OS=Mus musculus OX=10090 GN=App;>sp|Q06335|APLP2_MOUSE Amyloid beta precursor like protein 2 OS=Mus musculus OX=10090 GN=Aplp2 PE=1 SV=4	APP;APLP2	12.0649	12.0299	11.9758	12.0038	12.4714	12.0245	12.348	11.6613	12.3235	12.1813	11.6966	11.729	11.9676	12.2279	11.9353	11.4928
Q8K3H0	>sp|Q8K3H0|DP13A_MOUSE DCC-interacting protein 13-alpha OS=Mus musculus OX=10090 GN=Appl1 PE=1 SV=1	APPL1	10.9694	10.805	10.5533	10.8723	10.8411	10.8535	10.6625	10.8653	10.6019	10.8465	10.5952	10.7991	10.7436	10.9762	10.8478	10.8767
Q8K3G9	>sp|Q8K3G9|DP13B_MOUSE DCC-interacting protein 13-beta OS=Mus musculus OX=10090 GN=Appl2 PE=1 SV=1	APPL2	10.0441	10.3706	10.3744	10.68	10.3443	10.4938	10.2868	10.4545	10.0777	10.3031	10.1754	10.2913	10.3993	10.3822	10.4149	10.4064
P08030	>sp|P08030|APT_MOUSE Adenine phosphoribosyltransferase OS=Mus musculus OX=10090 GN=Aprt PE=1 SV=2	APRT	11.906	11.2903	11.2437	11.1358	11.0165	10.8194	10.775	11.2307	11.2128	10.4776	10.8996	10.8895	10.2521	10.3053	11.0329	10.7468
Q02013	>sp|Q02013|AQP1_MOUSE Aquaporin-1 OS=Mus musculus OX=10090 GN=Aqp1 PE=1 SV=3	AQP1	13.3488	14.4169	11.9156	12.8425	13.0395	11.8943	11.1502	12.303	11.2763	11.5306	10.7598	12.1836	9.2705	10.8218	10.1791	11.2139
A0A5F8MQ17	>tr|A0A5F8MQ17|A0A5F8MQ17_MOUSE Isoform of P55088, Aquaporin 4 OS=Mus musculus OX=10090 GN=Aqp4 PE=1 SV=1	AQP4	11.4481	11.7498	11.8117	11.5183	12.0165	11.5361	11.8807	11.5762	11.6117	11.8344	11.6785	11.8205	11.981	11.7347	11.9963	11.923
P55088;P55088-3	>sp|P55088|AQP4_MOUSE Aquaporin-4 OS=Mus musculus OX=10090 GN=Aqp4 PE=1 SV=2;>sp|P55088-3|AQP4_MOUSE Isoform of P55088, Isoform 3 of Aquaporin-4 OS=Mus musculus OX=10090 GN=Aqp4	AQP4	10.4486	10.9624	10.4892	10.56		9.78547			9.92893	11.4858	10.2071	10.8791	10.3229	11.0591
Q9WTY4	>sp|Q9WTY4|AQP5_MOUSE Aquaporin-5 OS=Mus musculus OX=10090 GN=Aqp5 PE=1 SV=1	AQP5	11.7899	13.1809	12.3088	11.6262		11.9274	11.0022	10.5111	11.7911	10.8413		11.5234	10.2636		12.2192
Q8CAD1	>tr|Q8CAD1|Q8CAD1_MOUSE Isoform of P04627, Araf proto-oncogene, serine/threonine kinase OS=Mus musculus OX=10090 GN=Araf PE=1 SV=1	ARAF	10.5179	10.8651	11.0588	10.9502	11.3445	10.9938	11.0355	11.0622	10.8376	10.8198	10.8844	10.8807	11.06	10.9033	10.8434	10.9701
Q9WV31	>sp|Q9WV31|ARC_MOUSE Activity-regulated cytoskeleton-associated protein OS=Mus musculus OX=10090 GN=Arc PE=1 SV=1	ARC	11.1365	10.8664	11.2449	11.0734	10.972	10.9138	10.7844	10.9548	11.1056	11.0543	11.1814	11.0741	10.7756	11.0301	10.8699	10.9862
Q5XJY5	>sp|Q5XJY5|COPD_MOUSE Coatomer subunit delta OS=Mus musculus OX=10090 GN=Arcn1 PE=1 SV=2	ARCN1	9.79493	9.70463	9.78114	9.21148	9.71367	9.72241	9.05863	9.37196	9.50028	9.6085	9.56197	9.11481	9.51781	9.71515	9.41068	9.28646
A2A6T9	>tr|A2A6T9|A2A6T9_MOUSE Isoform of Q8BSL7, ADP-ribosylation factor 2 (Fragment) OS=Mus musculus OX=10090 GN=Arf2 PE=1 SV=1	ARF2	13.3657	13.746	12.9064	13.0655	13.2912	13.9609	13.0352	14.074	13.25	13.556	13.5364	13.2291	13.4593	13.8214	14.3446	14.4496
P61205;P84078	>sp|P61205|ARF3_MOUSE ADP-ribosylation factor 3 OS=Mus musculus OX=10090 GN=Arf3 PE=2 SV=2;>sp|P84078|ARF1_MOUSE ADP-ribosylation factor 1 OS=Mus musculus OX=10090 GN=Arf1 PE=1 SV=2	ARF3;ARF1	12.5284	12.2217	11.9207	12.0131	12.5091	12.7886	12.3251	12.687	12.5927	12.2808	12.1893	11.846	12.3956	12.6874	12.5075	12.773
P61750	>sp|P61750|ARF4_MOUSE ADP-ribosylation factor 4 OS=Mus musculus OX=10090 GN=Arf4 PE=1 SV=2	ARF4	12.681	12.4266	12.2325	12.5152	12.7296	12.6688	12.1523	12.6665	12.6405	12.4721	12.2306	12.146	12.4962	12.7753	12.5265	12.719
P84084	>sp|P84084|ARF5_MOUSE ADP-ribosylation factor 5 OS=Mus musculus OX=10090 GN=Arf5 PE=1 SV=2	ARF5	12.5036	12.4672	11.8748	11.8375	12.2013	12.6215	11.9989	12.4592	12.3762	12.5675	11.935	11.8087	12.3112	12.5608	12.6761	12.7104
P62331	>sp|P62331|ARF6_MOUSE ADP-ribosylation factor 6 OS=Mus musculus OX=10090 GN=Arf6 PE=1 SV=2	ARF6	11.3176	11.797	10.9723	11.0783	11.2256	11.5077	10.8654	11.5501	11.5993	11.6767	11.108	11.1443	11.0309	11.3338	11.5084	11.6212
Q9EPJ9	>sp|Q9EPJ9|ARFG1_MOUSE ADP-ribosylation factor GTPase-activating protein 1 OS=Mus musculus OX=10090 GN=Arfgap1 PE=1 SV=2	ARFGAP1	11.3347	11.098	11.2912	11.1335	11.0889	11.0436	11.1969	11.137	11.2967	10.98	11.1735	11.4342	11.3763	11.2766	11.5344	11.3968
V9GWV1;V9GXM1	>tr|V9GWV1|V9GWV1_MOUSE Isoform of Q9EPJ9, ADP-ribosylation factor GTPase activating protein 1 OS=Mus musculus OX=10090 GN=Arfgap1 PE=1 SV=1;>tr|V9GXM1|V9GXM1_MOUSE Isoform of Q9EPJ9, ADP-ribosylation factor GTPase activating protein 1 OS=Mus musculus OX=10090 GN=Arfgap1 PE=1 SV=1	ARFGAP1	12.2028	12.3202	11.94	12.1663	11.7823	11.9177	12.0874	12.0831	11.9985	11.9574	11.9911	12.4749	12.0737	12.0613	12.1904	12.8772
Q99K28;Q99K28-2	>sp|Q99K28|ARFG2_MOUSE ADP-ribosylation factor GTPase-activating protein 2 OS=Mus musculus OX=10090 GN=Arfgap2 PE=1 SV=1;>sp|Q99K28-2|ARFG2_MOUSE Isoform of Q99K28, Isoform 2 of ADP-ribosylation factor GTPase-activating protein 2 OS=Mus musculus OX=10090 GN=Arfgap2	ARFGAP2			10.0614	9.38396	10.4396	9.69444	9.94364		10.4037	10.4824	9.70548	10.0033	10.1305	9.84254	10.0628	9.92715
G3X9K3	>sp|G3X9K3|BIG1_MOUSE Brefeldin A-inhibited guanine nucleotide-exchange protein 1 OS=Mus musculus OX=10090 GN=Arfgef1 PE=1 SV=1	ARFGEF1	9.90907	9.7699	9.47585	9.69362	10.3238	10.1061	9.25857	9.83158	9.68075	9.65605	9.76667	10.3578	9.7307	9.99589	9.89255	9.78182
A2A5R2	>sp|A2A5R2|BIG2_MOUSE Brefeldin A-inhibited guanine nucleotide-exchange protein 2 OS=Mus musculus OX=10090 GN=Arfgef2 PE=1 SV=1	ARFGEF2	10.0991	10.0022	9.87405	9.87025	9.78838	10.2474	9.76878	10.2595	9.9168	9.88809	10.1149	10.0783	9.96392	10.0479	10.1155	10.052
A2A5R2;G3X9K3	>sp|A2A5R2|BIG2_MOUSE Brefeldin A-inhibited guanine nucleotide-exchange protein 2 OS=Mus musculus OX=10090 GN=Arfgef2 PE=1 SV=1;>sp|G3X9K3|BIG1_MOUSE Brefeldin A-inhibited guanine nucleotide-exchange protein 1 OS=Mus musculus OX=10090 GN=Arfgef1 PE=1 SV=1	ARFGEF2;ARFGEF1	10.144	10.3712	10.8571	10.639	10.863	11.1143	10.7001	11.1564	10.6842	10.6578	10.8206	11.0661	10.9674	11.2873	11.2848	10.9252
Q3UGY8	>sp|Q3UGY8|BIG3_MOUSE Brefeldin A-inhibited guanine nucleotide-exchange protein 3 OS=Mus musculus OX=10090 GN=Arfgef3 PE=1 SV=1	ARFGEF3	9.77155	9.67774	10.0474	9.95556	9.95967	10.0673	10.0319	9.91628	9.82174	9.82585	9.6292	9.97043	9.90508	9.72795	9.96905	9.94149
G5E8V9-2	>sp|G5E8V9-2|ARFP1_MOUSE Isoform of G5E8V9, Isoform 2 of Arfaptin-1 OS=Mus musculus OX=10090 GN=Arfip1	ARFIP1	10.0141	9.38082	10.1296	9.49754	10.2807	9.95949	9.94023	9.79911	9.49505	9.54086	9.7553	10.2206	9.69333	9.89803	9.9529	10.162
Q8K221	>sp|Q8K221|ARFP2_MOUSE Arfaptin-2 OS=Mus musculus OX=10090 GN=Arfip2 PE=1 SV=2	ARFIP2	10.994	10.479	10.8642	10.744	10.8405	11.0905	11.0751	11.035	10.8835	10.8507	10.7623	10.9229	10.8099	11.0664	11.117	11.27
Q8BXL7	>sp|Q8BXL7|ARFRP_MOUSE ADP-ribosylation factor-related protein 1 OS=Mus musculus OX=10090 GN=Arfrp1 PE=1 SV=2	ARFRP1	9.35526	10.1481	9.0273	8.35369		9.07071		8.96086	8.51795	9.33479	7.5995	8.64911	10.191			8.82278
Q61176	>sp|Q61176|ARGI1_MOUSE Arginase-1 OS=Mus musculus OX=10090 GN=Arg1 PE=1 SV=1	ARG1	15.5285	15.8108	14.8096	13.3142	13.239	14.2913	12.5681	14.7152	14.6269	14.6696	12.8335	13.3422	13.5591	12.6229	13.0578	13.7409
A2AH25	>tr|A2AH25|A2AH25_MOUSE Isoform of Q5FWK3, Rho GTPase activating protein 1 OS=Mus musculus OX=10090 GN=Arhgap1 PE=1 SV=1	ARHGAP1	12.455	12.4572	12.3564	12.444	12.0591	12.5995	12.6144	12.8133	12.3395	12.4256	12.3932	12.3889	12.3061	12.685	12.8105	12.9198
Q5FWK3	>sp|Q5FWK3|RHG01_MOUSE Rho GTPase-activating protein 1 OS=Mus musculus OX=10090 GN=Arhgap1 PE=1 SV=1	ARHGAP1		9.98178	9.19513	8.22034		9.96581	9.42297	10.4004	8.82136	9.7045	9.14395	8.94541	10.1511	10.2614	10.5111	11.3301
Q8C0D4	>sp|Q8C0D4|RHG12_MOUSE Rho GTPase-activating protein 12 OS=Mus musculus OX=10090 GN=Arhgap12 PE=1 SV=2	ARHGAP12	10.5117	10.6191	9.82273	10.5255	11.307	10.722		10.7343	10.9045	10.8617	10.3861	10.7103	10.5997	10.4986	9.93801	10.2477
Q3UIA2;Q3UIA2-2;Q3UIA2-3;Q3UIA2-4	>sp|Q3UIA2|RHG17_MOUSE Rho GTPase-activating protein 17 OS=Mus musculus OX=10090 GN=Arhgap17 PE=1 SV=1;>sp|Q3UIA2-2|RHG17_MOUSE Isoform of Q3UIA2, Isoform 2 of Rho GTPase-activating protein 17 OS=Mus musculus OX=10090 GN=Arhgap17;>sp|Q3UIA2-3|RHG17_MOUSE Isoform of Q3UIA2, Isoform 3 of Rho GTPase-activating protein 17 OS=Mus musculus OX=10090 GN=Arhgap17;>sp|Q3UIA2-4|RHG17_MOUSE Isoform of Q3UIA2…	ARHGAP17	9.35773			11.0608			9.22783	9.22079	9.78734	9.90235	9.99863	10.241		9.24303	9.80136	8.65129
A0A0A0MQE8;B7ZCJ1	>tr|A0A0A0MQE8|A0A0A0MQE8_MOUSE Isoform of Q6DFV3, Rho GTPase activating protein 21 OS=Mus musculus OX=10090 GN=Arhgap21 PE=1 SV=1;>tr|B7ZCJ1|B7ZCJ1_MOUSE Isoform of Q6DFV3, Rho GTPase activating protein 21 OS=Mus musculus OX=10090 GN=Arhgap21 PE=1 SV=1	ARHGAP21	9.14079		9.7548	8.68561	9.50576	9.66901	9.57021	9.98928	9.79114	9.57254	9.49448		9.13529	9.09157	9.62421	9.27789
Q6DFV3	>sp|Q6DFV3|RHG21_MOUSE Rho GTPase-activating protein 21 OS=Mus musculus OX=10090 GN=Arhgap21 PE=1 SV=2	ARHGAP21	10.5403	10.7861	10.7635	10.7029	10.857	10.7547	10.9626	10.6443	10.6859	10.6406	10.8367	10.8401	10.6867	10.7519	10.7356	10.6343
Q8BL80;Q8BL80-2;Q8BL80-3	>sp|Q8BL80|RHG22_MOUSE Rho GTPase-activating protein 22 OS=Mus musculus OX=10090 GN=Arhgap22 PE=1 SV=2;>sp|Q8BL80-2|RHG22_MOUSE Isoform of Q8BL80, Isoform 2 of Rho GTPase-activating protein 22 OS=Mus musculus OX=10090 GN=Arhgap22;>sp|Q8BL80-3|RHG22_MOUSE Isoform of Q8BL80, Isoform 3 of Rho GTPase-activating protein 22 OS=Mus musculus OX=10090 GN=Arhgap22	ARHGAP22	15.5202	14.7985			14.8252	14.5703		14.6381	14.9152	14.7553		12.7943	12.9043		13.5936	14.0274
Q69ZH9	>sp|Q69ZH9|RHG23_MOUSE Rho GTPase-activating protein 23 OS=Mus musculus OX=10090 GN=Arhgap23 PE=1 SV=2	ARHGAP23	10.7157	10.9456	10.6673	10.7379	10.7529	10.628	10.4432	10.7659	10.5543	10.6543	10.4722	10.8098	10.7279	10.8196	10.5462	10.3733
Q6ZQ82	>sp|Q6ZQ82|RHG26_MOUSE Rho GTPase-activating protein 26 OS=Mus musculus OX=10090 GN=Arhgap26 PE=1 SV=3	ARHGAP26	10.1343	10.1822	10.4593	10.0584	10.3542	10.1827	9.85405	10.0816	9.93254	10.1907	10.5809	10.5287	10.3716	9.99716	10.155	10.3299
Q640N3;Q640N3-2;Q80YF9;Q811P8	>sp|Q640N3|RHG30_MOUSE Rho GTPase-activating protein 30 OS=Mus musculus OX=10090 GN=Arhgap30 PE=1 SV=3;>sp|Q640N3-2|RHG30_MOUSE Isoform of Q640N3, Isoform 2 of Rho GTPase-activating protein 30 OS=Mus musculus OX=10090 GN=Arhgap30;>sp|Q80YF9|RHG33_MOUSE Rho GTPase-activating protein 33 OS=Mus musculus OX=10090 GN=Arhgap33 PE=1 SV=1;>sp|Q811P8|RHG32_MOUSE Rho GTPase-activating protein 32 OS=Mus mus…	ARHGAP30;ARHGAP33;ARHGAP32	10.3287	9.49152	10.1904	10.2138		10.0244	8.8219	9.70937	9.39827	10.52	10.4006	9.51055	10.1328	10.8627	9.98868	10.3633
Q811P8	>sp|Q811P8|RHG32_MOUSE Rho GTPase-activating protein 32 OS=Mus musculus OX=10090 GN=Arhgap32 PE=1 SV=2	ARHGAP32	10.7207	10.7669	10.8471	10.9779	10.6294	10.5446	10.8277	10.8339	10.7966	10.5647	10.9318	11.0154	10.6707	10.7684	10.7456	10.6597
S4R2C0	>tr|S4R2C0|S4R2C0_MOUSE Isoform of Q811P8, Rho GTPase activating protein 32 (Fragment) OS=Mus musculus OX=10090 GN=Arhgap32 PE=1 SV=8	ARHGAP32	11.0481	10.6019	10.956	11.4307	11.4134	10.9565	11.2134	11.1052	11.2031	11.4467	11.3881	11.1616	11.1659	10.8729	10.8508	10.598
Q80YF9	>sp|Q80YF9|RHG33_MOUSE Rho GTPase-activating protein 33 OS=Mus musculus OX=10090 GN=Arhgap33 PE=1 SV=1	ARHGAP33		10.1497	10.2871	10.018		10.1566	10.4891		10.2713	10.1372	10.154	9.96194		10.4452
Q80YF9;Q811P8	>sp|Q80YF9|RHG33_MOUSE Rho GTPase-activating protein 33 OS=Mus musculus OX=10090 GN=Arhgap33 PE=1 SV=1;>sp|Q811P8|RHG32_MOUSE Rho GTPase-activating protein 32 OS=Mus musculus OX=10090 GN=Arhgap32 PE=1 SV=2	ARHGAP33;ARHGAP32	12.4733	12.2629	12.5337	12.825	12.5998	12.5454	12.9251	12.6008	12.6541	12.4596	12.7267	12.7689	12.5264	12.577	12.5203	12.5363
Q91YM2	>sp|Q91YM2|RHG35_MOUSE Rho GTPase-activating protein 35 OS=Mus musculus OX=10090 GN=Arhgap35 PE=1 SV=3	ARHGAP35	9.75887	10.1384	10.0938	9.80154	10.0456	10.3075	9.85363	10.1751	9.7964	10.0101	9.79778	10.2592	10.048	10.1197	10.0362	10.2163
P59281-2	>sp|P59281-2|RHG39_MOUSE Isoform of P59281, Isoform 2 of Rho GTPase-activating protein 39 OS=Mus musculus OX=10090 GN=Arhgap39	ARHGAP39	10.6092	10.6481	10.881	10.6695	10.8486	10.648	10.7443	10.7181	10.544	10.7908	10.8826	11.0302	11.0048	11.0394	10.9976	10.8099
Q5SSM3	>sp|Q5SSM3|RHG44_MOUSE Rho GTPase-activating protein 44 OS=Mus musculus OX=10090 GN=Arhgap44 PE=1 SV=1	ARHGAP44	10.9611	11.1255	11.2244	11.3397	11.403	11.3765	11.1726	11.153	10.9999	11.0897	11.3601	11.2955	11.2093	11.3161	11.1096	11.202
P97393	>sp|P97393|RHG05_MOUSE Rho GTPase-activating protein 5 OS=Mus musculus OX=10090 GN=Arhgap5 PE=1 SV=3	ARHGAP5	9.79242	9.8641	9.65687	9.94218	9.18613	9.84129	9.43736	9.82608	9.03793	9.72472	9.37158	9.10616	9.16437	9.12424	9.83282	9.53363
Q99PT1	>sp|Q99PT1|GDIR1_MOUSE Rho GDP-dissociation inhibitor 1 OS=Mus musculus OX=10090 GN=Arhgdia PE=1 SV=3	ARHGDIA	12.8161	12.6207	12.5688	12.441	12.5543	12.359	12.2065	12.2897	12.6183	12.5184	12.1266	11.6656	11.5687	11.8164	11.5706	11.9105
Q68FM7	>tr|Q68FM7|Q68FM7_MOUSE Rho guanine nucleotide exchange factor (GEF) 11 OS=Mus musculus OX=10090 GN=Arhgef11 PE=1 SV=1	ARHGEF11	9.18812	9.7796	9.89999	10.096	10.0343	10.1301	10.297	10.2671	9.86286	10.0682	10.19	10.041	9.87544	9.68404	9.89964	10.0406
Q8R4H2	>sp|Q8R4H2|ARHGC_MOUSE Rho guanine nucleotide exchange factor 12 OS=Mus musculus OX=10090 GN=Arhgef12 PE=1 SV=2	ARHGEF12	9.92743	10.1012	10.2187	10.3786	10.3104	10.1481	10.4123	10.1243	9.84038	10.1516	10.0067	10.0907	10.3176	10.1335	10.1221	10.0765
Q80U35	>sp|Q80U35|ARHGH_MOUSE Rho guanine nucleotide exchange factor 17 OS=Mus musculus OX=10090 GN=Arhgef17 PE=1 SV=2	ARHGEF17	9.44377	9.97525	9.77832	10.0425	9.96769	10.1825	9.77727	9.56385	9.63417	10.132	9.97574	10.081	10.1857	9.58828	9.69365	9.84636
Q6P9R4	>sp|Q6P9R4|ARHGI_MOUSE Rho guanine nucleotide exchange factor 18 OS=Mus musculus OX=10090 GN=Arhgef18 PE=1 SV=3	ARHGEF18	9.77963	10.1198	10.2015	9.22097		9.20868	9.4219	9.47278	8.99991		9.72379	10.0303	9.87479	9.20303	9.0363	10.0753
Q60875;Q60875-4;Q60875-5	>sp|Q60875|ARHG2_MOUSE Rho guanine nucleotide exchange factor 2 OS=Mus musculus OX=10090 GN=Arhgef2 PE=1 SV=4;>sp|Q60875-4|ARHG2_MOUSE Isoform of Q60875, Isoform 4 of Rho guanine nucleotide exchange factor 2 OS=Mus musculus OX=10090 GN=Arhgef2;>sp|Q60875-5|ARHG2_MOUSE Isoform of Q60875, Isoform 5 of Rho guanine nucleotide exchange factor 2 OS=Mus musculus OX=10090 GN=Arhgef2	ARHGEF2	10.9434	11.1344	11.2934	11.5174	11.5598	11.1335	11.1373	11.0585	10.9649	11.0102	11.472	11.4123	11.2405	11.4836	11.3052	11.1748
Q9CWR0;Q9CWR0-2	>sp|Q9CWR0|ARHGP_MOUSE Rho guanine nucleotide exchange factor 25 OS=Mus musculus OX=10090 GN=Arhgef25 PE=1 SV=1;>sp|Q9CWR0-2|ARHGP_MOUSE Isoform of Q9CWR0, Isoform 2 of Rho guanine nucleotide exchange factor 25 OS=Mus musculus OX=10090 GN=Arhgef25	ARHGEF25	9.25481	9.97831	9.96357	9.57684	9.25232	9.26099	9.52156	9.50401	9.09939	8.75522	9.39662	9.21195	9.34023	9.51586	9.56737	9.90623
D3YYY8	>tr|D3YYY8|D3YYY8_MOUSE Rho guanine nucleotide exchange factor (GEF) 26 OS=Mus musculus OX=10090 GN=Arhgef26 PE=1 SV=1	ARHGEF26			9.91972		10.2591	9.75076	9.92545	8.69199	10.0948		9.42321	9.99378	9.82479	9.78045	9.54148	8.97048
E0CX56;E9PYK8	>tr|E0CX56|E0CX56_MOUSE Isoform of Q7TNR9, Rho guanine nucleotide exchange factor (GEF) 4 (Fragment) OS=Mus musculus OX=10090 GN=Arhgef4 PE=1 SV=2;>tr|E9PYK8|E9PYK8_MOUSE Isoform of Q7TNR9, Rho guanine nucleotide exchange factor (GEF) 4 OS=Mus musculus OX=10090 GN=Arhgef4 PE=1 SV=2	ARHGEF4	12.3239	12.3989	11.294	12.046	11.9769	11.8009		12.2502	12.5738	12.2474	11.7634		11.7288	11.1225	11.8201	12.347
Q8K4I3	>sp|Q8K4I3|ARHG6_MOUSE Rho guanine nucleotide exchange factor 6 OS=Mus musculus OX=10090 GN=Arhgef6 PE=1 SV=1	ARHGEF6	10.9924	11.2135	10.931	10.6586	9.89381	11.0578	11.2502	11.2701	10.989	11.1045	10.6849	11.0366	10.8907	11.3795	11.7238	11.3599
Q8K4I3;Q9ES28;Q9ES28-2;Q9ES28-3	>sp|Q8K4I3|ARHG6_MOUSE Rho guanine nucleotide exchange factor 6 OS=Mus musculus OX=10090 GN=Arhgef6 PE=1 SV=1;>sp|Q9ES28|ARHG7_MOUSE Rho guanine nucleotide exchange factor 7 OS=Mus musculus OX=10090 GN=Arhgef7 PE=1 SV=2;>sp|Q9ES28-2|ARHG7_MOUSE Isoform of Q9ES28, Isoform A of Rho guanine nucleotide exchange factor 7 OS=Mus musculus OX=10090 GN=Arhgef7;>sp|Q9ES28-3|ARHG7_MOUSE Isoform of Q9ES28, I…	ARHGEF6;ARHGEF7	11.7199	11.9751	12.2185	11.7284	11.469	11.9419	11.9252	11.9264	11.804	11.9099	12.223	12.1708	12.2023	12.1963	12.1523	12.0097
Q9ES28;Q9ES28-2;Q9ES28-3	>sp|Q9ES28|ARHG7_MOUSE Rho guanine nucleotide exchange factor 7 OS=Mus musculus OX=10090 GN=Arhgef7 PE=1 SV=2;>sp|Q9ES28-2|ARHG7_MOUSE Isoform of Q9ES28, Isoform A of Rho guanine nucleotide exchange factor 7 OS=Mus musculus OX=10090 GN=Arhgef7;>sp|Q9ES28-3|ARHG7_MOUSE Isoform of Q9ES28, Isoform C of Rho guanine nucleotide exchange factor 7 OS=Mus musculus OX=10090 GN=Arhgef7	ARHGEF7	10.7152	10.809	10.6551	10.797	10.7059	10.7524	10.7449	10.7373	10.4115	10.7087	10.7878	10.7652	10.7369	10.827	10.9412	10.9247
Q3UTH8;Q3UTH8-2;Q3UTH8-4	>sp|Q3UTH8|ARHG9_MOUSE Rho guanine nucleotide exchange factor 9 OS=Mus musculus OX=10090 GN=Arhgef9 PE=1 SV=1;>sp|Q3UTH8-2|ARHG9_MOUSE Isoform of Q3UTH8, Isoform 2 of Rho guanine nucleotide exchange factor 9 OS=Mus musculus OX=10090 GN=Arhgef9;>sp|Q3UTH8-4|ARHG9_MOUSE Isoform of Q3UTH8, Isoform 4 of Rho guanine nucleotide exchange factor 9 OS=Mus musculus OX=10090 GN=Arhgef9	ARHGEF9	10.009	10.3752	10.3913	10.472	10.5312	10.5848	10.3242	10.1382	9.98969	10.4304	10.7266	10.6102	10.3417	10.4796	10.1825	10.1503
Q3UTH8;Q3UTH8-2;Q3UTH8-4;Q7TNR9	>sp|Q3UTH8|ARHG9_MOUSE Rho guanine nucleotide exchange factor 9 OS=Mus musculus OX=10090 GN=Arhgef9 PE=1 SV=1;>sp|Q3UTH8-2|ARHG9_MOUSE Isoform of Q3UTH8, Isoform 2 of Rho guanine nucleotide exchange factor 9 OS=Mus musculus OX=10090 GN=Arhgef9;>sp|Q3UTH8-4|ARHG9_MOUSE Isoform of Q3UTH8, Isoform 4 of Rho guanine nucleotide exchange factor 9 OS=Mus musculus OX=10090 GN=Arhgef9;>sp|Q7TNR9|ARHG4_MOUS…	ARHGEF9;ARHGEF4		8.39236	9.32579	8.99579	8.44692	8.52669	8.81886	9.55894	9.2338	9.25941	9.05101	9.21422	9.72535	9.72188	9.85242	9.82275
P61211	>sp|P61211|ARL1_MOUSE ADP-ribosylation factor-like protein 1 OS=Mus musculus OX=10090 GN=Arl1 PE=1 SV=1	ARL1	10.6533	10.8678	10.4237	10.2944	10.2859	10.7286	9.92583	10.8409	10.1601	10.6918	9.904	10.1522	9.82202	10.0226	10.8985	10.1359
Q9QXJ4	>sp|Q9QXJ4|ARL10_MOUSE ADP-ribosylation factor-like protein 10 OS=Mus musculus OX=10090 GN=Arl10 PE=1 SV=2	ARL10		11.2131	10.6902	10.1282				11.2296		10.6541	10.3077		9.59721	10.9626	10.5119	10.381
Q8BGR6	>sp|Q8BGR6|ARL15_MOUSE ADP-ribosylation factor-like protein 15 OS=Mus musculus OX=10090 GN=Arl15 PE=1 SV=1	ARL15	12.5032	12.2814	12.553	12.6771	12.7394	12.452	12.3933	12.4267	12.762	12.5703	12.7073	12.7415	12.6587	12.5243	12.5055	12.2967
Q9D0J4	>sp|Q9D0J4|ARL2_MOUSE ADP-ribosylation factor-like protein 2 OS=Mus musculus OX=10090 GN=Arl2 PE=1 SV=1	ARL2	10.8229	10.6774	10.529	10.8464	10.4762	10.8007	10.538	10.7316	10.7251	10.2777	10.4308	10.6315	10.0552	10.9919	10.319	10.6279
Q9WUL7	>sp|Q9WUL7|ARL3_MOUSE ADP-ribosylation factor-like protein 3 OS=Mus musculus OX=10090 GN=Arl3 PE=1 SV=1	ARL3	11.848	11.6574	11.7416	11.4216	11.8181	11.3198	11.5197	11.3786	11.8859	11.545	11.3806	11.3699	11.1824	11.4429	11.6438	11.2997
Q9JKW0	>sp|Q9JKW0|AR6P1_MOUSE ADP-ribosylation factor-like protein 6-interacting protein 1 OS=Mus musculus OX=10090 GN=Arl6ip1 PE=1 SV=1	ARL6IP1	12.3574	12.2784	12.3887	12.3363	12.3729	12.6199	12.4439	12.3678	12.3376	12.2336	12.3076	12.7536	12.9326	12.905	12.9701	12.7081
Q8R5J9	>sp|Q8R5J9|PRAF3_MOUSE PRA1 family protein 3 OS=Mus musculus OX=10090 GN=Arl6ip5 PE=1 SV=2	ARL6IP5	12.2168	12.4157	12.4002	12.0669	12.3084	12.4911	11.8008	12.1901	12.2361	12.4472	12.4966	12.5572	12.4788	12.6859	12.8439	12.5729
Q8VEH3	>sp|Q8VEH3|ARL8A_MOUSE ADP-ribosylation factor-like protein 8A OS=Mus musculus OX=10090 GN=Arl8a PE=1 SV=1	ARL8A	12.0414	12.0556	12.0117	12.2898	12.1871	12.2815	12.0844	12.0789	11.8598	12.2971	12.1278	12.142	11.9518	12.3823	12.0825	12.21
Q8VEH3;Q9CQW2	>sp|Q8VEH3|ARL8A_MOUSE ADP-ribosylation factor-like protein 8A OS=Mus musculus OX=10090 GN=Arl8a PE=1 SV=1;>sp|Q9CQW2|ARL8B_MOUSE ADP-ribosylation factor-like protein 8B OS=Mus musculus OX=10090 GN=Arl8b PE=1 SV=1	ARL8A;ARL8B	11.8401	12.0132	11.6131	11.725	12.4647	12.3652	11.7984	12.2238	12.2485	12.1289	11.5414	11.6046	12.114	11.9015	12.0425	11.8741
Q9CQW2	>sp|Q9CQW2|ARL8B_MOUSE ADP-ribosylation factor-like protein 8B OS=Mus musculus OX=10090 GN=Arl8b PE=1 SV=1	ARL8B	11.8404	12.1128	11.6164	12.0573	12.1197	11.9297	11.8102	11.7769	12.0017	11.9589	11.7909	11.8515	11.8366	11.8389	11.8162	11.8893
Q9D7A8	>sp|Q9D7A8|ARMC1_MOUSE Armadillo repeat-containing protein 1 OS=Mus musculus OX=10090 GN=Armc1 PE=1 SV=1	ARMC1	11.5013	11.4588	11.6067	11.3541	11.1833	11.0719	11.214	11.4225	11.2568	11.5244	11.5536	11.1916	10.8368	11.1135	11.5139	11.5072
Q9D0L7;Q9D0L7-2	>sp|Q9D0L7|ARM10_MOUSE Armadillo repeat-containing protein 10 OS=Mus musculus OX=10090 GN=Armc10 PE=1 SV=1;>sp|Q9D0L7-2|ARM10_MOUSE Isoform of Q9D0L7, Isoform 2 of Armadillo repeat-containing protein 10 OS=Mus musculus OX=10090 GN=Armc10	ARMC10	11.0483	11.1261	11.1739	11.2724	11.08	10.888	11.3175	11.39	11.2502	10.8998	11.2222	10.9595	11.0323	10.8059	11.3197	11.1391
Q8BNU0	>sp|Q8BNU0|ARMC6_MOUSE Armadillo repeat-containing protein 6 OS=Mus musculus OX=10090 GN=Armc6 PE=1 SV=1	ARMC6	9.73847	9.90753	9.68061	10.0899	9.47222	9.34998	9.42121	10.0403	9.64428	10.0647	9.90659	10.0231	9.84275	9.74852	10.1681	10.215
Q9DBR3	>sp|Q9DBR3|ARMC8_MOUSE Armadillo repeat-containing protein 8 OS=Mus musculus OX=10090 GN=Armc8 PE=1 SV=2	ARMC8		9.9493		9.34051		10.6918	9.53877	9.98698		9.77285	9.22006	10.1941	10.1877			8.78881
Q9DBR3-3	>sp|Q9DBR3-3|ARMC8_MOUSE Isoform of Q9DBR3, Isoform 3 of Armadillo repeat-containing protein 8 OS=Mus musculus OX=10090 GN=Armc8	ARMC8	10.138	10.0945	9.95935	10.1127			10.4544			9.28421	10.2764	10.353	10.6046	10.6141		9.33792
Q9DBR3;Q9DBR3-3	>sp|Q9DBR3|ARMC8_MOUSE Armadillo repeat-containing protein 8 OS=Mus musculus OX=10090 GN=Armc8 PE=1 SV=2;>sp|Q9DBR3-3|ARMC8_MOUSE Isoform of Q9DBR3, Isoform 3 of Armadillo repeat-containing protein 8 OS=Mus musculus OX=10090 GN=Armc8	ARMC8	10.295	10.1292	10.32	10.0037	9.33674	10.1843	9.59556	10.0221	10.1183	9.57358	10.0446	9.83398	9.83538	9.75468	9.89834	9.98779
Q8BHS6	>sp|Q8BHS6|ARMX3_MOUSE Armadillo repeat-containing X-linked protein 3 OS=Mus musculus OX=10090 GN=Armcx3 PE=1 SV=1	ARMCX3	9.78668	9.61562	10.2445	9.83186	10.227	9.84873	10.3852	9.69172	10.0015	9.74177	9.82873	9.95603	9.81252	9.82504	9.5091	10.0479
A6H630	>sp|A6H630|ARMT1_MOUSE Damage-control phosphatase ARMT1 OS=Mus musculus OX=10090 GN=Armt1 PE=1 SV=1	ARMT1	9.03705	10.0635	8.9448	9.09325	9.99933	10.2232		9.76328	8.8056	9.58949	9.64384	9.65774	8.887	8.86693	9.09658	9.43688
Q9R0Q6	>sp|Q9R0Q6|ARC1A_MOUSE Actin-related protein 2/3 complex subunit 1A OS=Mus musculus OX=10090 GN=Arpc1a PE=1 SV=1	ARPC1A	12.5766	12.3748	12.4924	12.3011	12.5988	12.5975	11.9918	12.4778	12.5278	12.2924	12.3763	12.3792	12.2621	12.5977	12.5614	12.5293
Q9WV32	>sp|Q9WV32|ARC1B_MOUSE Actin-related protein 2/3 complex subunit 1B OS=Mus musculus OX=10090 GN=Arpc1b PE=1 SV=4	ARPC1B	10.1597	9.37072	9.66007	10.3691	10.2531	9.80146	10.0277	9.36391	10.113	9.55424	8.99389	10.4492	9.54589	9.55031	9.40167	9.14899
Q9CVB6	>sp|Q9CVB6|ARPC2_MOUSE Actin-related protein 2/3 complex subunit 2 OS=Mus musculus OX=10090 GN=Arpc2 PE=1 SV=3	ARPC2	12.149	11.8467	12.1017	12.0371	12.3605	12.2114	11.9047	12.1325	12.0914	11.7564	12.0594	11.8996	11.9144	12.2453	12.0569	12.0728
Q9JM76	>sp|Q9JM76|ARPC3_MOUSE Actin-related protein 2/3 complex subunit 3 OS=Mus musculus OX=10090 GN=Arpc3 PE=1 SV=3	ARPC3	13.0163	12.473	12.4564	12.4932	12.6987	12.7545	13.1229	12.8605	12.9058	12.5434	12.6557	12.3996	12.5891	13.145	13.0665	12.9711
P59999	>sp|P59999|ARPC4_MOUSE Actin-related protein 2/3 complex subunit 4 OS=Mus musculus OX=10090 GN=Arpc4 PE=1 SV=3	ARPC4	15.1922	14.7753	14.8974	15.101	15.3283	15.02	15.0106	15.0188	15.0953	15.0078	15.0619	15.0844	14.9485	15.1788	15.0823	15.084
Q9CPW4	>sp|Q9CPW4|ARPC5_MOUSE Actin-related protein 2/3 complex subunit 5 OS=Mus musculus OX=10090 GN=Arpc5 PE=1 SV=3	ARPC5	12.5043	12.0748	12.0411	11.9984	12.2572	12.5604	12.3806	12.1418	12.4815	12.191	12.1953	12.2439	12.2145	12.526	12.3002	12.5267
Q9D898	>sp|Q9D898|ARP5L_MOUSE Actin-related protein 2/3 complex subunit 5-like protein OS=Mus musculus OX=10090 GN=Arpc5l PE=1 SV=1	ARPC5L	12.3506	12.2255	12.1626	12.1384	12.2342	12.422	12.2002	12.4928	12.2809	12.1677	12.2832	12.1441	12.156	12.5282	12.5714	12.8055
Q8BWG8;Q8BWG8-2	>sp|Q8BWG8|ARRB1_MOUSE Beta-arrestin-1 OS=Mus musculus OX=10090 GN=Arrb1 PE=1 SV=1;>sp|Q8BWG8-2|ARRB1_MOUSE Isoform of Q8BWG8, Isoform 1B of Beta-arrestin-1 OS=Mus musculus OX=10090 GN=Arrb1	ARRB1	10.4461	10.6496	9.98425	10.2196	10.5852	10.2776	10.1796	10.0299	10.2475	10.3728	10.353	10.1396	10.3416	10.236	9.98734	9.6375
Q8BWG8;Q8BWG8-2;Q91YI4;Q91YI4-2	>sp|Q8BWG8|ARRB1_MOUSE Beta-arrestin-1 OS=Mus musculus OX=10090 GN=Arrb1 PE=1 SV=1;>sp|Q8BWG8-2|ARRB1_MOUSE Isoform of Q8BWG8, Isoform 1B of Beta-arrestin-1 OS=Mus musculus OX=10090 GN=Arrb1;>sp|Q91YI4|ARRB2_MOUSE Beta-arrestin-2 OS=Mus musculus OX=10090 GN=Arrb2 PE=1 SV=1;>sp|Q91YI4-2|ARRB2_MOUSE Isoform of Q91YI4, Isoform 2 of Beta-arrestin-2 OS=Mus musculus OX=10090 GN=Arrb2	ARRB1;ARRB2	11.5229			11.1011	11.8739	11.2172	11.1341	11.1038	11.3247	11.4038	11.1386			11.4202		11.152
Q91YI4;Q91YI4-2	>sp|Q91YI4|ARRB2_MOUSE Beta-arrestin-2 OS=Mus musculus OX=10090 GN=Arrb2 PE=1 SV=1;>sp|Q91YI4-2|ARRB2_MOUSE Isoform of Q91YI4, Isoform 2 of Beta-arrestin-2 OS=Mus musculus OX=10090 GN=Arrb2	ARRB2	9.59258		10.3744	9.89875	9.69662	9.98223	10.7103	9.87107		9.64804	9.18683	9.77708	9.96602	9.68846	9.42977	9.08426
P50429;P50429-2	>sp|P50429|ARSB_MOUSE Arylsulfatase B OS=Mus musculus OX=10090 GN=Arsb PE=1 SV=3;>sp|P50429-2|ARSB_MOUSE Isoform of P50429, Isoform 2 of Arylsulfatase B OS=Mus musculus OX=10090 GN=Arsb	ARSB	9.68714		9.94773	9.78014	9.45411	9.66455	9.492	9.22519	8.86067		10.3522		8.5839	9.02575
Q8R2G4;Q8R2G4-7;Q8R2G4-8	>sp|Q8R2G4|NAR3_MOUSE Ecto-ADP-ribosyltransferase 3 OS=Mus musculus OX=10090 GN=Art3 PE=1 SV=2;>sp|Q8R2G4-7|NAR3_MOUSE Isoform of Q8R2G4, Isoform 5 of Ecto-ADP-ribosyltransferase 3 OS=Mus musculus OX=10090 GN=Art3;>sp|Q8R2G4-8|NAR3_MOUSE Isoform of Q8R2G4, Isoform 7 of Ecto-ADP-ribosyltransferase 3 OS=Mus musculus OX=10090 GN=Art3	ART3	11.4183			11.4656		11.8715	11.6481		10.997		11.8812		11.9695	12.0675	12.2539
P98203;P98203-2;P98203-4;P98203-5	>sp|P98203|ARVC_MOUSE Splicing regulator ARVCF OS=Mus musculus OX=10090 GN=Arvcf PE=1 SV=2;>sp|P98203-2|ARVC_MOUSE Isoform of P98203, Isoform 2 of Splicing regulator ARVCF OS=Mus musculus OX=10090 GN=Arvcf;>sp|P98203-4|ARVC_MOUSE Isoform of P98203, Isoform 4 of Splicing regulator ARVCF OS=Mus musculus OX=10090 GN=Arvcf;>sp|P98203-5|ARVC_MOUSE Isoform of P98203, Isoform 5 of Splicing regulator ARV…	ARVCF	10.1343	9.91535	10.2999	10.2277	10.0707	10.1195	10.2229	10.0355	10.2879	10.1919	10.3636	10.5049	10.0614	10.2545	9.84421	9.98486
C0HK79;C0HK80	>sp|C0HK79|ARXS1_MOUSE Adipocyte-related X-chromosome expressed sequence 1 OS=Mus musculus OX=10090 GN=Arxes1 PE=1 SV=1;>sp|C0HK80|ARXS2_MOUSE Adipocyte-related X-chromosome expressed sequence 2 OS=Mus musculus OX=10090 GN=Arxes2 PE=1 SV=1	ARXES1;ARXES2	10.2675	9.28586	10.6876	10.282	9.80975	9.76575	9.74902	9.97529	9.28915	10.1569	9.58315	10.3009	9.86382	10.2154	10.236	10.2097
Q9WV54	>sp|Q9WV54|ASAH1_MOUSE Acid ceramidase OS=Mus musculus OX=10090 GN=Asah1 PE=1 SV=1	ASAH1	11.7325	11.9817	11.0956	11.3075	11.5436	11.6623	11.313	11.4445	11.2595	11.6882	11.3657	11.0978	11.2358	11.4366	11.1291	11.431
Q9QWY8;Q9QWY8-2	>sp|Q9QWY8|ASAP1_MOUSE Arf-GAP with SH3 domain, ANK repeat and PH domain-containing protein 1 OS=Mus musculus OX=10090 GN=Asap1 PE=1 SV=2;>sp|Q9QWY8-2|ASAP1_MOUSE Isoform of Q9QWY8, Isoform 2 of Arf-GAP with SH3 domain, ANK repeat and PH domain-containing protein 1 OS=Mus musculus OX=10090 GN=Asap1	ASAP1	10.574	10.3281	10.4378	10.4581	10.7246	10.5735	10.7385	10.6544	10.4266	10.2387	10.3363	10.5852	10.5341	10.6309	10.5533	10.5781
Q7SIG6	>sp|Q7SIG6|ASAP2_MOUSE Arf-GAP with SH3 domain, ANK repeat and PH domain-containing protein 2 OS=Mus musculus OX=10090 GN=Asap2 PE=1 SV=3	ASAP2	9.36258	9.26528	9.40348	8.90505	9.9224	9.43063	9.53436	8.96997	8.89043	9.04891	8.91552	9.68716	9.5041	9.36762	9.31061	9.10081
Q7SIG6;Q9QWY8;Q9QWY8-2	>sp|Q7SIG6|ASAP2_MOUSE Arf-GAP with SH3 domain, ANK repeat and PH domain-containing protein 2 OS=Mus musculus OX=10090 GN=Asap2 PE=1 SV=3;>sp|Q9QWY8|ASAP1_MOUSE Arf-GAP with SH3 domain, ANK repeat and PH domain-containing protein 1 OS=Mus musculus OX=10090 GN=Asap1 PE=1 SV=2;>sp|Q9QWY8-2|ASAP1_MOUSE Isoform of Q9QWY8, Isoform 2 of Arf-GAP with SH3 domain, ANK repeat and PH domain-containing prote…	ASAP2;ASAP1	9.46143	9.68513	10.2626	10.1282	10.2116	10.8154	9.93667	10.6311		10.4238	10.3447	10.1713	10.1888	9.97517	9.20295	10.0031
Q6NXK8	>sp|Q6NXK8|ASIC1_MOUSE Acid-sensing ion channel 1 OS=Mus musculus OX=10090 GN=Asic1 PE=1 SV=1	ASIC1	9.57332	9.58187	10.1274	9.46511	9.55606		9.70376			9.84134		10.1095			9.78393	8.60239
Q91YI0	>sp|Q91YI0|ARLY_MOUSE Argininosuccinate lyase OS=Mus musculus OX=10090 GN=Asl PE=1 SV=1	ASL	10.6341	11.1001	10.4191	10.0887	10.4993	10.3388	10.4514	10.6139	10.3389	10.5621	10.6651	10.1924	10.1066	10.4432	10.5531	10.8798
Q61024	>sp|Q61024|ASNS_MOUSE Asparagine synthetase [glutamine-hydrolyzing] OS=Mus musculus OX=10090 GN=Asns PE=1 SV=3	ASNS	9.9683	10.06	9.01339	9.3471		10.5129	8.59292	9.5728	9.93196	9.70094	9.50057	9.34872		9.36289	9.62216	10.0651
Q8R3P0	>sp|Q8R3P0|ACY2_MOUSE Aspartoacylase OS=Mus musculus OX=10090 GN=Aspa PE=1 SV=2	ASPA	10.8756	11.4947	10.8964	11.2448	10.9549	11.4017	10.5803	10.658	10.814	11.1933	10.5654	11.1293	10.7741	11.2625	10.8204	10.4621
Q8BSY0	>sp|Q8BSY0|ASPH_MOUSE Aspartyl/asparaginyl beta-hydroxylase OS=Mus musculus OX=10090 GN=Asph PE=1 SV=1	ASPH	8.27491	9.74751	9.4636	7.43399	9.24186	9.08235	9.29829	9.17324	9.35599	8.93539	9.05477	9.76612	8.97062	8.89752	8.67502	9.01478
Q80VP9	>sp|Q80VP9|ASPH2_MOUSE Aspartate beta-hydroxylase domain-containing protein 2 OS=Mus musculus OX=10090 GN=Asphd2 PE=1 SV=1	ASPHD2	10.7556	10.8407	10.8749	10.8397	10.9176	10.5385	10.6767	10.8158	10.6468	11.2188	10.8613	11.0189	10.8782	10.8895	10.7671	10.7708
Q8VBT9;Q8VBT9-2;Q8VBT9-3	>sp|Q8VBT9|ASPC1_MOUSE Tether containing UBX domain for GLUT4 OS=Mus musculus OX=10090 GN=Aspscr1 PE=1 SV=1;>sp|Q8VBT9-2|ASPC1_MOUSE Isoform of Q8VBT9, Isoform 2 of Tether containing UBX domain for GLUT4 OS=Mus musculus OX=10090 GN=Aspscr1;>sp|Q8VBT9-3|ASPC1_MOUSE Isoform of Q8VBT9, Isoform 3 of Tether containing UBX domain for GLUT4 OS=Mus musculus OX=10090 GN=Aspscr1	ASPSCR1			9.68517	7.95745	9.58824	8.98172	9.71631		9.09353	9.05895	8.74513	9.46038	9.1586	9.17132	9.25724	8.89558
Q8C0M9	>sp|Q8C0M9|ASGL1_MOUSE Isoaspartyl peptidase/L-asparaginase OS=Mus musculus OX=10090 GN=Asrgl1 PE=1 SV=1	ASRGL1	11.9224	11.7575	12.0954	12.0836	12.0463	11.8102	12.0506	12.2531	11.9126	12.0553	12.3079	12.1384	12.005	12.0431	12.0354	12.1132
P16460	>sp|P16460|ASSY_MOUSE Argininosuccinate synthase OS=Mus musculus OX=10090 GN=Ass1 PE=1 SV=1	ASS1	11.9421	11.8687	11.6267	11.6496	11.8788	11.697	11.4699	12.0696	11.8948	11.7616	11.9386	11.46	11.557	11.4423	12.0953	12.1043
Q61137;Q61137-2	>sp|Q61137|ASTN1_MOUSE Astrotactin-1 OS=Mus musculus OX=10090 GN=Astn1 PE=1 SV=4;>sp|Q61137-2|ASTN1_MOUSE Isoform of Q61137, Isoform 2 of Astrotactin-1 OS=Mus musculus OX=10090 GN=Astn1	ASTN1	10.8845	11.023	10.8092	11.0591	10.9164	11.0808	11.011	11.0877	11.3487	11.2208	11.2055	11.1882	11.2561	11.1337	10.9866	11.0149
Q80Z10-2	>sp|Q80Z10-2|ASTN2_MOUSE Isoform of Q80Z10, Isoform 2 of Astrotactin-2 OS=Mus musculus OX=10090 GN=Astn2	ASTN2	10.5954	9.81039	9.94192	10.4067	10.0179	10.1143	9.90386	9.93542	10.0472	10.3116	10.5169	10.1786	10.2257	9.84326	9.61073	9.84371
Q80Z10;Q80Z10-3	>sp|Q80Z10|ASTN2_MOUSE Astrotactin-2 OS=Mus musculus OX=10090 GN=Astn2 PE=1 SV=2;>sp|Q80Z10-3|ASTN2_MOUSE Isoform of Q80Z10, Isoform 3 of Astrotactin-2 OS=Mus musculus OX=10090 GN=Astn2	ASTN2	8.52518	7.54992			7.90944	9.64669	8.65539	9.18739	9.4583	9.58225	8.58498	8.93228	8.53983	8.41638	8.81392	9.76995
Q9D5T0	>sp|Q9D5T0|ATAD1_MOUSE Outer mitochondrial transmembrane helix translocase OS=Mus musculus OX=10090 GN=Atad1 PE=1 SV=1	ATAD1	10.6782	10.8686	11.0999	10.489	10.6835	10.4477	10.2652	10.7779	10.4896	11.1019	11.2336	10.8895	10.2888	10.3009	10.3769	10.4545
E9Q166	>tr|E9Q166|E9Q166_MOUSE ATPase family, AAA domain containing 2B OS=Mus musculus OX=10090 GN=Atad2b PE=1 SV=1	ATAD2B	15.2791		14.9766			14.8214				14.8035	14.6023		14.358	14.6864
Q925I1	>sp|Q925I1|ATAD3_MOUSE ATPase family AAA domain-containing protein 3 OS=Mus musculus OX=10090 GN=Atad3 PE=1 SV=1	ATAD3	11.1492	11.3353	11.6559	11.185	10.904	10.7322	11.2373	11.1538	11.072	11.1194	11.533	11.1	10.7175	10.7679	11.3213	11.3537
Q8K341;Q8K341-3;Q8K341-4	>sp|Q8K341|ATAT_MOUSE Alpha-tubulin N-acetyltransferase 1 OS=Mus musculus OX=10090 GN=Atat1 PE=1 SV=1;>sp|Q8K341-3|ATAT_MOUSE Isoform of Q8K341, Isoform 3 of Alpha-tubulin N-acetyltransferase 1 OS=Mus musculus OX=10090 GN=Atat1;>sp|Q8K341-4|ATAT_MOUSE Isoform of Q8K341, Isoform 4 of Alpha-tubulin N-acetyltransferase 1 OS=Mus musculus OX=10090 GN=Atat1	ATAT1	11.5824	11.2693	11.5792	11.7347	11.7077	11.2881	11.7987	11.3136	11.8547	11.2132	11.6565	11.65	10.6808	11.4251	11.5419	11.7323
Q8BHE3	>sp|Q8BHE3|ATCAY_MOUSE Caytaxin OS=Mus musculus OX=10090 GN=Atcay PE=1 SV=1	ATCAY	10.6266	10.1689	10.3622	10.4815	10.5331	10.384	10.5562	10.5973	10.2672	10.563	10.4773	10.3927	10.0268	10.6625	10.7852	11.2044
Q9D8Z6	>sp|Q9D8Z6|ATGA1_MOUSE Autophagy-related protein 101 OS=Mus musculus OX=10090 GN=Atg101 PE=1 SV=1	ATG101	9.55817		8.7509	9.72206	9.59794	9.82576	9.89703	10.3177	9.64145	9.69253	9.79323	10.8256	9.96216	10.6335	10.3853	10.0272
Q91YI1;Q91YI1-2	>sp|Q91YI1|ATG13_MOUSE Autophagy-related protein 13 OS=Mus musculus OX=10090 GN=Atg13 PE=1 SV=2;>sp|Q91YI1-2|ATG13_MOUSE Isoform of Q91YI1, Isoform 2 of Autophagy-related protein 13 OS=Mus musculus OX=10090 GN=Atg13	ATG13	10.7881	10.7824	10.6355	10.0009	10.4106	10.4504	10.0306	9.6741	10.2497	10.114	10.2151	9.96585	9.72997	9.00052	9.50632	9.99514
Q8C0J2;Q8C0J2-2;Q8C0J2-3;Q8C0J2-5	>sp|Q8C0J2|A16L1_MOUSE Autophagy-related protein 16-1 OS=Mus musculus OX=10090 GN=Atg16l1 PE=1 SV=1;>sp|Q8C0J2-2|A16L1_MOUSE Isoform of Q8C0J2, Isoform 2 of Autophagy-related protein 16-1 OS=Mus musculus OX=10090 GN=Atg16l1;>sp|Q8C0J2-3|A16L1_MOUSE Isoform of Q8C0J2, Isoform 3 of Autophagy-related protein 16-1 OS=Mus musculus OX=10090 GN=Atg16l1;>sp|Q8C0J2-5|A16L1_MOUSE Isoform of Q8C0J2, Isoform…	ATG16L1	10.601		10.8243		10.2102		10.0827	10.4007	10.4656	9.78711	9.70212	10.0762	10.1202	10.17	10.5537	10.4016
Q80XK6	>sp|Q80XK6|ATG2B_MOUSE Autophagy-related protein 2 homolog B OS=Mus musculus OX=10090 GN=Atg2b PE=1 SV=3	ATG2B	9.87619	9.41528	9.72341	9.53501	10.0312	10.1657	9.01744	9.85582	9.91635	9.20174	9.33405	9.54625	9.84551	10.0091	10.6055	9.90945
Q9CPX6	>sp|Q9CPX6|ATG3_MOUSE Ubiquitin-like-conjugating enzyme ATG3 OS=Mus musculus OX=10090 GN=Atg3 PE=1 SV=1	ATG3	10.7424	10.6889	10.525	10.5995	10.516	10.9285	10.588	10.9726	10.5142	10.6723	10.3262	10.7774	10.7768	10.5398	10.3796	10.6887
Q8BGE6	>sp|Q8BGE6|ATG4B_MOUSE Cysteine protease ATG4B OS=Mus musculus OX=10090 GN=Atg4b PE=1 SV=2	ATG4B	12.0435	12.3787	11.3444	11.8088	12.0092	11.7738		11.9507	12.0133	11.7338	11.3612	11.6913	11.7312	11.4769	11.7804	11.5912
Q811C2	>sp|Q811C2|ATG4C_MOUSE Cysteine protease ATG4C OS=Mus musculus OX=10090 GN=Atg4c PE=2 SV=2	ATG4C	9.08012	9.5044	9.48317	8.5572		8.72031	9.19082	9.47645	9.63774	8.80904		8.54831	8.71471	9.61071	8.95933
Q99J83	>sp|Q99J83|ATG5_MOUSE Autophagy protein 5 OS=Mus musculus OX=10090 GN=Atg5 PE=1 SV=1	ATG5	10.5907	10.8137	10.3887	10.5389	10.7285	10.3576	10.5236	10.8449	9.88835	10.3067	10.316	10.7641	10.1289	10.2799	10.6373	10.6173
Q9D906	>sp|Q9D906|ATG7_MOUSE Ubiquitin-like modifier-activating enzyme ATG7 OS=Mus musculus OX=10090 GN=Atg7 PE=1 SV=1	ATG7	10.048	10.1617	9.88567	10.4189	10.1084	10.1927	10.0937	10.1278	10.2403	9.9668	9.80275	10.0955	10.2257	10.3468	9.89892	10.2638
Q68FE2	>sp|Q68FE2|ATG9A_MOUSE Autophagy-related protein 9A OS=Mus musculus OX=10090 GN=Atg9a PE=1 SV=2	ATG9A	10.3165	10.3762	10.6536	10.5809	10.5987	10.2909	10.603	10.4524	10.0767	10.5787	10.3071	10.3546	10.4279	10.2749	10.4879	10.2947
Q9CWJ9	>sp|Q9CWJ9|PUR9_MOUSE Bifunctional purine biosynthesis protein ATIC OS=Mus musculus OX=10090 GN=Atic PE=1 SV=2	ATIC	11.1915	11.1307	10.974	10.9526	11.2691	11.1214	10.8998	11.356	11.2147	11.3277	10.9582	10.8392	10.7094	11.092	10.9882	11.36
Q8BH66	>sp|Q8BH66|ATLA1_MOUSE Atlastin-1 OS=Mus musculus OX=10090 GN=Atl1 PE=1 SV=1	ATL1	11.1804	11.2069	11.2994	11.2249	11.2567	11.5276	11.1271	11.0239	11.1321	11.3823	11.468	11.3726	11.5775	11.552	11.3408	11.1498
Q6PA06;Q6PA06-2	>sp|Q6PA06|ATLA2_MOUSE Atlastin-2 OS=Mus musculus OX=10090 GN=Atl2 PE=1 SV=1;>sp|Q6PA06-2|ATLA2_MOUSE Isoform of Q6PA06, Isoform 2 of Atlastin-2 OS=Mus musculus OX=10090 GN=Atl2	ATL2	10.3466	10.7928	10.383	10.6428	10.3741	10.4524	10.482	10.5945	9.95187	10.4934	10.2084	10.3648	10.8317	10.178	10.436	10.2106
Q91YH5	>sp|Q91YH5|ATLA3_MOUSE Atlastin-3 OS=Mus musculus OX=10090 GN=Atl3 PE=1 SV=1	ATL3	8.48961	9.68668	8.71564	9.07419	9.32226	9.09408	8.35837	8.97012	9.01331	9.47554	9.20292	9.29643	9.84023	8.92627	9.5506	7.94972
O08997	>sp|O08997|ATOX1_MOUSE Copper transport protein ATOX1 OS=Mus musculus OX=10090 GN=Atox1 PE=1 SV=1	ATOX1	10.9089	10.4791		11.0916	10.3775	10.3655	10.7031	9.84922	10.9582	10.5775		9.631	10.2508			9.73658
P98197	>sp|P98197|AT11A_MOUSE Phospholipid-transporting ATPase IH OS=Mus musculus OX=10090 GN=Atp11a PE=1 SV=1	ATP11A		9.86383	10.2767			9.53448		8.96084			9.68862	9.56499	9.17108		9.9551	9.1465
P98197;Q6DFW5;Q9QZW0;Q9QZW0-2	>sp|P98197|AT11A_MOUSE Phospholipid-transporting ATPase IH OS=Mus musculus OX=10090 GN=Atp11a PE=1 SV=1;>sp|Q6DFW5|AT11B_MOUSE Phospholipid-transporting ATPase IF OS=Mus musculus OX=10090 GN=Atp11b PE=1 SV=1;>sp|Q9QZW0|AT11C_MOUSE Phospholipid-transporting ATPase 11C OS=Mus musculus OX=10090 GN=Atp11c PE=1 SV=2;>sp|Q9QZW0-2|AT11C_MOUSE Isoform of Q9QZW0, Isoform 2 of Phospholipid-transporting ATP…	ATP11A;ATP11B;ATP11C	10.863	10.7634	10.5482	10.5294		10.9643	10.1517	10.9726	10.1826	10.772	10.7726	11.5053	10.1167	10.6649	10.8921	11.0397
Q9QZW0;Q9QZW0-2	>sp|Q9QZW0|AT11C_MOUSE Phospholipid-transporting ATPase 11C OS=Mus musculus OX=10090 GN=Atp11c PE=1 SV=2;>sp|Q9QZW0-2|AT11C_MOUSE Isoform of Q9QZW0, Isoform 2 of Phospholipid-transporting ATPase 11C OS=Mus musculus OX=10090 GN=Atp11c	ATP11C	9.95751	9.95315	9.77306	9.77188	9.36348	9.35322	9.34896	9.52651	9.5384	10.0203	9.95129	10.0362	9.74994	9.80795	9.19151	9.332
Q9EPE9	>sp|Q9EPE9|AT131_MOUSE Endoplasmic reticulum transmembrane helix translocase OS=Mus musculus OX=10090 GN=Atp13a1 PE=1 SV=2	ATP13A1	10.242	10.435	10.5554	10.3113	10.4415	9.91197	10.2946	10.0291	10.392	10.2695	10.2843	10.3676	10.5057	10.3061	10.5806	10.4335
Q8VDN2	>sp|Q8VDN2|AT1A1_MOUSE Sodium/potassium-transporting ATPase subunit alpha-1 OS=Mus musculus OX=10090 GN=Atp1a1 PE=1 SV=1	ATP1A1	13.9805	14.029	13.9813	14.242	14.0272	14.0459	13.9533	13.9291	14.1882	14.1325	14.1441	14.252	14.1189	14.1199	14.058	13.9685
Q8VDN2;Q9WV27	>sp|Q8VDN2|AT1A1_MOUSE Sodium/potassium-transporting ATPase subunit alpha-1 OS=Mus musculus OX=10090 GN=Atp1a1 PE=1 SV=1;>sp|Q9WV27|AT1A4_MOUSE Sodium/potassium-transporting ATPase subunit alpha-4 OS=Mus musculus OX=10090 GN=Atp1a4 PE=1 SV=3	ATP1A1;ATP1A4	11.6903	9.02996	11.2183	12.5365	13.9604	12.0568	12.6571	12.2304	12.7398	9.47782	12.2603	11.4047	12.023	12.3899	10.0474	8.4962
Q6PIE5	>sp|Q6PIE5|AT1A2_MOUSE Sodium/potassium-transporting ATPase subunit alpha-2 OS=Mus musculus OX=10090 GN=Atp1a2 PE=1 SV=1	ATP1A2	13.1604	13.2205	13.0633	13.2225	13.2609	13.033	13.1638	13.0431	13.3376	13.258	13.2493	13.2384	13.2393	13.1088	13.2557	13.1434
Q6PIE5;Q8VDN2	>sp|Q6PIE5|AT1A2_MOUSE Sodium/potassium-transporting ATPase subunit alpha-2 OS=Mus musculus OX=10090 GN=Atp1a2 PE=1 SV=1;>sp|Q8VDN2|AT1A1_MOUSE Sodium/potassium-transporting ATPase subunit alpha-1 OS=Mus musculus OX=10090 GN=Atp1a1 PE=1 SV=1	ATP1A2;ATP1A1	15.9996	16.0321	15.8605	15.9561	16.0258	15.8949	15.9353	15.8177	15.9705	16.1243	16.0115	16.031	16.0137	16.034	16.07	15.828
Q6PIE5;Q8VDN2;Q9WV27	>sp|Q6PIE5|AT1A2_MOUSE Sodium/potassium-transporting ATPase subunit alpha-2 OS=Mus musculus OX=10090 GN=Atp1a2 PE=1 SV=1;>sp|Q8VDN2|AT1A1_MOUSE Sodium/potassium-transporting ATPase subunit alpha-1 OS=Mus musculus OX=10090 GN=Atp1a1 PE=1 SV=1;>sp|Q9WV27|AT1A4_MOUSE Sodium/potassium-transporting ATPase subunit alpha-4 OS=Mus musculus OX=10090 GN=Atp1a4 PE=1 SV=3	ATP1A2;ATP1A1;ATP1A4	15.6654	15.5103	15.4736	15.3331	15.2705	15.5459	15.8377	15.1438	15.9673	15.4959	14.3308	14.6862	16.3725	15.4564	15.5693	15.7047
Q6PIE5;Q8VDN2;Q9WV27;Q9Z1W8	>sp|Q6PIE5|AT1A2_MOUSE Sodium/potassium-transporting ATPase subunit alpha-2 OS=Mus musculus OX=10090 GN=Atp1a2 PE=1 SV=1;>sp|Q8VDN2|AT1A1_MOUSE Sodium/potassium-transporting ATPase subunit alpha-1 OS=Mus musculus OX=10090 GN=Atp1a1 PE=1 SV=1;>sp|Q9WV27|AT1A4_MOUSE Sodium/potassium-transporting ATPase subunit alpha-4 OS=Mus musculus OX=10090 GN=Atp1a4 PE=1 SV=3;>sp|Q9Z1W8|AT12A_MOUSE Potassium-tra…	ATP1A2;ATP1A1;ATP1A4;ATP12A	14.9309	15.4522	15.1793	15.2142	15.2852	15.4168	15.2787	15.2021	15.3174	15.6719	15.4807	15.5292	15.6938	15.3956	15.3948	15.3003
Q6PIE5;Q9WV27;Q9Z1W8	>sp|Q6PIE5|AT1A2_MOUSE Sodium/potassium-transporting ATPase subunit alpha-2 OS=Mus musculus OX=10090 GN=Atp1a2 PE=1 SV=1;>sp|Q9WV27|AT1A4_MOUSE Sodium/potassium-transporting ATPase subunit alpha-4 OS=Mus musculus OX=10090 GN=Atp1a4 PE=1 SV=3;>sp|Q9Z1W8|AT12A_MOUSE Potassium-transporting ATPase alpha chain 2 OS=Mus musculus OX=10090 GN=Atp12a PE=1 SV=3	ATP1A2;ATP1A4;ATP12A	14.1996	14.0559	14.7379	19.5076	20.348	14.5632	14.9709	14.3316	14.5938	14.282	20.1153	19.3614	15.1627	14.6953	19.5231	19.3291
Q6PIC6	>sp|Q6PIC6|AT1A3_MOUSE Sodium/potassium-transporting ATPase subunit alpha-3 OS=Mus musculus OX=10090 GN=Atp1a3 PE=1 SV=1	ATP1A3	14.8737	14.7678	14.7881	14.9696	14.775	14.9366	15.0591	14.7867	15.1477	14.9636	14.996	14.9307	15.0874	14.9359	14.938	14.8169
P14094	>sp|P14094|AT1B1_MOUSE Sodium/potassium-transporting ATPase subunit beta-1 OS=Mus musculus OX=10090 GN=Atp1b1 PE=1 SV=1	ATP1B1	15.1617	15.2754	15.3448	15.3441	15.2065	15.22	15.3319	15.0772	15.3172	15.4148	15.3544	15.4461	15.2223	15.5056	15.477	15.516
P14231	>sp|P14231|AT1B2_MOUSE Sodium/potassium-transporting ATPase subunit beta-2 OS=Mus musculus OX=10090 GN=Atp1b2 PE=1 SV=2	ATP1B2	14.2743	14.2953	14.323	14.2127	14.2514	14.2473	14.2688	14.2847	14.3101	14.5921	14.3398	14.4552	14.3863	14.3243	14.4661	14.3025
P97370	>sp|P97370|AT1B3_MOUSE Sodium/potassium-transporting ATPase subunit beta-3 OS=Mus musculus OX=10090 GN=Atp1b3 PE=1 SV=1	ATP1B3	12.7442	12.9522	12.6832	12.7437	12.5669	12.857	12.4862	12.6321	12.8074	12.9354	12.5823	13.0218	12.7396	13.0146	12.8901	12.8678
O55143	>sp|O55143|AT2A2_MOUSE Sarcoplasmic/endoplasmic reticulum calcium ATPase 2 OS=Mus musculus OX=10090 GN=Atp2a2 PE=1 SV=2	ATP2A2	13.079	13.1861	13.066	13.1237	13.1685	13.16	12.9059	12.9675	13.1997	13.3946	13.2671	13.3436	13.3214	13.2516	13.2081	12.979
O55143;Q8R429	>sp|O55143|AT2A2_MOUSE Sarcoplasmic/endoplasmic reticulum calcium ATPase 2 OS=Mus musculus OX=10090 GN=Atp2a2 PE=1 SV=2;>sp|Q8R429|AT2A1_MOUSE Sarcoplasmic/endoplasmic reticulum calcium ATPase 1 OS=Mus musculus OX=10090 GN=Atp2a1 PE=1 SV=1	ATP2A2;ATP2A1	13.1024	13.023	13.0486	13.0524	12.8656	12.9731	12.7678	12.8412	12.982	13.2251	13.0716	13.1847	13.1897	13.0568	13.0678	12.7967
A0A1W2P772	>tr|A0A1W2P772|A0A1W2P772_MOUSE Isoform of G5E829, ATPase, Ca++ transporting, plasma membrane 1 (Fragment) OS=Mus musculus OX=10090 GN=Atp2b1 PE=1 SV=1	ATP2B1	10.7098	11.6179	11.3593	11.358	11.3092	11.8114	11.752	11.4079	11.5355	11.4904	12.0111	11.3727	12.8723	11.7899	11.4825	11.4556
G5E829	>sp|G5E829|AT2B1_MOUSE Plasma membrane calcium-transporting ATPase 1 OS=Mus musculus OX=10090 GN=Atp2b1 PE=1 SV=1	ATP2B1	13.9084	13.7657	13.9143	14.0522	13.9338	13.9241	13.9639	13.6892	14.0619	14.0256	14.0633	14.1686	14.1725	14.0624	14.0292	13.8484
A0A8I4SZH4;S4R1C4	>tr|A0A8I4SZH4|A0A8I4SZH4_MOUSE Isoform of Q9R0K7, ATPase, Ca++ transporting, plasma membrane 2 (Fragment) OS=Mus musculus OX=10090 GN=Atp2b2 PE=1 SV=1;>tr|S4R1C4|S4R1C4_MOUSE Isoform of Q9R0K7, Calcium-transporting ATPase OS=Mus musculus OX=10090 GN=Atp2b2 PE=1 SV=1	ATP2B2	11.49	11.7448	11.3765	11.6684	11.7901	11.5208	11.5981	11.4576	11.5365	11.6248	11.5273	11.8786	11.815	11.582	11.4208	11.2201
Q9R0K7	>sp|Q9R0K7|AT2B2_MOUSE Plasma membrane calcium-transporting ATPase 2 OS=Mus musculus OX=10090 GN=Atp2b2 PE=1 SV=2	ATP2B2	12.9222	12.9663	12.9803	12.9866	12.8354	13.0236	13.0453	12.8682	13.0555	13.0866	13.0528	13.2435	13.1189	13.1203	13.2223	12.9879
A2ALL9	>tr|A2ALL9|A2ALL9_MOUSE Isoform of Q0VF55, Calcium-transporting ATPase OS=Mus musculus OX=10090 GN=Atp2b3 PE=1 SV=1	ATP2B3	12.6196	12.6913	12.6406	12.9267	12.6196	12.6939	12.7479	12.4921	12.8293	12.7612	12.9381	12.8294	12.8203	12.6292	12.6408	12.1912
A2ALL9;Q0VF55	>tr|A2ALL9|A2ALL9_MOUSE Isoform of Q0VF55, Calcium-transporting ATPase OS=Mus musculus OX=10090 GN=Atp2b3 PE=1 SV=1;>tr|Q0VF55|Q0VF55_MOUSE Calcium-transporting ATPase OS=Mus musculus OX=10090 GN=Atp2b3 PE=1 SV=1	ATP2B3	12.5157	12.5561	12.6264	12.7268	12.617	12.6214	12.7501	12.4161	12.6549	12.7359	12.8394	12.9236	12.7586	12.7776	12.8079	12.5213
Q0VF55	>tr|Q0VF55|Q0VF55_MOUSE Calcium-transporting ATPase OS=Mus musculus OX=10090 GN=Atp2b3 PE=1 SV=1	ATP2B3	10.1381	10.1448	10.9382	10.7204	11.1829	10.4504	10.8666	10.3792	10.374	11.104	10.873	10.8454	10.1214	10.4232	10.168	10.4339
E9Q828;F7AAP4	>tr|E9Q828|E9Q828_MOUSE Isoform of Q6Q477, Calcium-transporting ATPase OS=Mus musculus OX=10090 GN=Atp2b4 PE=1 SV=1;>tr|F7AAP4|F7AAP4_MOUSE Isoform of Q6Q477, Calcium-transporting ATPase OS=Mus musculus OX=10090 GN=Atp2b4 PE=1 SV=1	ATP2B4	10.8644	11.4806	10.9042	11.4933	10.9713	11.4156	11.278	11.2256	11.185	11.5944	11.2546	10.9373	11.1631	11.0865	11.2549	11.3966
Q6Q477;Q6Q477-2	>sp|Q6Q477|AT2B4_MOUSE Plasma membrane calcium-transporting ATPase 4 OS=Mus musculus OX=10090 GN=Atp2b4 PE=1 SV=1;>sp|Q6Q477-2|AT2B4_MOUSE Isoform of Q6Q477, Isoform 2 of Plasma membrane calcium-transporting ATPase 4 OS=Mus musculus OX=10090 GN=Atp2b4	ATP2B4	11.7631	11.8541	11.7192	11.8178	11.7013	11.8508	11.7785	11.4617	11.6402	11.9646	11.7463	11.8373	11.5577	11.8843	11.8715	11.8028
H3BLC2;H3BLI6	>tr|H3BLC2|H3BLC2_MOUSE Isoform of Q80XR2, ATPase, Ca++-sequestering (Fragment) OS=Mus musculus OX=10090 GN=Atp2c1 PE=1 SV=1;>tr|H3BLI6|H3BLI6_MOUSE Isoform of Q80XR2, P-type Ca(2+) transporter (Fragment) OS=Mus musculus OX=10090 GN=Atp2c1 PE=1 SV=1	ATP2C1	11.2029	11.5359	11.1813	11.4543	11.4524	11.113	10.8732	10.9571	11.1829	11.1677	11.2953	11.6343	11.4789	11.0252	10.9949	10.7644
H3BLI6	>tr|H3BLI6|H3BLI6_MOUSE Isoform of Q80XR2, P-type Ca(2+) transporter (Fragment) OS=Mus musculus OX=10090 GN=Atp2c1 PE=1 SV=1	ATP2C1	10.6725	10.9172	11.0203	11.0984	10.8559	11.0193	10.9695	10.7296	10.8327	11.0046	11.0474	11.3153	11.0067	11.0649	10.6781	10.5582
Q80XR2	>sp|Q80XR2|AT2C1_MOUSE Calcium-transporting ATPase type 2C member 1 OS=Mus musculus OX=10090 GN=Atp2c1 PE=1 SV=2	ATP2C1	10.0143	10.5591	9.67528	9.56037	10.6223	9.70242	9.72161	9.88708	9.82852	9.68225	9.61465	10.3287	10.1734	9.82969	9.48399	9.46669
Q64436	>sp|Q64436|ATP4A_MOUSE Potassium-transporting ATPase alpha chain 1 OS=Mus musculus OX=10090 GN=Atp4a PE=1 SV=4	ATP4A	15.6861	15.9775	15.8103	15.7418	15.7359	15.4838	16.4885	15.461	16.021	16.1509	15.8386	15.8764	15.8879	15.7559	15.8763	15.6696
A2AKV0;A2AKV1;A2AKV2;A2AKV3;Q8C2Q8	>tr|A2AKV0|A2AKV0_MOUSE Isoform of Q91VR2, ATP synthase, H+ transporting, mitochondrial F1 complex, gamma polypeptide 1 (Fragment) OS=Mus musculus OX=10090 GN=Atp5c1 PE=1 SV=1;>tr|A2AKV1|A2AKV1_MOUSE Isoform of Q91VR2, ATP synthase, H+ transporting, mitochondrial F1 complex, gamma polypeptide 1 (Fragment) OS=Mus musculus OX=10090 GN=Atp5c1 PE=1 SV=1;>tr|A2AKV2|A2AKV2_MOUSE Isoform of Q91VR2, ATP …	ATP5C1	11.5373		10.3766	12.1901	11.1002		12.4259	11.2975	11.9064		11.3115	10.6758	10.3884	11.0251		10.5135
Q03265	>sp|Q03265|ATPA_MOUSE ATP synthase subunit alpha, mitochondrial OS=Mus musculus OX=10090 GN=Atp5f1a PE=1 SV=1	ATP5F1A	14.3968	14.3686	14.1962	13.9205	13.6223	14.1288	14.724	14.8194	14.4446	14.2662	14.4629	13.9246	13.8331	14.3421	14.6662	14.8693
P56480	>sp|P56480|ATPB_MOUSE ATP synthase subunit beta, mitochondrial OS=Mus musculus OX=10090 GN=Atp5f1b PE=1 SV=2	ATP5F1B	14.7857	14.3563	14.1167	13.8748	14.0654	13.9929	14.4791	14.6066	14.5908	14.26	13.9499	13.4805	13.6398	13.8125	14.2116	14.5483
Q91VR2	>sp|Q91VR2|ATPG_MOUSE ATP synthase subunit gamma, mitochondrial OS=Mus musculus OX=10090 GN=Atp5f1c PE=1 SV=1	ATP5F1C	14.8205	14.6498	15.1085	14.6104	14.3897	14.3402	14.8985	14.9547	14.6741	14.605	15.1663	14.703	14.1616	14.3982	14.7982	14.8467
Q9D3D9	>sp|Q9D3D9|ATPD_MOUSE ATP synthase subunit delta, mitochondrial OS=Mus musculus OX=10090 GN=Atp5f1d PE=1 SV=1	ATP5F1D	13.8468	13.8144	13.4875	13.1437	12.7967	13.1942	13.7096	13.7062	13.8591	13.9209	13.5984	12.9296	13.1879	13.7425	13.9702	14.133
P56382	>sp|P56382|ATP5E_MOUSE ATP synthase subunit epsilon, mitochondrial OS=Mus musculus OX=10090 GN=Atp5f1e PE=1 SV=2	ATP5F1E	16.4607	15.9065	15.8129	15.5314	15.6867	15.507	15.6719	15.7555	16.0035	15.7475	15.6814	15.2326	14.6721	15.3009	15.5669	15.7156
Q06185	>sp|Q06185|ATP5I_MOUSE ATP synthase subunit e, mitochondrial OS=Mus musculus OX=10090 GN=Atp5me PE=1 SV=2	ATP5ME	14.6068	14.5524	14.7229	14.7555	14.3438	13.9286	14.4938	14.4812	14.6015	14.6576	14.9977	14.5132	14.2214	13.9567	14.1068	14.4797
P56135	>sp|P56135|ATPK_MOUSE ATP synthase subunit f, mitochondrial OS=Mus musculus OX=10090 GN=Atp5mf PE=1 SV=3	ATP5MF	14.0838	14.4043	14.4172	13.9868	13.1678	13.4872	14.0399	14.6042	13.9023	14.2066	14.4983	14.1798	13.8461	13.9535	14.7962	14.7513
Q9CPQ8	>sp|Q9CPQ8|ATP5L_MOUSE ATP synthase subunit g, mitochondrial OS=Mus musculus OX=10090 GN=Atp5mg PE=1 SV=1	ATP5MG	13.0929	13.0879	13.3297	13.1643	12.6667	12.5306	13.4259	13.1501	13.0338	12.9728	13.6373	13.082	12.6388	12.8366	13.1543	13.37
Q78IK2	>sp|Q78IK2|ATPMK_MOUSE ATP synthase membrane subunit K, mitochondrial OS=Mus musculus OX=10090 GN=Atp5mk PE=1 SV=1	ATP5MK	14.2032	14.0571	14.4922	14.4643	14.0883	13.6213	13.9862	14.2741	14.1213	14.0265	14.7068	14.2294	13.7338	13.4344	13.6197	13.8621
P56379	>sp|P56379|ATP68_MOUSE ATP synthase subunit ATP5MPL, mitochondrial OS=Mus musculus OX=10090 GN=Atp5mpl PE=1 SV=1	ATP5MPL	14.9399	14.7906	15.2391	15.0262	14.971	14.4628	14.9375	14.902	14.8063	14.9003	15.34	14.8417	14.4711	14.2422	14.8941	15.0121
Q9CQQ7	>sp|Q9CQQ7|AT5F1_MOUSE ATP synthase F(0) complex subunit B1, mitochondrial OS=Mus musculus OX=10090 GN=Atp5pb PE=1 SV=1	ATP5PB	12.4976	12.643	12.8294	12.5784	12.2672	12.1514	12.5176	12.7997	12.5678	12.4789	12.9307	12.437	12.1967	12.2921	12.6476	12.7687
Q9DCX2	>sp|Q9DCX2|ATP5H_MOUSE ATP synthase subunit d, mitochondrial OS=Mus musculus OX=10090 GN=Atp5pd PE=1 SV=3	ATP5PD	13.6466	13.5261	14.0035	13.4898	13.3052	12.9682	13.6929	13.6548	13.6007	13.5017	13.9602	13.5201	13.2227	13.3297	13.8684	13.8614
P97450	>sp|P97450|ATP5J_MOUSE ATP synthase-coupling factor 6, mitochondrial OS=Mus musculus OX=10090 GN=Atp5pf PE=1 SV=1	ATP5PF	12.9202	12.971	12.7955	12.4581	12.9066	11.9345	12.5151	12.4888	12.9469	12.7973	12.9666	12.7124	12.3678	12.3423	12.1984	12.8751
Q9DB20	>sp|Q9DB20|ATPO_MOUSE ATP synthase subunit O, mitochondrial OS=Mus musculus OX=10090 GN=Atp5po PE=1 SV=1	ATP5PO	13.9344	13.7003	14.0215	13.7344	13.5861	13.5927	14.0517	14.0721	13.7843	13.6762	14.1356	13.5972	13.2893	13.6412	13.7918	14.0847
Q9R1Q9	>sp|Q9R1Q9|VAS1_MOUSE V-type proton ATPase subunit S1 OS=Mus musculus OX=10090 GN=Atp6ap1 PE=1 SV=1	ATP6AP1	11.7049	11.62	11.3965	11.3663	11.26	11.395	10.9231	11.6734	11.3873	11.5242	11.0325	11.5107	11.1054	11.349	12.1209	11.3406
Q9CYN9	>sp|Q9CYN9|RENR_MOUSE Renin receptor OS=Mus musculus OX=10090 GN=Atp6ap2 PE=1 SV=2	ATP6AP2	10.5341	10.744	10.6678	10.4837	10.8514	10.2879	10.8308	10.7921	10.8054	10.5451	10.4117	10.6268	10.8749	10.6146	10.6786	10.9173
Q9Z1G4-2;Q9Z1G4-3	>sp|Q9Z1G4-2|VPP1_MOUSE Isoform of Q9Z1G4, Isoform A1-I of V-type proton ATPase 116 kDa subunit a 1 OS=Mus musculus OX=10090 GN=Atp6v0a1;>sp|Q9Z1G4-3|VPP1_MOUSE Isoform of Q9Z1G4, Isoform A1-III of V-type proton ATPase 116 kDa subunit a 1 OS=Mus musculus OX=10090 GN=Atp6v0a1	ATP6V0A1	13.4277	13.4899	13.4399	13.496	13.3548	13.5582	13.642	13.5657	13.7419	13.5742	13.5427	13.6364	13.7441	13.6531	13.6619	13.5307
P15920;Q9Z1G4-2;Q9Z1G4-3	>sp|P15920|VPP2_MOUSE V-type proton ATPase 116 kDa subunit a 2 OS=Mus musculus OX=10090 GN=Atp6v0a2 PE=1 SV=2;>sp|Q9Z1G4-2|VPP1_MOUSE Isoform of Q9Z1G4, Isoform A1-I of V-type proton ATPase 116 kDa subunit a 1 OS=Mus musculus OX=10090 GN=Atp6v0a1;>sp|Q9Z1G4-3|VPP1_MOUSE Isoform of Q9Z1G4, Isoform A1-III of V-type proton ATPase 116 kDa subunit a 1 OS=Mus musculus OX=10090 GN=Atp6v0a1	ATP6V0A2;ATP6V0A1	14.3241	14.5369	14.0729	13.5502	13.6634	14.4464	13.2298	14.5595	13.9304	14.4756	13.9186	14.4049	14.062	14.5148	14.9676	14.4064
Q920R6	>sp|Q920R6|VPP4_MOUSE V-type proton ATPase 116 kDa subunit a 4 OS=Mus musculus OX=10090 GN=Atp6v0a4 PE=1 SV=1	ATP6V0A4	13.1346	13.4409	13.3802	13.5106	13.4597	13.3292	12.804	13.3712	13.4311	13.4743	13.5244	13.2348	13.6364	13.6159	13.7335	13.2305
P63082	>sp|P63082|VATL_MOUSE V-type proton ATPase 16 kDa proteolipid subunit c OS=Mus musculus OX=10090 GN=Atp6v0c PE=1 SV=1	ATP6V0C	14.2239	14.0975	13.5649	13.7789	13.0929	14.0052	13.541	14.4288	13.8569	14.5525	13.7974	13.8507	14.0604	14.4572	14.8654	14.5516
P51863	>sp|P51863|VA0D1_MOUSE V-type proton ATPase subunit d 1 OS=Mus musculus OX=10090 GN=Atp6v0d1 PE=1 SV=2	ATP6V0D1	13.8236	13.6327	13.7152	13.9381	13.9648	13.9415	14.147	13.914	14.0053	14.0093	13.8774	13.926	14.0116	13.9825	14.0437	14.0048
P50516	>sp|P50516|VATA_MOUSE V-type proton ATPase catalytic subunit A OS=Mus musculus OX=10090 GN=Atp6v1a PE=1 SV=2	ATP6V1A	13.1008	12.9149	12.9011	12.9749	13.1465	13.305	13.239	13.3941	13.3404	13.1265	12.9711	12.933	13.2498	13.401	13.3446	13.409
Q91YH6	>sp|Q91YH6|VATB1_MOUSE V-type proton ATPase subunit B, kidney isoform OS=Mus musculus OX=10090 GN=Atp6v1b1 PE=1 SV=1	ATP6V1B1	15.0742	15.0022	14.3712	14.2859	14.9051	14.8629	14.7972	14.7931	14.4283	14.9998	14.5157	14.5242	14.8025	14.7469	15.1307	15.1684
P62814	>sp|P62814|VATB2_MOUSE V-type proton ATPase subunit B, brain isoform OS=Mus musculus OX=10090 GN=Atp6v1b2 PE=1 SV=1	ATP6V1B2	13.2594	13.1201	12.8209	13.1626	13.2848	13.3238	13.4505	13.2516	13.5734	13.1525	12.8296	12.9182	13.2345	13.3156	13.2056	13.3366
P62814;Q91YH6	>sp|P62814|VATB2_MOUSE V-type proton ATPase subunit B, brain isoform OS=Mus musculus OX=10090 GN=Atp6v1b2 PE=1 SV=1;>sp|Q91YH6|VATB1_MOUSE V-type proton ATPase subunit B, kidney isoform OS=Mus musculus OX=10090 GN=Atp6v1b1 PE=1 SV=1	ATP6V1B2;ATP6V1B1	13.7603	13.6055	13.6197	13.6697	13.9136	13.8298	13.9729	13.8615	14.1052	13.6212	13.5995	13.4784	13.8904	13.9593	13.9359	14.1292
Q9Z1G3	>sp|Q9Z1G3|VATC1_MOUSE V-type proton ATPase subunit C 1 OS=Mus musculus OX=10090 GN=Atp6v1c1 PE=1 SV=4	ATP6V1C1	12.4085	12.1696	12.2009	12.1441	12.556	12.5697	12.4422	12.4575	12.4817	12.3849	12.3174	12.227	12.3258	12.5903	12.6768	12.5581
P57746	>sp|P57746|VATD_MOUSE V-type proton ATPase subunit D OS=Mus musculus OX=10090 GN=Atp6v1d PE=1 SV=1	ATP6V1D	12.3876	12.2746	12.3479	12.5789	12.6936	12.6757	12.6262	12.4505	12.4083	12.185	12.3384	12.41	12.1892	12.8543	12.6445	12.6423
P50518	>sp|P50518|VATE1_MOUSE V-type proton ATPase subunit E 1 OS=Mus musculus OX=10090 GN=Atp6v1e1 PE=1 SV=2	ATP6V1E1	13.5279	13.3194	13.3312	13.4295	13.6187	13.4831	13.2835	13.3224	13.5284	13.4193	13.2674	13.3153	13.28	13.6622	13.4287	13.5985
Q9D1K2	>sp|Q9D1K2|VATF_MOUSE V-type proton ATPase subunit F OS=Mus musculus OX=10090 GN=Atp6v1f PE=1 SV=2	ATP6V1F	12.4729	12.1752	12.2596	12.4973	13.0482	12.71	12.6664	12.6499	12.7224	12.4632	12.6386	12.3614	12.7552	12.5261	12.5319	12.8557
Q9CR51	>sp|Q9CR51|VATG1_MOUSE V-type proton ATPase subunit G 1 OS=Mus musculus OX=10090 GN=Atp6v1g1 PE=1 SV=3	ATP6V1G1	13.511	13.4371	13.5755	13.4198	13.6364	13.706	13.6231	13.0743	13.6534	13.5257	13.4246	13.5238	13.3183	13.5564	13.2588	13.3885
Q9WTT4	>sp|Q9WTT4|VATG2_MOUSE V-type proton ATPase subunit G 2 OS=Mus musculus OX=10090 GN=Atp6v1g2 PE=1 SV=1	ATP6V1G2	13.3181	12.84	13.1759	13.1744	13.4679	13.1092	13.1927	13.0187	13.183	13.2556	13.0523	13.1545	13.0232	13.4101	13.0103	13.2982
Q8BVE3	>sp|Q8BVE3|VATH_MOUSE V-type proton ATPase subunit H OS=Mus musculus OX=10090 GN=Atp6v1h PE=1 SV=1	ATP6V1H	12.4172	12.3492	12.2198	12.3573	12.3641	12.6674	12.5497	12.6646	12.5266	12.4903	12.3974	12.3075	12.5199	12.7172	12.8373	12.7859
P70704-2	>sp|P70704-2|AT8A1_MOUSE Isoform of P70704, Isoform 2 of Phospholipid-transporting ATPase IA OS=Mus musculus OX=10090 GN=Atp8a1	ATP8A1	9.4261	10.8608	9.89115	9.95746	9.69254	10.2742	9.41188	9.52186	9.53397	10.1966	8.9386	9.87247	10.5199	9.95657	9.33937	9.28134
P70704;P70704-2;P70704-3	>sp|P70704|AT8A1_MOUSE Phospholipid-transporting ATPase IA OS=Mus musculus OX=10090 GN=Atp8a1 PE=1 SV=2;>sp|P70704-2|AT8A1_MOUSE Isoform of P70704, Isoform 2 of Phospholipid-transporting ATPase IA OS=Mus musculus OX=10090 GN=Atp8a1;>sp|P70704-3|AT8A1_MOUSE Isoform of P70704, Isoform 3 of Phospholipid-transporting ATPase IA OS=Mus musculus OX=10090 GN=Atp8a1	ATP8A1	11.7566	11.9827	11.8041	11.8177	11.7599	11.951	11.6639	11.7245	11.7676	12.0636	11.6901	12.1322	11.9515	11.9948	12.0404	11.7179
P70704;P70704-3	>sp|P70704|AT8A1_MOUSE Phospholipid-transporting ATPase IA OS=Mus musculus OX=10090 GN=Atp8a1 PE=1 SV=2;>sp|P70704-3|AT8A1_MOUSE Isoform of P70704, Isoform 3 of Phospholipid-transporting ATPase IA OS=Mus musculus OX=10090 GN=Atp8a1	ATP8A1	13.5062	13.7844	13.8459	13.9955	13.8376	14.1524	13.5398	13.8831	13.9835	13.8777	13.9848	14.2952	14.1432	14.3083	14.3278	14.1548
P70704;P70704-2;P70704-3;Q148W0	>sp|P70704|AT8A1_MOUSE Phospholipid-transporting ATPase IA OS=Mus musculus OX=10090 GN=Atp8a1 PE=1 SV=2;>sp|P70704-2|AT8A1_MOUSE Isoform of P70704, Isoform 2 of Phospholipid-transporting ATPase IA OS=Mus musculus OX=10090 GN=Atp8a1;>sp|P70704-3|AT8A1_MOUSE Isoform of P70704, Isoform 3 of Phospholipid-transporting ATPase IA OS=Mus musculus OX=10090 GN=Atp8a1;>sp|Q148W0|AT8B1_MOUSE Phospholipid-tra…	ATP8A1;ATP8B1	13.6413	13.55	13.4724	13.6784	13.8915	13.9378	13.5712	13.5471	13.6232	13.786	13.5429	13.8359	13.6951	14.0943	13.9469	13.61
D3Z2Z6	>tr|D3Z2Z6|D3Z2Z6_MOUSE Isoform of P98200, ATPase, aminophospholipid transporter-like, class I, type 8A, member 2 (Fragment) OS=Mus musculus OX=10090 GN=Atp8a2 PE=1 SV=1	ATP8A2		10.1644	10.2137		10.2383	10.2304	10.3659		10.4392			10.5677			10.5769	10.2858
P98200	>sp|P98200|AT8A2_MOUSE Phospholipid-transporting ATPase IB OS=Mus musculus OX=10090 GN=Atp8a2 PE=1 SV=1	ATP8A2	11.0963	11.5025	11.0324	11.1074	11.2087	11.1037	10.9406	10.9714	11.0364	11.3218	11.1272	11.1792	11.1538	11.208	11.1633	10.9692
O70228	>sp|O70228|ATP9A_MOUSE Probable phospholipid-transporting ATPase IIA OS=Mus musculus OX=10090 GN=Atp9a PE=1 SV=3	ATP9A	11.06	11.0457	11.1509	11.1386	11.3385	11.2504	11.128	10.7718	11.0701	11.2249	10.8643	11.363	11.2286	11.1631	11.0117	10.7959
O70228;P98195;P98195-2	>sp|O70228|ATP9A_MOUSE Probable phospholipid-transporting ATPase IIA OS=Mus musculus OX=10090 GN=Atp9a PE=1 SV=3;>sp|P98195|ATP9B_MOUSE Probable phospholipid-transporting ATPase IIB OS=Mus musculus OX=10090 GN=Atp9b PE=1 SV=4;>sp|P98195-2|ATP9B_MOUSE Isoform of P98195, Isoform 2 of Probable phospholipid-transporting ATPase IIB OS=Mus musculus OX=10090 GN=Atp9b	ATP9A;ATP9B	10.1538	10.6233	10.2697	10.2011		10.2405	10.1041	10.5499	10.042	10.6781	10.0782	10.5286	10.169	10.3614	10.468	9.61769
P98195;P98195-2	>sp|P98195|ATP9B_MOUSE Probable phospholipid-transporting ATPase IIB OS=Mus musculus OX=10090 GN=Atp9b PE=1 SV=4;>sp|P98195-2|ATP9B_MOUSE Isoform of P98195, Isoform 2 of Probable phospholipid-transporting ATPase IIB OS=Mus musculus OX=10090 GN=Atp9b	ATP9B	9.30565	8.82687	9.52708	8.59812	9.49132	9.15928	9.17184	8.99602	9.68517	9.21245	9.01774	9.30355	9.29065	8.8687	9.1869	9.08371
Q811I0	>sp|Q811I0|ATPF1_MOUSE ATP synthase mitochondrial F1 complex assembly factor 1 OS=Mus musculus OX=10090 GN=Atpaf1 PE=1 SV=1	ATPAF1	10.4531	10.3276	9.63581	9.56772	10.0854	9.45306	9.21897	10.8809	9.77158	9.91324	9.76943	9.85161	8.68976	9.36557	10.0551	10.0883
E9PV44	>tr|E9PV44|E9PV44_MOUSE Isoform of O35143, ATP synthase F1 subunit epsilon OS=Mus musculus OX=10090 GN=Atpif1 PE=1 SV=1	ATPIF1	14.2978	13.8741	13.6801	13.4239	13.98	13.5573	14.1651	14.2112	13.821	13.6882	13.8685	13.294	13.2889	14.0257	14.0107	14.6322
Q9WU60	>sp|Q9WU60|ATRN_MOUSE Attractin OS=Mus musculus OX=10090 GN=Atrn PE=1 SV=3	ATRN	10.5895	10.6819	10.1374	10.2661	10.1651	10.2881	9.78528	10.6609	10.5694	10.294	10.1922	10.3607	10.2466	10.1812	10.3201	9.96879
P28658	>sp|P28658|ATX10_MOUSE Ataxin-10 OS=Mus musculus OX=10090 GN=Atxn10 PE=1 SV=2	ATXN10	8.75984	8.41645	9.03337	9.07776	9.49062	9.21923	9.20383	9.35948	10.0725	8.85545	8.50911	9.44584	9.31929	9.10837	9.3575	8.85924
O70305;O70305-2;O70305-3	>sp|O70305|ATX2_MOUSE Ataxin-2 OS=Mus musculus OX=10090 GN=Atxn2 PE=1 SV=1;>sp|O70305-2|ATX2_MOUSE Isoform of O70305, Isoform 2 of Ataxin-2 OS=Mus musculus OX=10090 GN=Atxn2;>sp|O70305-3|ATX2_MOUSE Isoform of O70305, Isoform 3 of Ataxin-2 OS=Mus musculus OX=10090 GN=Atxn2	ATXN2	9.14657	8.95317	9.55724	9.59188	9.30697	9.17138	9.07824	9.2221	9.05024	9.14854	9.84356		9.00731	9.24553	8.90797	9.17087
Q7TQH0;Q7TQH0-2;Q7TQH0-3	>sp|Q7TQH0|ATX2L_MOUSE Ataxin-2-like protein OS=Mus musculus OX=10090 GN=Atxn2l PE=1 SV=1;>sp|Q7TQH0-2|ATX2L_MOUSE Isoform of Q7TQH0, Isoform 2 of Ataxin-2-like protein OS=Mus musculus OX=10090 GN=Atxn2l;>sp|Q7TQH0-3|ATX2L_MOUSE Isoform of Q7TQH0, Isoform 3 of Ataxin-2-like protein OS=Mus musculus OX=10090 GN=Atxn2l	ATXN2L	10.5236	10.0188	10.4877	9.1378	9.93674	8.97373	9.35968	9.57052	9.28731	9.23428	9.46935	9.25436	10.0536	9.17417	9.55586	9.47552
Q9JLZ3	>sp|Q9JLZ3|AUHM_MOUSE Methylglutaconyl-CoA hydratase, mitochondrial OS=Mus musculus OX=10090 GN=Auh PE=1 SV=1	AUH	12.0791	11.7395	11.8157	11.5382	11.9615	11.734	11.9535	12.2517	11.9932	11.8036	11.8883	11.6503	11.3009	11.9437	12.0918	12.5512
P70295	>sp|P70295|AUP1_MOUSE Lipid droplet-regulating VLDL assembly factor AUP1 OS=Mus musculus OX=10090 GN=Aup1 PE=1 SV=1	AUP1			10.1842	10.3104	10.7037	9.82577	10.3742				10.4475		9.27816	9.6158	10.2648	10.074
Q80U56	>sp|Q80U56|AVL9_MOUSE Late secretory pathway protein AVL9 homolog OS=Mus musculus OX=10090 GN=Avl9 PE=1 SV=2	AVL9	11.0984	11.3558	11.0079	11.1532	11.5047	11.4648	11.3761	11.5099	11.1441	10.8292	11.0426	11.1727	10.9221	11.5038	11.6212	11.6095
Q8BGF0	>tr|Q8BGF0|Q8BGF0_MOUSE Expressed sequence AW551984 OS=Mus musculus OX=10090 GN=AW551984 PE=1 SV=1	AW551984		8.31834	9.16175	8.32274	8.50831	9.78385		9.20974	9.07851	9.65323	9.00545	9.04752		8.9712	9.20532	9.83337
P01887	>sp|P01887|B2MG_MOUSE Beta-2-microglobulin OS=Mus musculus OX=10090 GN=B2m PE=1 SV=2	B2M	11.2734	11.3583	10.3916	11.3681	11.1674	10.9773	11.5276	10.8387	10.9913	11.4663	10.4774	11.0583	11.2205	11.1103	10.904	10.9314
Q920V1	>sp|Q920V1|B3GL1_MOUSE UDP-GalNAc:beta-1,3-N-acetylgalactosaminyltransferase 1 OS=Mus musculus OX=10090 GN=B3galnt1 PE=2 SV=2	B3GALNT1	9.88054	9.82325	10.0682	10.2353	9.61308	9.69445	9.63141	9.19189	9.77223	9.86248	9.47329	9.81012	9.89377	9.61073		9.39238
P58158	>sp|P58158|B3GA3_MOUSE Galactosylgalactosylxylosylprotein 3-beta-glucuronosyltransferase 3 OS=Mus musculus OX=10090 GN=B3gat3 PE=1 SV=1	B3GAT3	10.7769	11.349	10.3144	10.8304	11.0242	10.6768	10.4161	10.0725	10.6158	10.5663	10.0576	10.8172	10.822	10.4522	10.6662	10.2975
Q09200	>sp|Q09200|B4GN1_MOUSE Beta-1,4 N-acetylgalactosaminyltransferase 1 OS=Mus musculus OX=10090 GN=B4galnt1 PE=1 SV=1	B4GALNT1	9.64328	9.85144	10.2388	10.2413	10.2609	10.0266	10.1647	9.66976	9.83271	9.91975	10.0772	9.88615	10.0926	9.78822	10.4158	9.93228
Q8BWP8;Q8BWP8-2	>sp|Q8BWP8|B4GA1_MOUSE Beta-1,4-glucuronyltransferase 1 OS=Mus musculus OX=10090 GN=B4gat1 PE=1 SV=1;>sp|Q8BWP8-2|B4GA1_MOUSE Isoform of Q8BWP8, Isoform 2 of Beta-1,4-glucuronyltransferase 1 OS=Mus musculus OX=10090 GN=B4gat1	B4GAT1	10.401	10.2511	10.1357	10.2957	10.6835	9.99871	10.126	10.3331	10.1206	10.6272	10.408	10.4078	10.1478	10.2092	9.81808	9.38473
Q7TNS5	>tr|Q7TNS5|Q7TNS5_MOUSE RIKEN cDNA B630019K06 gene OS=Mus musculus OX=10090 GN=B630019K06Rik PE=1 SV=1	B630019K06RIK	9.99364	10.7132	9.87328	10.2013	9.79632	10.0113	9.85937	9.54344	9.57127	10.2198	10.3812	10.0182	10.1707	10.0964	10.1356	9.73369
Q8VHV1	>sp|Q8VHV1|BAALC_MOUSE Brain and acute leukemia cytoplasmic protein OS=Mus musculus OX=10090 GN=Baalc PE=1 SV=3	BAALC	11.727	11.4293	11.5049	12.1415	11.3729	11.0984	10.9768	11.2024	11.6415	11.6064	11.5282	11.2962	11.1511	11.2726	11.1867	11.0872
P56818	>sp|P56818|BACE1_MOUSE Beta-secretase 1 OS=Mus musculus OX=10090 GN=Bace1 PE=1 SV=2	BACE1	10.8703	10.8825	11.1128	10.4957	11.0812	10.5825	10.4378	10.366	10.6746	11.0592	10.9452	11.0096	10.9224	11.0666	10.9804	10.9175
Q8CI32	>sp|Q8CI32|BAG5_MOUSE BAG family molecular chaperone regulator 5 OS=Mus musculus OX=10090 GN=Bag5 PE=1 SV=1	BAG5	10.4813	10.891	10.6931	10.3131	10.5595	11.1078	10.7621	10.385	10.2445	10.6588	9.87685	10.5473	10.6354	10.8025	10.8269	10.8331
Q9Z1R2	>sp|Q9Z1R2|BAG6_MOUSE Large proline-rich protein BAG6 OS=Mus musculus OX=10090 GN=Bag6 PE=1 SV=1	BAG6	10.3945	10.3622	10.4389	10.4242	10.2978	10.4108	10.2956	10.5279	10.0989	10.434	10.4609	10.5435	10.5438	10.2894	10.6222	10.567
Q8BKX1-2	>sp|Q8BKX1-2|BAIP2_MOUSE Isoform of Q8BKX1, Isoform 2 of Brain-specific angiogenesis inhibitor 1-associated protein 2 OS=Mus musculus OX=10090 GN=Baiap2	BAIAP2	12.3443	12.1692	12.3289	12.2045	12.3871	12.2109	12.1699	12.2931	12.4334	12.2793	12.4505	12.2982	12.1571	12.3553	12.3291	12.5183
O54962	>sp|O54962|BAF_MOUSE Barrier-to-autointegration factor OS=Mus musculus OX=10090 GN=Banf1 PE=1 SV=1	BANF1	10.0314	9.49517	9.65376	9.08923	10.1386	9.49443	9.24412	9.6815	10.0052	9.37067	9.35526	8.89707	9.65522	7.83287	9.72043	10.0707
Q91XV3	>sp|Q91XV3|BASP1_MOUSE Brain acid soluble protein 1 OS=Mus musculus OX=10090 GN=Basp1 PE=1 SV=3	BASP1	12.9434	13.232	12.3758	12.1613	12.405	12.3101	12.916	11.6471	12.9012	12.8576	12.2262	12.2662	12.8992	13.1507	12.21	12.8312
Q07813	>sp|Q07813|BAX_MOUSE Apoptosis regulator BAX OS=Mus musculus OX=10090 GN=Bax PE=1 SV=1	BAX	10.6624	10.6282	10.4167	9.45031	10.2766	10.0916	9.53702	10.06	10.1922	10.3488	10.2222	10.1304	10.2336	9.90723	10.3228	10.0769
Q61361	>sp|Q61361|PGCB_MOUSE Brevican core protein OS=Mus musculus OX=10090 GN=Bcan PE=1 SV=2	BCAN	12.549	11.9746	11.9804	12.1815	12.1003	12.0238	11.8655	11.7015	12.4733	12.3557	12.0607	12.1187	12.3188	12.1615	11.9648	12.0509
Q61334	>sp|Q61334|BAP29_MOUSE B-cell receptor-associated protein 29 OS=Mus musculus OX=10090 GN=Bcap29 PE=1 SV=1	BCAP29	9.30017	9.51047	10.0159	9.93606	10.0328	9.94357	9.95604	9.63681	9.48225	9.81619	9.43993	10.0882	9.96181	10.1853	10.3315	10.1252
Q61335	>sp|Q61335|BAP31_MOUSE B-cell receptor-associated protein 31 OS=Mus musculus OX=10090 GN=Bcap31 PE=1 SV=4	BCAP31	10.2128	10.5139	10.4545	10.4359	10.6853	10.2588	10.3845	9.93713	10.2906	10.42	10.2428	10.5198	10.3936	10.5258	10.3717	10.337
Q80YN3	>sp|Q80YN3|BCAS1_MOUSE Breast carcinoma-amplified sequence 1 homolog OS=Mus musculus OX=10090 GN=Bcas1 PE=1 SV=3	BCAS1	11.3301	11.7702	11.549	11.5592	11.9782	11.5947	11.6243	11.1411	11.0183	11.3024	11.302	11.2681	10.6604	11.4308	10.7215	10.6362
Q8CCN5	>sp|Q8CCN5|BCAS3_MOUSE BCAS3 microtubule associated cell migration factor OS=Mus musculus OX=10090 GN=Bcas3 PE=1 SV=2	BCAS3	10.5347	10.641	10.7063	10.6454	10.6456	10.6387	10.687	10.8294	10.615	10.6411	10.6665	10.8727	10.6924	10.9207	10.7663	10.8661
P24288	>sp|P24288|BCAT1_MOUSE Branched-chain-amino-acid aminotransferase, cytosolic OS=Mus musculus OX=10090 GN=Bcat1 PE=1 SV=2	BCAT1	11.863	11.5564	11.5802	11.5012	11.8197	11.5313	11.735	11.8945	11.4031	11.73	11.5981	11.2953	11.0636	11.5838	11.8481	11.967
O35855	>sp|O35855|BCAT2_MOUSE Branched-chain-amino-acid aminotransferase, mitochondrial OS=Mus musculus OX=10090 GN=Bcat2 PE=1 SV=2	BCAT2			9.55204		9.32619		9.33132	9.43341	9.10022		9.61561	9.06847		8.39681	9.55088	10.0969
P50136	>sp|P50136|ODBA_MOUSE 2-oxoisovalerate dehydrogenase subunit alpha, mitochondrial OS=Mus musculus OX=10090 GN=Bckdha PE=1 SV=1	BCKDHA	10.466	10.706			10.546	9.76516	10.1435	10.0958	9.77503	10.7678	10.0881	9.91077	9.63672	10.2441	10.8529	10.5994
O55028	>sp|O55028|BCKD_MOUSE [3-methyl-2-oxobutanoate dehydrogenase [lipoamide]] kinase, mitochondrial OS=Mus musculus OX=10090 GN=Bckdk PE=1 SV=1	BCKDK			10.8464	11.0104	11.023		10.7119	10.6069	10.1136	10.3658	10.8066	10.1869	10.3279	9.52314	10.6006	10.4319
Q64373;Q64373-2;Q64373-3;Q64373-4	>sp|Q64373|B2CL1_MOUSE Bcl-2-like protein 1 OS=Mus musculus OX=10090 GN=Bcl2l1 PE=1 SV=1;>sp|Q64373-2|B2CL1_MOUSE Isoform of Q64373, Isoform Bcl-X(S) of Bcl-2-like protein 1 OS=Mus musculus OX=10090 GN=Bcl2l1;>sp|Q64373-3|B2CL1_MOUSE Isoform of Q64373, Isoform Bcl-X(beta) of Bcl-2-like protein 1 OS=Mus musculus OX=10090 GN=Bcl2l1;>sp|Q64373-4|B2CL1_MOUSE Isoform of Q64373, Isoform Bcl-X(delta-TM)…	BCL2L1	10.9099	11.5602	10.2989	10.6762	11.1429	10.7954	10.4214	10.7522	10.8687	10.9246	10.8655	10.8595	10.6553	10.7696	11.0097	10.5407
P59017	>sp|P59017|B2L13_MOUSE Bcl-2-like protein 13 OS=Mus musculus OX=10090 GN=Bcl2l13 PE=1 SV=2	BCL2L13	10.5116	10.8878	10.9026	10.3007	10.5989	10.6073	10.8111	10.8672	10.8032	10.8973	10.8806	10.6628	10.903	10.4583	11.0907	11.2836
P70345;P70345-2	>sp|P70345|B2CL2_MOUSE Bcl-2-like protein 2 OS=Mus musculus OX=10090 GN=Bcl2l2 PE=1 SV=1;>sp|P70345-2|B2CL2_MOUSE Isoform of P70345, Isoform 2 of Bcl-2-like protein 2 OS=Mus musculus OX=10090 GN=Bcl2l2	BCL2L2	10.0892	10.0894		10.2911	10.5968	9.99498	10.1861	10.2448	9.95	10.4298	9.3522	10.3019	9.8978	10.2452	9.78711	10.0715
Q6PAJ1	>sp|Q6PAJ1|BCR_MOUSE Breakpoint cluster region protein OS=Mus musculus OX=10090 GN=Bcr PE=1 SV=3	BCR	10.2725	10.4368	10.7246	10.5262	10.6084	10.6089	10.6311	10.5256	10.4264	10.4858	10.6998	10.565	10.7959	10.6856	10.4411	10.6547
Q9CZP5	>sp|Q9CZP5|BCS1_MOUSE Mitochondrial chaperone BCS1 OS=Mus musculus OX=10090 GN=Bcs1l PE=1 SV=1	BCS1L	10.9797	11.2488	11.459	10.8962	10.8622	10.4379	10.8724	11.1301	11.0305	11.2645	11.4353	11.0154	10.7985	10.5966	10.8084	11.1891
Q80XN0	>sp|Q80XN0|BDH_MOUSE D-beta-hydroxybutyrate dehydrogenase, mitochondrial OS=Mus musculus OX=10090 GN=Bdh1 PE=1 SV=2	BDH1	12.2645	12.3455	12.747	12.2457	11.9492	11.7643	11.9313	12.3104	12.039	12.3047	12.5707	12.15	11.8538	11.6056	12.1076	12.2682
O88597	>sp|O88597|BECN1_MOUSE Beclin-1 OS=Mus musculus OX=10090 GN=Becn1 PE=1 SV=3	BECN1	9.50724	9.98469	9.80511	9.77525	9.92681	10.329	9.24823	9.50026	9.99702	9.38152	10.2259	8.68345	9.54154	9.64597	9.53959	9.9937
Q68EF6	>sp|Q68EF6|BEGIN_MOUSE Brain-enriched guanylate kinase-associated protein OS=Mus musculus OX=10090 GN=Begain PE=1 SV=2	BEGAIN	11.5379	11.3713	11.6359	11.6787	11.5349	11.6185	11.7788	11.6049	11.6205	11.5353	11.6649	11.7682	11.4263	11.6689	11.7378	11.6785
Q8BSV3;Q8BSV3-2;Q8BSV3-3	>sp|Q8BSV3|BEND7_MOUSE BEN domain-containing protein 7 OS=Mus musculus OX=10090 GN=Bend7 PE=2 SV=1;>sp|Q8BSV3-2|BEND7_MOUSE Isoform of Q8BSV3, Isoform 2 of BEN domain-containing protein 7 OS=Mus musculus OX=10090 GN=Bend7;>sp|Q8BSV3-3|BEND7_MOUSE Isoform of Q8BSV3, Isoform 3 of BEN domain-containing protein 7 OS=Mus musculus OX=10090 GN=Bend7	BEND7	12.7157	12.6757	12.9619	12.581	12.6512	12.5773	12.7828	12.6882	12.6118	12.5235	12.9707	12.6936	12.1008	12.355	13.0426	13.2269
Q6H1V1	>sp|Q6H1V1|BEST3_MOUSE Bestrophin-3 OS=Mus musculus OX=10090 GN=Best3 PE=2 SV=1	BEST3	10.2311	10.0704	9.65579	10.5938	9.95592	10.303	10.1955			9.79656	9.94571	9.16157	9.48186	9.55528		9.78724
O35623	>sp|O35623|BET1_MOUSE BET1 homolog OS=Mus musculus OX=10090 GN=Bet1 PE=1 SV=1	BET1	9.86479	10.6874		9.45903	9.58703	8.40861	9.36076	9.75419	9.83341	10.0635	9.18443	9.54271	9.57554	9.04097	8.9873	9.29461
O35153	>sp|O35153|BET1L_MOUSE BET1-like protein OS=Mus musculus OX=10090 GN=Bet1l PE=3 SV=1	BET1L	10.72	10.434	10.2658	11.0373	10.4001	10.5038	10.1935	10.0518	10.7353	10.3158	10.2774	10.8243	10.4819	10.5231	10.962	10.1974
Q8BR07;Q8BR07-3;Q8BR07-4	>sp|Q8BR07|BICD1_MOUSE Protein bicaudal D homolog 1 OS=Mus musculus OX=10090 GN=Bicd1 PE=1 SV=2;>sp|Q8BR07-3|BICD1_MOUSE Isoform of Q8BR07, Isoform 3 of Protein bicaudal D homolog 1 OS=Mus musculus OX=10090 GN=Bicd1;>sp|Q8BR07-4|BICD1_MOUSE Isoform of Q8BR07, Isoform 4 of Protein bicaudal D homolog 1 OS=Mus musculus OX=10090 GN=Bicd1	BICD1	12.2232	12.2001		12.296	12.5851	12.4486	12.8771		12.5956	12.4396	12.415	12.211		12.5179		12.4572
O08539	>sp|O08539|BIN1_MOUSE Myc box-dependent-interacting protein 1 OS=Mus musculus OX=10090 GN=Bin1 PE=1 SV=1	BIN1	11.8669	11.8443	11.8443	11.8002	12.0965	12.0877	12.208	11.9483	11.9828	11.6943	11.7795	11.7847	12.0829	12.1832	12.0793	12.1965
O88738;O88738-2;O88738-3	>sp|O88738|BIRC6_MOUSE Baculoviral IAP repeat-containing protein 6 OS=Mus musculus OX=10090 GN=Birc6 PE=1 SV=2;>sp|O88738-2|BIRC6_MOUSE Isoform of O88738, Isoform 2 of Baculoviral IAP repeat-containing protein 6 OS=Mus musculus OX=10090 GN=Birc6;>sp|O88738-3|BIRC6_MOUSE Isoform of O88738, Isoform 3 of Baculoviral IAP repeat-containing protein 6 OS=Mus musculus OX=10090 GN=Birc6	BIRC6			9.38307	9.41152	9.79843	9.11816	9.25272	9.26632	9.32183	8.4389		9.43593		6.90347	9.18374	9.34005
Q8VD62	>sp|Q8VD62|CK068_MOUSE UPF0696 protein C11orf68 homolog OS=Mus musculus OX=10090 GN=Bles03 PE=1 SV=2	BLES03	11.2728	10.7132	10.8307	10.029	9.46131	9.95632	10.5388	10.0291	10.3493	10.9546	10.7702	9.51818	10.5476	9.76221	10.8645	10.6633
Q8R016	>sp|Q8R016|BLMH_MOUSE Bleomycin hydrolase OS=Mus musculus OX=10090 GN=Blmh PE=1 SV=1	BLMH	13.0609	13.3078	12.3265	11.288	11.358	12.2911	10.3688	13.1257	11.9038	13.0585	11.1478	11.1153	11.1887	11.4232	11.6075	12.7406
O55102	>sp|O55102|BL1S1_MOUSE Biogenesis of lysosome-related organelles complex 1 subunit 1 OS=Mus musculus OX=10090 GN=Bloc1s1 PE=1 SV=2	BLOC1S1	9.33554	9.87341	9.43256	10.0233	9.2294	9.93772	9.33068	9.83719	9.55862	9.75691	9.78313	9.56768	9.72495	9.91948	9.00707	9.34158
A2AAE1-3	>sp|A2AAE1-3|BLTP1_MOUSE Isoform of A2AAE1, Isoform 3 of Bridge-like lipid transfer protein family member 1 OS=Mus musculus OX=10090 GN=Bltp1	BLTP1	9.90093	10.0398	9.53545	9.87657	10.2167	9.61739	9.78575	9.98607	9.6095	9.9389	9.86495	10.1129	9.89087	9.93491	9.91218	9.58602
A2RSJ4	>sp|A2RSJ4|BLT3B_MOUSE Bridge-like lipid transfer protein family member 3B OS=Mus musculus OX=10090 GN=Bltp3b PE=1 SV=2	BLTP3B	9.26765	8.53666	8.95424	9.54674	9.86641	9.56296	9.15854	8.86084	9.55405	9.61248	9.87377	9.38206	9.64142	9.66941	9.28647	9.53226
Q9CY64	>sp|Q9CY64|BIEA_MOUSE Biliverdin reductase A OS=Mus musculus OX=10090 GN=Blvra PE=1 SV=1	BLVRA	9.89138	10.4367	10.0371	10.007	10.3041	10.6446	10.4303	10.4072	10.2374	9.9911	10.1545	10.0326	9.61812	10.5153	10.0873	10.148
Q923D2	>sp|Q923D2|BLVRB_MOUSE Flavin reductase (NADPH) OS=Mus musculus OX=10090 GN=Blvrb PE=1 SV=3	BLVRB	10.8083	10.2963	10.7007	10.422	10.9225	11.6308		10.8697	11.435		10.5949	10.8968		11.0479	10.8825	10.9071
Q8R1Y2	>sp|Q8R1Y2|MERB1_MOUSE bMERB domain-containing protein 1 OS=Mus musculus OX=10090 GN=Bmerb1 PE=1 SV=1	BMERB1	10.731	10.8767	11.2522	11.0878	10.8858	10.7809	11.0707	10.5627	10.9517	10.9856	10.8867	11.3719	10.7972	10.7739	10.8662	10.7157
O35607	>sp|O35607|BMPR2_MOUSE Bone morphogenetic protein receptor type-2 OS=Mus musculus OX=10090 GN=Bmpr2 PE=1 SV=1	BMPR2	10.6957	10.551	10.5324	10.3117	10.6198	10.519	10.3544	10.227	10.6568	10.6281	10.4979	10.6657	10.5333	10.4481	10.3465	10.1913
Q8BMQ3;Q8BMQ3-2	>sp|Q8BMQ3|BNC2_MOUSE Zinc finger protein basonuclin-2 OS=Mus musculus OX=10090 GN=Bnc2 PE=1 SV=3;>sp|Q8BMQ3-2|BNC2_MOUSE Isoform of Q8BMQ3, Isoform 2 of Zinc finger protein basonuclin-2 OS=Mus musculus OX=10090 GN=Bnc2	BNC2	10.7418				9.57605	11.4724		11.8441	11.1608			11.6329		11.597	11.5672	10.9896
Q6QD59	>sp|Q6QD59|SEC20_MOUSE Vesicle transport protein SEC20 OS=Mus musculus OX=10090 GN=Bnip1 PE=1 SV=1	BNIP1	10.9954	10.929	10.9744	10.9214	11.4373	10.7524	10.8332	10.7739	11.0888	10.876	10.9435	11.0604	10.8202	10.7789	10.8532	10.6137
O55003	>sp|O55003|BNIP3_MOUSE BCL2/adenovirus E1B 19 kDa protein-interacting protein 3 OS=Mus musculus OX=10090 GN=Bnip3 PE=1 SV=1	BNIP3	10.9943	11.6542	12.9577	11.4036	10.6534	10.4097	12.6947	12.0961	10.8851	11.9821	12.323	12.1336	11.6392	11.7211	12.4697	11.99
Q9Z2F7	>sp|Q9Z2F7|BNI3L_MOUSE BCL2/adenovirus E1B 19 kDa protein-interacting protein 3-like OS=Mus musculus OX=10090 GN=Bnip3l PE=1 SV=1	BNIP3L	10.7871	11.0911	10.3122	10.3764	10.3865	9.99781	9.53322	11.1755	9.8334	11.3434	10.7279	9.80386	9.81201	9.13612	9.49743	10.234
O35425;O35425-2	>sp|O35425|BOK_MOUSE Bcl-2-related ovarian killer protein OS=Mus musculus OX=10090 GN=Bok PE=1 SV=1;>sp|O35425-2|BOK_MOUSE Isoform of O35425, Isoform 2 of Bcl-2-related ovarian killer protein OS=Mus musculus OX=10090 GN=Bok	BOK	9.43797	9.76657	10.3292	9.57793		9.99498	9.31421	9.53963			9.85797	10.3271	9.86243	9.79697	9.00381	10.0469
Q9D8S9	>sp|Q9D8S9|BOLA1_MOUSE BolA-like protein 1 OS=Mus musculus OX=10090 GN=Bola1 PE=1 SV=1	BOLA1	10.7351	10.8568	10.626	9.97321	9.95423	10.476	9.70706	9.52902	10.5007		9.78375	10.2036		10.1757	10.4051	10.0651
Q8BGS2	>sp|Q8BGS2|BOLA2_MOUSE BolA-like protein 2 OS=Mus musculus OX=10090 GN=Bola2 PE=1 SV=1	BOLA2	10.3948	10.4646	10.4496	10.0936	10.8279	10.1707	9.69701	10.4322	10.6541	9.96143	10.1631	9.56759	10.0654	10.0392	10.4553	10.3794
Q9D920	>sp|Q9D920|BORC5_MOUSE BLOC-1-related complex subunit 5 OS=Mus musculus OX=10090 GN=Borcs5 PE=1 SV=1	BORCS5	10.7566	10.7056	11.1814	10.8738	11.1692	10.5867	10.8184	10.3047	10.5445	10.8652	10.3303	10.7065	10.7714	11.035	10.8685	10.6542
Q9D6Y4	>sp|Q9D6Y4|BORC8_MOUSE BLOC-1-related complex subunit 8 OS=Mus musculus OX=10090 GN=Borcs8 PE=1 SV=1	BORCS8	10.141		10.8401	10.8139	10.8649	10.6538	10.5706	10.333	10.0228	10.3626	10.9178	10.5163	10.1464	9.86551	10.2591	9.0766
Q8R164	>sp|Q8R164|BPHL_MOUSE Valacyclovir hydrolase OS=Mus musculus OX=10090 GN=Bphl PE=1 SV=1	BPHL	10.5581	10.2507	10.4879	10.6382	10.6882	11.0767	10.753	11.2348	10.6047	10.2787	10.7709	10.5636	10.3597	10.518	10.675	11.2461
D3Z5X0	>tr|D3Z5X0|D3Z5X0_MOUSE Isoform of Q9Z0S1, 3'(2'), 5'-bisphosphate nucleotidase 1 (Fragment) OS=Mus musculus OX=10090 GN=Bpnt1 PE=1 SV=1	BPNT1	10.856	10.7264	10.2137	9.6791	10.7376	9.90159	9.26834	10.1806		9.90962	10.0391	10.1773	9.31283	9.57458	9.69177	10.1232
Q9Z0S1	>sp|Q9Z0S1|BPNT1_MOUSE 3'(2'),5'-bisphosphate nucleotidase 1 OS=Mus musculus OX=10090 GN=Bpnt1 PE=1 SV=2	BPNT1	10.9512	10.9995	10.6296	10.7473	11.5572	11.0386	10.9664	11.1465	10.8488	11.1039	10.5428	10.5832	10.4687	10.8696	10.8908	11.2737
Q80V26	>sp|Q80V26|IMPA3_MOUSE Golgi-resident adenosine 3',5'-bisphosphate 3'-phosphatase OS=Mus musculus OX=10090 GN=Bpnt2 PE=1 SV=1	BPNT2	10.6288	10.6372	10.624	11.0303	10.8905	10.5117	10.28	10.156	10.597	10.7853	10.6634	11.0855	10.9674	10.4762	10.4575	10.4121
P28028-1	>sp|P28028-1|BRAF_MOUSE Isoform of P28028, Isoform 1 of Serine/threonine-protein kinase B-raf OS=Mus musculus OX=10090 GN=Braf	BRAF	10.7822	10.6543	10.9972	11.0498	11.0986	11.1901	11.0824	11.047	10.7313	10.8755	10.8703	11.0416	11.0157	11.1583	11.1397	11.0449
P46737-2	>sp|P46737-2|BRCC3_MOUSE Isoform of P46737, Isoform 2 of Lys-63-specific deubiquitinase BRCC36 OS=Mus musculus OX=10090 GN=Brcc3	BRCC3		9.92648	10.1529	10.2293	10.4779	10.4699	10.2505	10.3279		10.3455	10.6075	10.2048		9.96987	10.0443
Q8K2F0	>sp|Q8K2F0|BRD3_MOUSE Bromodomain-containing protein 3 OS=Mus musculus OX=10090 GN=Brd3 PE=1 SV=2	BRD3	16.086	14.9971		17.1232			14.8491	13.4892	14.5502	14.0575	14.9166		13.519	13.6599	14.1548	14.6808
Q8BXV2	>sp|Q8BXV2|BRI3B_MOUSE BRI3-binding protein OS=Mus musculus OX=10090 GN=Bri3bp PE=1 SV=1	BRI3BP	10.659	10.8067	10.4761	9.99145	10.0095	10.1629	9.63846	9.76461	9.91201	10.7651	10.2445	10.5501	10.9356	10.5578	10.0722	10.1849
Q920P3	>sp|Q920P3|BRNP1_MOUSE BMP/retinoic acid-inducible neural-specific protein 1 OS=Mus musculus OX=10090 GN=Brinp1 PE=1 SV=1	BRINP1	11.9086	11.9549	11.9251	12.0852	12.0253	12.0552	11.906	11.8605	11.8496	12.0996	11.945	12.044	12.0019	12.0994	12.132	11.9115
Q6DFY8	>sp|Q6DFY8|BRNP2_MOUSE BMP/retinoic acid-inducible neural-specific protein 2 OS=Mus musculus OX=10090 GN=Brinp2 PE=1 SV=1	BRINP2	10.2827	10.1498	10.1416	10.2071	9.62679	10.3499	9.7176	9.5972	10.2158	10.1386	9.82185	10.3133	10.1529	10.1368	10.1348	10.0552
Q91VR8	>sp|Q91VR8|BRK1_MOUSE Protein BRICK1 OS=Mus musculus OX=10090 GN=Brk1 PE=1 SV=1	BRK1	11.479	11.5923	11.6007	11.3249	11.5035	11.6478	11.4895	11.3783	11.4367	11.6337	11.8562	11.6651	12.067	11.81	11.8378	11.9515
Q8K2Q7	>sp|Q8K2Q7|BROX_MOUSE BRO1 domain-containing protein BROX OS=Mus musculus OX=10090 GN=Brox PE=1 SV=1	BROX	10.4213	10.4212	9.79703	10.1821	10.499	10.5672	10.4008	10.6278	9.62471	10.4668	10.6758	10.6953	9.98889	10.8	9.14704	10.6709
Q5RJI5	>sp|Q5RJI5|BRSK1_MOUSE Serine/threonine-protein kinase BRSK1 OS=Mus musculus OX=10090 GN=Brsk1 PE=1 SV=1	BRSK1	9.6967	9.65445	9.68189	10.1698	10.2506	9.88606	10.0658	9.8215	9.84114	9.67511	9.94731	10.0247	9.69615	9.91235	9.61877	9.57084
Q5RJI5;Q69Z98;Q69Z98-2;Q69Z98-3;Q69Z98-4	>sp|Q5RJI5|BRSK1_MOUSE Serine/threonine-protein kinase BRSK1 OS=Mus musculus OX=10090 GN=Brsk1 PE=1 SV=1;>sp|Q69Z98|BRSK2_MOUSE Serine/threonine-protein kinase BRSK2 OS=Mus musculus OX=10090 GN=Brsk2 PE=1 SV=2;>sp|Q69Z98-2|BRSK2_MOUSE Isoform of Q69Z98, Isoform 2 of Serine/threonine-protein kinase BRSK2 OS=Mus musculus OX=10090 GN=Brsk2;>sp|Q69Z98-3|BRSK2_MOUSE Isoform of Q69Z98, Isoform 3 of Ser…	BRSK1;BRSK2	11.4486	11.7999	11.9841	11.6686	12.1822	11.8773	11.3804	11.9857	11.5179	11.226	12.0126	11.807	11.4881	12.1373	12.2838	11.9852
Q69Z98;Q69Z98-2;Q69Z98-3;Q69Z98-4	>sp|Q69Z98|BRSK2_MOUSE Serine/threonine-protein kinase BRSK2 OS=Mus musculus OX=10090 GN=Brsk2 PE=1 SV=2;>sp|Q69Z98-2|BRSK2_MOUSE Isoform of Q69Z98, Isoform 2 of Serine/threonine-protein kinase BRSK2 OS=Mus musculus OX=10090 GN=Brsk2;>sp|Q69Z98-3|BRSK2_MOUSE Isoform of Q69Z98, Isoform 3 of Serine/threonine-protein kinase BRSK2 OS=Mus musculus OX=10090 GN=Brsk2;>sp|Q69Z98-4|BRSK2_MOUSE Isoform of …	BRSK2	9.96642	10.0575	9.81319	10.2354	10.6396	10.2266	10.2133	10.3384	10.2546	9.92643	10.3132	10.4506	10.3217	10.1875	9.8887	10.3272
Q9Z2E9	>sp|Q9Z2E9|BSCL2_MOUSE Seipin OS=Mus musculus OX=10090 GN=Bscl2 PE=1 SV=2	BSCL2	9.96994		10.2824	9.74057	10.0141		9.61054	10.0639	9.20405		10.533	10.274	10.3378	10.0384	9.89141	9.9129
Q80Y55	>sp|Q80Y55|BSDC1_MOUSE BSD domain-containing protein 1 OS=Mus musculus OX=10090 GN=Bsdc1 PE=1 SV=1	BSDC1	10.3053		9.68922	9.98521	9.16038	9.82631	9.99484	10.1965	10.1551	9.83373	9.38599	10.0857	8.86861	9.84245	10.232	9.98374
P18572;P18572-2	>sp|P18572|BASI_MOUSE Basigin OS=Mus musculus OX=10090 GN=Bsg PE=1 SV=2;>sp|P18572-2|BASI_MOUSE Isoform of P18572, Isoform 2 of Basigin OS=Mus musculus OX=10090 GN=Bsg	BSG	14.5253	14.4058	14.3359	14.4556	14.5806	14.2323	14.1715	14.158	14.5156	14.408	14.3214	14.5057	14.4129	14.4286	14.3719	14.3841
O88737	>sp|O88737|BSN_MOUSE Protein bassoon OS=Mus musculus OX=10090 GN=Bsn PE=1 SV=4	BSN	11.9898	11.8822	12.1999	12.102	12.0056	11.9559	12.3096	12.004	12.0922	11.9826	12.3159	12.2631	12.0018	12.1436	12.1438	12.1055
O88737;Q9QYX7	>sp|O88737|BSN_MOUSE Protein bassoon OS=Mus musculus OX=10090 GN=Bsn PE=1 SV=4;>sp|Q9QYX7|PCLO_MOUSE Protein piccolo OS=Mus musculus OX=10090 GN=Pclo PE=1 SV=4	BSN;PCLO	12.6945	12.3734	13.2203	12.5196	12.6515	12.8176	13.1356	12.8728	12.2829	12.6213	13.3247	12.7668	12.8336	13.1231	13.113	13.1036
Q8R2Q8	>sp|Q8R2Q8|BST2_MOUSE Bone marrow stromal antigen 2 OS=Mus musculus OX=10090 GN=Bst2 PE=1 SV=1	BST2	10.6233	11.2874		10.504	10.8148	10.1743	10.3309	10.7589	12.0981	11.0532		9.9271	10.7132	9.54905	10.8222	10.6949
Q9DB72	>sp|Q9DB72|BTBDH_MOUSE BTB/POZ domain-containing protein 17 OS=Mus musculus OX=10090 GN=Btbd17 PE=1 SV=1	BTBD17	9.48044	9.23406	10.1285	10.2414	10.5853	9.44915	9.40031	9.46606	9.31863	10.0467	10.1244	9.42985	9.30715	9.1663	9.35989	8.57618
Q3TEG0	>tr|Q3TEG0|Q3TEG0_MOUSE Isoform of D3YUB6, BTB (POZ) domain containing 8 OS=Mus musculus OX=10090 GN=Btbd8 PE=1 SV=1	BTBD8	10.44	9.94566	10.2875	10.1827	10.418	10.2434	10.2007	10.2227	10.0232	9.43465	10.228	10.2699	9.69502	10.2011	10.2024	10.0101
Q9CQC6	>sp|Q9CQC6|5MP2_MOUSE eIF5-mimic protein 2 OS=Mus musculus OX=10090 GN=Bzw1 PE=1 SV=1	BZW1	9.54262	8.75521	9.34906	9.89602	9.59229	9.95445	8.72032	9.80031	9.52515	9.31196	9.21118	9.34881	9.28434	9.49086	9.82949	9.13916
Q91VK1	>sp|Q91VK1|5MP1_MOUSE eIF5-mimic protein 1 OS=Mus musculus OX=10090 GN=Bzw2 PE=1 SV=1	BZW2	9.3674	9.64622	9.53537		9.04457	9.11722			9.23467	9.34821	8.64522	9.67189	8.77771	8.78086	9.36103	8.86282
P98086	>sp|P98086|C1QA_MOUSE Complement C1q subcomponent subunit A OS=Mus musculus OX=10090 GN=C1qa PE=1 SV=2	C1QA	11.0338	11.2221	11.1349	10.9566	11.5361	11.2311	10.9067	11.1554	11.1034	11.384	11.095	11.0841	11.4369	11.2545	11.0302	11.3391
P14106	>sp|P14106|C1QB_MOUSE Complement C1q subcomponent subunit B OS=Mus musculus OX=10090 GN=C1qb PE=1 SV=2	C1QB	12.1977	11.6524	11.6559	11.6352	12.4453	11.8158	11.4787	10.9613	12.2518	11.6108	11.7585	11.5124	12.1665	11.7	11.4128	11.4362
Q8R5L1	>tr|Q8R5L1|Q8R5L1_MOUSE Isoform of O35658, Complement component 1 Q subcomponent-binding protein, mitochondrial OS=Mus musculus OX=10090 GN=C1qbp PE=1 SV=1	C1QBP	10.7665	10.2351	10.3412	10.1792	10.754	10.3455	9.9217	10.1858	10.7361	10.3053	10.1673	9.94847	9.98529	9.85088	10.1101	10.6329
Q02105	>sp|Q02105|C1QC_MOUSE Complement C1q subcomponent subunit C OS=Mus musculus OX=10090 GN=C1qc PE=1 SV=2	C1QC	12.1364	11.6418	11.4758	11.8753	12.5796	11.9668	11.5559	11.8485	12.0226	11.9528	11.6371	11.5578	11.8522	11.693	11.8584	11.6853
Q8CFR0	>sp|Q8CFR0|C1QL2_MOUSE Complement C1q-like protein 2 OS=Mus musculus OX=10090 GN=C1ql2 PE=1 SV=1	C1QL2		9.23105	9.35691	10.0854	9.14175			9.06019	9.70477		9.82288	9.8163	9.25527	9.31988	9.66778
Q9ESN4	>sp|Q9ESN4|C1QL3_MOUSE Complement C1q-like protein 3 OS=Mus musculus OX=10090 GN=C1ql3 PE=1 SV=1	C1QL3	10.9851	11.2354	10.6096	11.0191	10.6857	10.7734	10.2994	10.4144	10.9494	11.1425	10.9584	10.9919	10.4798	10.563	11.2386	11.0613
Q8R066	>sp|Q8R066|C1QT4_MOUSE Complement C1q tumor necrosis factor-related protein 4 OS=Mus musculus OX=10090 GN=C1qtnf4 PE=1 SV=1	C1QTNF4	10.6809	10.6282	10.7657	10.959	10.8363	10.4309	10.4312	10.5332	10.9195	10.988	10.6225	10.6688	10.5492	10.574	10.5284	10.593
Q80X80	>sp|Q80X80|C2C2L_MOUSE Phospholipid transfer protein C2CD2L OS=Mus musculus OX=10090 GN=C2cd2l PE=1 SV=3	C2CD2L	10.2837	10.3854	10.4039	10.4719	10.6956	10.5808	10.5917	10.2307	10.3467	10.3834	10.602	10.7375	10.5297	10.6258	10.426	10.4539
A0A0N4SW93	>tr|A0A0N4SW93|A0A0N4SW93_MOUSE Isoform of Q7TPS5, C2 calcium-dependent domain containing 5 OS=Mus musculus OX=10090 GN=C2cd5 PE=1 SV=1	C2CD5	10.6951	10.7305	10.638	10.6268	10.5494	10.5715	10.7486	10.6046	10.533	10.8108	10.6989	10.8283	10.7108	10.794	10.5244	10.5905
P01027	>sp|P01027|CO3_MOUSE Complement C3 OS=Mus musculus OX=10090 GN=C3 PE=1 SV=3	C3	10.6471	11.4793	10.9659	8.16815	8.89959	10.0902		9.58766	9.61468	9.83286		7.92415			9.45047	8.61509
P01029	>sp|P01029|CO4B_MOUSE Complement C4-B OS=Mus musculus OX=10090 GN=C4b PE=1 SV=3	C4B	12.8857	12.9927	11.9356		11.3541	11.0111		11.6643	11.5033	12.3239	10.4344	10.8983	10.3189	10.1243	10.461	10.8492
Q6DFW0;Q6DFW0-2	>sp|Q6DFW0|CI072_MOUSE Guanine nucleotide exchange factor C9orf72 homolog OS=Mus musculus OX=10090 GN=C9orf72 PE=1 SV=2;>sp|Q6DFW0-2|CI072_MOUSE Isoform of Q6DFW0, Isoform 2 of Guanine nucleotide exchange factor C9orf72 homolog OS=Mus musculus OX=10090 GN=C9orf72	C9ORF72	8.76074	9.73301	9.36055	9.23328	8.6093	8.86746	9.49568	9.42664	9.17117	9.1939	8.68416	9.20216	8.93934	9.15093	9.62697	9.48235
P61215	>sp|P61215|CAH10_MOUSE Carbonic anhydrase-related protein 10 OS=Mus musculus OX=10090 GN=Ca10 PE=1 SV=1	CA10	10.227			11.1403	9.73662	10.1246	10.3088	10.1772	10.4812	10.1285	10.2775	10.2095	9.91515		10.8147	10.3528
O70354	>sp|O70354|CAH11_MOUSE Carbonic anhydrase-related protein 11 OS=Mus musculus OX=10090 GN=Ca11 PE=2 SV=2	CA11		9.90914	9.52293	10.0221		9.72032	9.29908	9.36529	10.0341	9.70094	9.60846	9.09678	8.41773	8.79699	9.63104	9.45473
Q9WVT6	>sp|Q9WVT6|CAH14_MOUSE Carbonic anhydrase 14 OS=Mus musculus OX=10090 GN=Ca14 PE=1 SV=1	CA14	11.6168	11.5121	11.3459	12.1384	11.6849	11.3878	11.0864	10.9582	11.1996	11.6781	11.0291	11.5842	10.7284	11.7778	11.1801	10.9718
P00920	>sp|P00920|CAH2_MOUSE Carbonic anhydrase 2 OS=Mus musculus OX=10090 GN=Ca2 PE=1 SV=4	CA2	12.3592	12.6059	12.2964	12.336	12.8323	12.7634	11.988	12.2642	12.1736	12.2061	12.085	11.7707	11.5261	12.3598	11.8279	12.0386
Q64444	>sp|Q64444|CAH4_MOUSE Carbonic anhydrase 4 OS=Mus musculus OX=10090 GN=Ca4 PE=1 SV=1	CA4	12.2224	12.2078	12.5315	12.5873	12.5553	12.3169	12.229	12.1813	12.6392	12.5806	12.499	12.6484	12.5078	12.666	12.6381	12.4246
Q06138	>sp|Q06138|CAB39_MOUSE Calcium-binding protein 39 OS=Mus musculus OX=10090 GN=Cab39 PE=1 SV=2	CAB39	10.4387	10.4778	10.539	10.6053	10.7046	10.9816	10.4194	10.8971	10.6585	10.7881	10.3818	11.011	10.4414	10.7079	10.9078	10.9496
Q06138;Q9DB16	>sp|Q06138|CAB39_MOUSE Calcium-binding protein 39 OS=Mus musculus OX=10090 GN=Cab39 PE=1 SV=2;>sp|Q9DB16|CB39L_MOUSE Calcium-binding protein 39-like OS=Mus musculus OX=10090 GN=Cab39l PE=1 SV=3	CAB39;CAB39L	12.0763	12.364	13.0422	12.6462	12.2683	12.4586		12.981	12.36	12.6726	12.8724	12.6588		12.3555	13.2429	13.0065
Q9DB16	>sp|Q9DB16|CB39L_MOUSE Calcium-binding protein 39-like OS=Mus musculus OX=10090 GN=Cab39l PE=1 SV=3	CAB39L	9.04329	10.1773			9.46131	9.26835		9.53787	9.7363	9.59492		9.22825	7.97876		8.71705
A0A571BE75	>tr|A0A571BE75|A0A571BE75_MOUSE Isoform of P97445, Calcium channel, voltage-dependent, P/Q type, alpha 1A subunit (Fragment) OS=Mus musculus OX=10090 GN=Cacna1a PE=1 SV=1	CACNA1A	10.2813	10.5612	10.7425	10.4599	10.1481	10.1921	10.4815	10.0982	10.1459	10.9613	10.4944	11.1841	10.1896	10.3766	10.876	10.6398
P97445	>sp|P97445|CAC1A_MOUSE Voltage-dependent P/Q-type calcium channel subunit alpha-1A OS=Mus musculus OX=10090 GN=Cacna1a PE=1 SV=2	CACNA1A	10.5962	10.4254	10.7249	10.8524	10.5765	10.629	10.7861	10.4755	10.6302	10.7166	10.8909	10.9697	10.6815	10.8414	10.8215	10.6235
P97445;Q61290	>sp|P97445|CAC1A_MOUSE Voltage-dependent P/Q-type calcium channel subunit alpha-1A OS=Mus musculus OX=10090 GN=Cacna1a PE=1 SV=2;>sp|Q61290|CAC1E_MOUSE Voltage-dependent R-type calcium channel subunit alpha-1E OS=Mus musculus OX=10090 GN=Cacna1e PE=1 SV=1	CACNA1A;CACNA1E	12.4812	11.9884	12.679	12.5547	12.4939	12.274	12.1561	12.3001	12.3665	12.6587	12.2611	12.9664	12.2839	12.3384	12.3255	12.1456
O55017;O55017-2	>sp|O55017|CAC1B_MOUSE Voltage-dependent N-type calcium channel subunit alpha-1B OS=Mus musculus OX=10090 GN=Cacna1b PE=1 SV=1;>sp|O55017-2|CAC1B_MOUSE Isoform of O55017, Isoform NB2 of Voltage-dependent N-type calcium channel subunit alpha-1B OS=Mus musculus OX=10090 GN=Cacna1b	CACNA1B	10.105	10.1254	10.4345	10.4789	10.3486	10.3064	10.6004	10.2856	10.3025	10.2659	10.4946	10.6379	10.3371	10.4494	10.3229	10.3078
Q01815;Q01815-2	>sp|Q01815|CAC1C_MOUSE Voltage-dependent L-type calcium channel subunit alpha-1C OS=Mus musculus OX=10090 GN=Cacna1c PE=1 SV=1;>sp|Q01815-2|CAC1C_MOUSE Isoform of Q01815, Isoform 2 of Voltage-dependent L-type calcium channel subunit alpha-1C OS=Mus musculus OX=10090 GN=Cacna1c	CACNA1C	10.6271	10.5869	10.6865	10.8691	10.3778	10.4715	10.6005	10.3651	10.7143	10.7404	10.9866	11.1121	10.6155	10.5982	10.5906	10.1362
Q01815;Q01815-2;Q9JIS7	>sp|Q01815|CAC1C_MOUSE Voltage-dependent L-type calcium channel subunit alpha-1C OS=Mus musculus OX=10090 GN=Cacna1c PE=1 SV=1;>sp|Q01815-2|CAC1C_MOUSE Isoform of Q01815, Isoform 2 of Voltage-dependent L-type calcium channel subunit alpha-1C OS=Mus musculus OX=10090 GN=Cacna1c;>sp|Q9JIS7|CAC1F_MOUSE Voltage-dependent L-type calcium channel subunit alpha-1F OS=Mus musculus OX=10090 GN=Cacna1f PE=1…	CACNA1C;CACNA1F	9.19932		9.24491	9.50698		8.47899		9.42002	9.08939	9.26847	8.98627	9.70365	8.80628	9.34052	9.30644
Q01815;Q01815-2;Q02789;Q02789-2;Q02789-3	>sp|Q01815|CAC1C_MOUSE Voltage-dependent L-type calcium channel subunit alpha-1C OS=Mus musculus OX=10090 GN=Cacna1c PE=1 SV=1;>sp|Q01815-2|CAC1C_MOUSE Isoform of Q01815, Isoform 2 of Voltage-dependent L-type calcium channel subunit alpha-1C OS=Mus musculus OX=10090 GN=Cacna1c;>sp|Q02789|CAC1S_MOUSE Voltage-dependent L-type calcium channel subunit alpha-1S OS=Mus musculus OX=10090 GN=Cacna1s PE=1…	CACNA1C;CACNA1S			11.0601	11.4052	10.3457					11.3573	11.0758	11.2398	10.4854	11.3395	11.0947	11.1386
Q61290	>sp|Q61290|CAC1E_MOUSE Voltage-dependent R-type calcium channel subunit alpha-1E OS=Mus musculus OX=10090 GN=Cacna1e PE=1 SV=1	CACNA1E	10.8813	10.8557	11.1578	11.1204	11.0055	10.9547	11.012	11.017	10.9485	10.9219	11.0996	11.3317	11.0754	11.2835	11.1148	10.8689
O08532-3;O08532-5	>sp|O08532-3|CA2D1_MOUSE Isoform of O08532, Isoform 2C of Voltage-dependent calcium channel subunit alpha-2/delta-1 OS=Mus musculus OX=10090 GN=Cacna2d1;>sp|O08532-5|CA2D1_MOUSE Isoform of O08532, Isoform 2E of Voltage-dependent calcium channel subunit alpha-2/delta-1 OS=Mus musculus OX=10090 GN=Cacna2d1	CACNA2D1	12.6043	12.4704	12.487	12.7574	12.4704	12.5767	12.6777	12.5561	12.9522	12.8642	12.7146	12.8132	12.9432	12.704	12.6914	12.6278
O08532-5	>sp|O08532-5|CA2D1_MOUSE Isoform of O08532, Isoform 2E of Voltage-dependent calcium channel subunit alpha-2/delta-1 OS=Mus musculus OX=10090 GN=Cacna2d1	CACNA2D1			8.95938	8.53426	10.1055	8.61761	8.63486	9.16236	8.73803	10.1071	9.92139	10.1713	10.6627	10.1872	10.2648	9.3549
O08532-3;O08532-5;Q6PHS9;Q6PHS9-2;Q6PHS9-3;Q6PHS9-4;Q6PHS9-5;Q6PHS9-6	>sp|O08532-3|CA2D1_MOUSE Isoform of O08532, Isoform 2C of Voltage-dependent calcium channel subunit alpha-2/delta-1 OS=Mus musculus OX=10090 GN=Cacna2d1;>sp|O08532-5|CA2D1_MOUSE Isoform of O08532, Isoform 2E of Voltage-dependent calcium channel subunit alpha-2/delta-1 OS=Mus musculus OX=10090 GN=Cacna2d1;>sp|Q6PHS9|CA2D2_MOUSE Voltage-dependent calcium channel subunit alpha-2/delta-2 OS=Mus muscu…	CACNA2D1;CACNA2D2	13.4725	13.3923	13.3431	13.4893	13.4613	13.5626	13.1677	13.2461	13.5293	13.5421	13.3721	13.7484	13.1199	13.2891	13.061	13.3161
Q6PHS9;Q6PHS9-2;Q6PHS9-3;Q6PHS9-4;Q6PHS9-5;Q6PHS9-6	>sp|Q6PHS9|CA2D2_MOUSE Voltage-dependent calcium channel subunit alpha-2/delta-2 OS=Mus musculus OX=10090 GN=Cacna2d2 PE=1 SV=1;>sp|Q6PHS9-2|CA2D2_MOUSE Isoform of Q6PHS9, Isoform 2 of Voltage-dependent calcium channel subunit alpha-2/delta-2 OS=Mus musculus OX=10090 GN=Cacna2d2;>sp|Q6PHS9-3|CA2D2_MOUSE Isoform of Q6PHS9, Isoform 3 of Voltage-dependent calcium channel subunit alpha-2/delta-2 OS=M…	CACNA2D2	10.6659	10.7113	10.6239	10.6183	10.3964	10.539	10.3142	10.4413	10.6522	10.8768	10.6437	10.464	10.5003	10.6129	10.4638	10.5131
Q9Z1L5	>sp|Q9Z1L5|CA2D3_MOUSE Voltage-dependent calcium channel subunit alpha-2/delta-3 OS=Mus musculus OX=10090 GN=Cacna2d3 PE=1 SV=1	CACNA2D3	11.7314	11.5729	11.7915	11.8326	11.6252	11.695	11.6121	11.7098	12.0272	11.9548	11.792	11.9722	12.0582	11.934	11.9184	11.817
Q5RJF7;Q5RJF7-2	>sp|Q5RJF7|CA2D4_MOUSE Voltage-dependent calcium channel subunit alpha-2/delta-4 OS=Mus musculus OX=10090 GN=Cacna2d4 PE=2 SV=1;>sp|Q5RJF7-2|CA2D4_MOUSE Isoform of Q5RJF7, Isoform 2 of Voltage-dependent calcium channel subunit alpha-2/delta-4 OS=Mus musculus OX=10090 GN=Cacna2d4	CACNA2D4	12.6656	11.6623	12.3114	12.4044	12.1785	12.166	12.2358	11.4797	12.8845	12.4143	12.9966	12.4347	12.7499	12.2056	12.0694	11.5485
A0A0R4J194;A2A543	>tr|A0A0R4J194|A0A0R4J194_MOUSE Isoform of Q8R3Z5, Voltage-dependent L-type calcium channel subunit beta-1 OS=Mus musculus OX=10090 GN=Cacnb1 PE=1 SV=1;>tr|A2A543|A2A543_MOUSE Isoform of Q8R3Z5, Voltage-dependent L-type calcium channel subunit beta-1 OS=Mus musculus OX=10090 GN=Cacnb1 PE=1 SV=1	CACNB1	10.758	11.3227	11.2503	11.3053	10.7852	10.4286	10.7695	10.3513	10.8999	11.3557	11.2781	11.4713	11.0403	11.0372	10.5897	10.4409
Q8R3Z5;Q8R3Z5-2	>sp|Q8R3Z5|CACB1_MOUSE Voltage-dependent L-type calcium channel subunit beta-1 OS=Mus musculus OX=10090 GN=Cacnb1 PE=1 SV=1;>sp|Q8R3Z5-2|CACB1_MOUSE Isoform of Q8R3Z5, Isoform 2 of Voltage-dependent L-type calcium channel subunit beta-1 OS=Mus musculus OX=10090 GN=Cacnb1	CACNB1	11.0092	11.0078	11.276	11.2282	11.2507	11.0957	11.0353	10.7892	11.1455	11.045	11.3551	10.9985	10.9207	11.1671	11.0678	10.8945
Q8CC27;Q8CC27-2;Q8CC27-3	>sp|Q8CC27|CACB2_MOUSE Voltage-dependent L-type calcium channel subunit beta-2 OS=Mus musculus OX=10090 GN=Cacnb2 PE=1 SV=1;>sp|Q8CC27-2|CACB2_MOUSE Isoform of Q8CC27, Isoform 2 of Voltage-dependent L-type calcium channel subunit beta-2 OS=Mus musculus OX=10090 GN=Cacnb2;>sp|Q8CC27-3|CACB2_MOUSE Isoform of Q8CC27, Isoform 3 of Voltage-dependent L-type calcium channel subunit beta-2 OS=Mus musculu…	CACNB2	10.0983	9.83955	9.77482	10.3463	10.1356	10.2433	10.2635	10.1219	9.77997	9.6925	10.2105	10.3455	10.1414	10.3556	10.0727	9.33173
Q8CC27;Q8CC27-2;Q8CC27-3;Q8R3Z5;Q8R3Z5-2	>sp|Q8CC27|CACB2_MOUSE Voltage-dependent L-type calcium channel subunit beta-2 OS=Mus musculus OX=10090 GN=Cacnb2 PE=1 SV=1;>sp|Q8CC27-2|CACB2_MOUSE Isoform of Q8CC27, Isoform 2 of Voltage-dependent L-type calcium channel subunit beta-2 OS=Mus musculus OX=10090 GN=Cacnb2;>sp|Q8CC27-3|CACB2_MOUSE Isoform of Q8CC27, Isoform 3 of Voltage-dependent L-type calcium channel subunit beta-2 OS=Mus musculu…	CACNB2;CACNB1	11.0158		11.2372	11.8131	11.5002	11.4286	11.2915	11.0422	11.6331	11.0602	11.3697	11.1869	11.3802	11.0397	10.6591	10.8796
Q8CC27;Q8CC27-2;Q8CC27-3;Q8R0S4;Q8R3Z5;Q8R3Z5-2	>sp|Q8CC27|CACB2_MOUSE Voltage-dependent L-type calcium channel subunit beta-2 OS=Mus musculus OX=10090 GN=Cacnb2 PE=1 SV=1;>sp|Q8CC27-2|CACB2_MOUSE Isoform of Q8CC27, Isoform 2 of Voltage-dependent L-type calcium channel subunit beta-2 OS=Mus musculus OX=10090 GN=Cacnb2;>sp|Q8CC27-3|CACB2_MOUSE Isoform of Q8CC27, Isoform 3 of Voltage-dependent L-type calcium channel subunit beta-2 OS=Mus musculu…	CACNB2;CACNB4;CACNB1	12.8818	12.7962	13.1245	13.4539	13.3269	13.5337	13.3645	12.6321	13.1868	12.8026	13.4083	13.3645	13.0829	13.1182	13.0942	12.998
P54285	>sp|P54285|CACB3_MOUSE Voltage-dependent L-type calcium channel subunit beta-3 OS=Mus musculus OX=10090 GN=Cacnb3 PE=1 SV=2	CACNB3	10.9994	10.8486	11.1105	11.1569	10.7501	11.0261	10.9282	10.8421	11.1953	11.1672	11.1031	11.1461	10.97	11.1082	10.7658	10.9223
P54285;Q8CC27;Q8CC27-2;Q8CC27-3;Q8R0S4	>sp|P54285|CACB3_MOUSE Voltage-dependent L-type calcium channel subunit beta-3 OS=Mus musculus OX=10090 GN=Cacnb3 PE=1 SV=2;>sp|Q8CC27|CACB2_MOUSE Voltage-dependent L-type calcium channel subunit beta-2 OS=Mus musculus OX=10090 GN=Cacnb2 PE=1 SV=1;>sp|Q8CC27-2|CACB2_MOUSE Isoform of Q8CC27, Isoform 2 of Voltage-dependent L-type calcium channel subunit beta-2 OS=Mus musculus OX=10090 GN=Cacnb2;>sp…	CACNB3;CACNB2;CACNB4	10.3899	11.7585	11.1306	10.316	10.4176	11.1847	10.4298	11.3053	10.6488	10.8609	11.185	11.0356	11.274	11.2243	11.6747	11.3422
P54285;Q8CC27;Q8CC27-2;Q8CC27-3;Q8R0S4;Q8R3Z5;Q8R3Z5-2	>sp|P54285|CACB3_MOUSE Voltage-dependent L-type calcium channel subunit beta-3 OS=Mus musculus OX=10090 GN=Cacnb3 PE=1 SV=2;>sp|Q8CC27|CACB2_MOUSE Voltage-dependent L-type calcium channel subunit beta-2 OS=Mus musculus OX=10090 GN=Cacnb2 PE=1 SV=1;>sp|Q8CC27-2|CACB2_MOUSE Isoform of Q8CC27, Isoform 2 of Voltage-dependent L-type calcium channel subunit beta-2 OS=Mus musculus OX=10090 GN=Cacnb2;>sp…	CACNB3;CACNB2;CACNB4;CACNB1	12.514	12.2356	12.6262	12.7251	12.5763	12.4527	12.529	12.3745	12.4546	12.3747	12.7017	12.8784	12.4392	12.539	12.3614	12.2658
Q8R0S4	>sp|Q8R0S4|CACB4_MOUSE Voltage-dependent L-type calcium channel subunit beta-4 OS=Mus musculus OX=10090 GN=Cacnb4 PE=1 SV=2	CACNB4	10.4207	10.4866	10.3408	10.7053	10.3398	10.3912	10.4815	10.4333	10.6378	10.3116	10.5174	10.5567	10.2144	10.698	10.3317	10.2651
Q8R0S4;Q8R3Z5;Q8R3Z5-2	>sp|Q8R0S4|CACB4_MOUSE Voltage-dependent L-type calcium channel subunit beta-4 OS=Mus musculus OX=10090 GN=Cacnb4 PE=1 SV=2;>sp|Q8R3Z5|CACB1_MOUSE Voltage-dependent L-type calcium channel subunit beta-1 OS=Mus musculus OX=10090 GN=Cacnb1 PE=1 SV=1;>sp|Q8R3Z5-2|CACB1_MOUSE Isoform of Q8R3Z5, Isoform 2 of Voltage-dependent L-type calcium channel subunit beta-1 OS=Mus musculus OX=10090 GN=Cacnb1	CACNB4;CACNB1	11.0649	11.297	11.012	12.044	10.7813	10.5729	10.6996	11.287	11.2393	11.4579	11.5795	11.7124	11.0244	11.4843	11.1321	11.4304
O88602	>sp|O88602|CCG2_MOUSE Voltage-dependent calcium channel gamma-2 subunit OS=Mus musculus OX=10090 GN=Cacng2 PE=1 SV=1	CACNG2	11.3548	11.686	11.5664	11.2379	10.8533	11.534	11.8025	11.7803	11.5443	11.8821	11.574	11.6827	11.8461	11.6526	11.7177	11.8962
O88602;Q9JJV5	>sp|O88602|CCG2_MOUSE Voltage-dependent calcium channel gamma-2 subunit OS=Mus musculus OX=10090 GN=Cacng2 PE=1 SV=1;>sp|Q9JJV5|CCG3_MOUSE Voltage-dependent calcium channel gamma-3 subunit OS=Mus musculus OX=10090 GN=Cacng3 PE=1 SV=2	CACNG2;CACNG3	11.5162	11.4765	11.8488	11.7971		10.9664	10.5146	11.5401	11.0192	11.4736	11.6543	11.2964		10.9719	11.7634	10.6435
Q9JJV5	>sp|Q9JJV5|CCG3_MOUSE Voltage-dependent calcium channel gamma-3 subunit OS=Mus musculus OX=10090 GN=Cacng3 PE=1 SV=2	CACNG3	11.1475	11.1873	11.0758	10.8761	10.3241	10.8025	10.8825	11.3	11.1013	11.1196	11.2932	10.9629	11.2691	10.7796	11.5539	11.2593
Q8VHW2	>sp|Q8VHW2|CCG8_MOUSE Voltage-dependent calcium channel gamma-8 subunit OS=Mus musculus OX=10090 GN=Cacng8 PE=1 SV=1	CACNG8	12.1423	11.8798	12.0157	12.2847	11.9908	12.0895	11.7387	12.0241	12.3075	12.2358	12.2543	12.3419	12.2065	12.0941	12.1112	12.0385
Q9CXW3	>sp|Q9CXW3|CYBP_MOUSE Calcyclin-binding protein OS=Mus musculus OX=10090 GN=Cacybp PE=1 SV=1	CACYBP	10.657	10.4091	10.4576	10.4668	10.8201	10.4218	10.1296	10.3395	9.93762	10.7144	10.0712	10.4345	9.77582	10.7219	10.5044	10.7491
B2RQC6;B2RQC6-2	>sp|B2RQC6|PYR1_MOUSE CAD protein OS=Mus musculus OX=10090 GN=Cad PE=1 SV=1;>sp|B2RQC6-2|PYR1_MOUSE Isoform of B2RQC6, Isoform 2 of CAD protein OS=Mus musculus OX=10090 GN=Cad	CAD	9.39581	9.72364	9.44227	9.3224	9.39463	9.58011	8.78319	9.07133	9.02397	9.44754	9.15564	9.50506	9.27438	8.96659	9.15757	8.78647
E0CY16	>tr|E0CY16|E0CY16_MOUSE Isoform of Q8R5M8, Cell adhesion molecule 1 OS=Mus musculus OX=10090 GN=Cadm1 PE=1 SV=1	CADM1	11.8795	11.8387	11.8593	12.0295	12.2301	12.1434	12.0908	12.1967	12.462	12.4059	11.9298	11.904	12.2564	12.0024	12.1797	12.1342
Q8R5M8-4	>sp|Q8R5M8-4|CADM1_MOUSE Isoform of Q8R5M8, Isoform 4 of Cell adhesion molecule 1 OS=Mus musculus OX=10090 GN=Cadm1	CADM1	12.3515	12.412	12.5303	12.5102	12.5621	12.3805	12.5092	12.1964	12.3765	12.429	12.7339	12.4001	12.48	12.6373	12.5827	12.4536
Q8BLQ9;Q8BLQ9-2;Q8BLQ9-3	>sp|Q8BLQ9|CADM2_MOUSE Cell adhesion molecule 2 OS=Mus musculus OX=10090 GN=Cadm2 PE=1 SV=2;>sp|Q8BLQ9-2|CADM2_MOUSE Isoform of Q8BLQ9, Isoform 2 of Cell adhesion molecule 2 OS=Mus musculus OX=10090 GN=Cadm2;>sp|Q8BLQ9-3|CADM2_MOUSE Isoform of Q8BLQ9, Isoform 3 of Cell adhesion molecule 2 OS=Mus musculus OX=10090 GN=Cadm2	CADM2	13.4042	13.2745	13.28	13.7026	13.5186	13.3993	13.4108	13.2362	13.7443	13.4413	13.3726	13.4432	13.7876	13.35	13.1713	13.1287
Q99N28	>sp|Q99N28|CADM3_MOUSE Cell adhesion molecule 3 OS=Mus musculus OX=10090 GN=Cadm3 PE=1 SV=1	CADM3	12.3372	12.5706	12.3944	12.2728	12.065	12.3891	12.0515	12.1243	12.3224	12.5068	12.5803	12.3695	12.6022	12.512	12.2811	12.3339
Q8R464	>sp|Q8R464|CADM4_MOUSE Cell adhesion molecule 4 OS=Mus musculus OX=10090 GN=Cadm4 PE=1 SV=1	CADM4	12.5544	12.3689	12.361	12.4669	12.24	12.3168	12.1851	12.2849	12.4811	12.5824	12.3884	12.3604	12.1686	12.175	12.2954	12.2717
Q80TJ1-2	>sp|Q80TJ1-2|CAPS1_MOUSE Isoform of Q80TJ1, Isoform 2 of Calcium-dependent secretion activator 1 OS=Mus musculus OX=10090 GN=Cadps	CADPS	13.3949	13.3737	13.0695	13.0335	13.0639	13.3676	13.7232	13.5378	13.2212	13.4343	13.4526	13.5041	13.6111	13.0609	13.4049	13.6926
Q80TJ1-4	>sp|Q80TJ1-4|CAPS1_MOUSE Isoform of Q80TJ1, Isoform 4 of Calcium-dependent secretion activator 1 OS=Mus musculus OX=10090 GN=Cadps	CADPS	11.7791	11.7619	11.7306	11.7736	11.6844	11.8976	11.9069	12.2189	11.7705	11.7949	11.8204	11.9995	11.9779	12.0006	12.3448	12.2503
Q8BYR5-2	>sp|Q8BYR5-2|CAPS2_MOUSE Isoform of Q8BYR5, Isoform 2 of Calcium-dependent secretion activator 2 OS=Mus musculus OX=10090 GN=Cadps2	CADPS2	10.387	10.4333	10.4515	10.524	10.5524	10.4977	10.6823	10.76	10.4046	10.7742	10.4796	10.7306	10.6065	10.4414	10.8728	10.7553
P12658	>sp|P12658|CALB1_MOUSE Calbindin OS=Mus musculus OX=10090 GN=Calb1 PE=1 SV=2	CALB1	11.0135	10.4228	10.7097	11.0592	11.4392	11.1818	10.7251	10.8917	11.0258	10.5106	10.9407	10.523	10.5662	11.0594	10.9035	10.863
P12658;Q08331	>sp|P12658|CALB1_MOUSE Calbindin OS=Mus musculus OX=10090 GN=Calb1 PE=1 SV=2;>sp|Q08331|CALB2_MOUSE Calretinin OS=Mus musculus OX=10090 GN=Calb2 PE=1 SV=3	CALB1;CALB2	14.1603	13.1053	13.3017	13.8755	14.2929	14.0948	13.9355	14.1541	13.9311	13.5913	13.4914	13.4333	13.4907	13.6149	13.5966	13.6965
Q08331	>sp|Q08331|CALB2_MOUSE Calretinin OS=Mus musculus OX=10090 GN=Calb2 PE=1 SV=3	CALB2	11.1577	11.2396	10.5533	10.8954	11.0183	10.5314	10.9738	11.0275	10.8615	10.7936	10.8205	10.4909	10.219	10.6751	11.2097	10.6037
Q8CGU1	>sp|Q8CGU1|CACO1_MOUSE Calcium-binding and coiled-coil domain-containing protein 1 OS=Mus musculus OX=10090 GN=Calcoco1 PE=1 SV=2	CALCOCO1	10.6243	10.6967	11.1408	11.1599	11.1271	10.678	10.7978	10.8942	10.7605	10.9157	11.1524	11.2713	11.027	10.8546	10.9199	10.9958
Q9R1W5	>sp|Q9R1W5|CALRL_MOUSE Calcitonin gene-related peptide type 1 receptor OS=Mus musculus OX=10090 GN=Calcrl PE=1 SV=2	CALCRL	9.96502		10.9055	10.3515	9.72673	10.092	10.043	9.7858	10.0228	10.6376	9.55924	10.3888	10.0554	9.669	9.99006	9.53324
Q8R100	>sp|Q8R100|CAHM5_MOUSE Calcium homeostasis modulator protein 5 OS=Mus musculus OX=10090 GN=Calhm5 PE=2 SV=1	CALHM5	9.60316		9.84643	10.1358	8.43238	9.80818	9.93247		10.044	10.152	9.53681	10.5878	9.96602	10.5321	10.3053	9.49739
P0DP26;P0DP27;P0DP28	>sp|P0DP26|CALM1_MOUSE Calmodulin-1 OS=Mus musculus OX=10090 GN=Calm1 PE=1 SV=1;>sp|P0DP27|CALM2_MOUSE Calmodulin-2 OS=Mus musculus OX=10090 GN=Calm2 PE=1 SV=1;>sp|P0DP28|CALM3_MOUSE Calmodulin-3 OS=Mus musculus OX=10090 GN=Calm3 PE=1 SV=1	CALM1;CALM2;CALM3	12.8901	12.1889	11.5005	12.4098	12.2049	11.972	10.964	12.0652	12.9521	12.5541	11.4188	11.762	11.1516	11.3348	12.0526	12.1444
P0DP26;P0DP27;P0DP28;Q9D6P8	>sp|P0DP26|CALM1_MOUSE Calmodulin-1 OS=Mus musculus OX=10090 GN=Calm1 PE=1 SV=1;>sp|P0DP27|CALM2_MOUSE Calmodulin-2 OS=Mus musculus OX=10090 GN=Calm2 PE=1 SV=1;>sp|P0DP28|CALM3_MOUSE Calmodulin-3 OS=Mus musculus OX=10090 GN=Calm3 PE=1 SV=1;>sp|Q9D6P8|CALL3_MOUSE Calmodulin-like protein 3 OS=Mus musculus OX=10090 GN=Calml3 PE=2 SV=1	CALM1;CALM2;CALM3;CALML3	12.2097	11.5497	11.2734	11.8208	11.4394	11.8457	10.0207	11.7425	12.6018	11.6472	10.9029	11.2842	10.939	11.0232	11.209	11.4245
P0DP26;P0DP27;P0DP28;P20801	>sp|P0DP26|CALM1_MOUSE Calmodulin-1 OS=Mus musculus OX=10090 GN=Calm1 PE=1 SV=1;>sp|P0DP27|CALM2_MOUSE Calmodulin-2 OS=Mus musculus OX=10090 GN=Calm2 PE=1 SV=1;>sp|P0DP28|CALM3_MOUSE Calmodulin-3 OS=Mus musculus OX=10090 GN=Calm3 PE=1 SV=1;>sp|P20801|TNNC2_MOUSE Troponin C, skeletal muscle OS=Mus musculus OX=10090 GN=Tnnc2 PE=1 SV=2	CALM1;CALM2;CALM3;TNNC2	13.8408	13.5201	13.3853	13.4467	13.9824	13.4516	12.6322	13.061	13.9125	12.9945	12.9563	12.6406	12.8182	12.7697	12.8226	13.013
Q9D6P8	>sp|Q9D6P8|CALL3_MOUSE Calmodulin-like protein 3 OS=Mus musculus OX=10090 GN=Calml3 PE=2 SV=1	CALML3	11.2338	11.1106	12.0675		10.9728	10.7896		10.1589	10.4562	10.4033		11.0216				10.2556
P14211	>sp|P14211|CALR_MOUSE Calreticulin OS=Mus musculus OX=10090 GN=Calr PE=1 SV=1	CALR	12.2264	11.8608	11.8545	12.0965	12.1071	11.7119	11.2337	11.4561	11.9058	11.6758	11.716	11.1914	11.2427	11.1257	10.9978	11.2823
O35887	>sp|O35887|CALU_MOUSE Calumenin OS=Mus musculus OX=10090 GN=Calu PE=1 SV=1	CALU	10.2895	10.2128	10.1613	10.2163	10.3889	10.3454	9.98385	10.1059	10.4655	10.2649	9.62499	10.1802	9.84297	10.0546	10.0243	9.73387
Q9DCA7	>sp|Q9DCA7|CALY_MOUSE Neuron-specific vesicular protein calcyon OS=Mus musculus OX=10090 GN=Caly PE=2 SV=1	CALY	10.0618	11.2123	10.8965	10.728	9.96437	11.2806	10.1648	10.7496	10.7569	10.9096	10.7411	10.7968	10.5067	10.7774	11.0648	10.0944
Q91YS8	>sp|Q91YS8|KCC1A_MOUSE Calcium/calmodulin-dependent protein kinase type 1 OS=Mus musculus OX=10090 GN=Camk1 PE=1 SV=1	CAMK1	8.28772	9.52301	8.88033	8.83717	8.84792	9.27095	8.5086	9.78747	8.50047	9.03143	8.94975	7.98013	9.30724	9.16806	7.97824	8.82633
Q8BW96-2	>sp|Q8BW96-2|KCC1D_MOUSE Isoform of Q8BW96, Isoform 2 of Calcium/calmodulin-dependent protein kinase type 1D OS=Mus musculus OX=10090 GN=Camk1d	CAMK1D	11.5725	11.3376	11.014	11.2349	11.2579	11.593	11.4498	11.4167	11.2688	11.466	11.2186	11.2337	11.0228	11.4966	11.3309	11.4201
Q8BW96-2;Q91YS8	>sp|Q8BW96-2|KCC1D_MOUSE Isoform of Q8BW96, Isoform 2 of Calcium/calmodulin-dependent protein kinase type 1D OS=Mus musculus OX=10090 GN=Camk1d;>sp|Q91YS8|KCC1A_MOUSE Calcium/calmodulin-dependent protein kinase type 1 OS=Mus musculus OX=10090 GN=Camk1 PE=1 SV=1	CAMK1D;CAMK1	12.0837	11.3199	11.4674	11.6533	12.0213	12.0712	11.6582	11.8071	11.8789	11.7791	11.5741	11.7552	11.6656	11.7179	11.8633	11.7413
F6WHR9	>tr|F6WHR9|F6WHR9_MOUSE Isoform of P11798, Calcium/calmodulin-dependent protein kinase II alpha (Fragment) OS=Mus musculus OX=10090 GN=Camk2a PE=1 SV=1	CAMK2A	17.7039	17.6952	18.1162	18.2221	18.4633	18.2647	17.9588	17.9178	17.8786	17.9749	18.2513	18.2118	18.2935	18.3321	18.1229	18.0701
P11798	>sp|P11798|KCC2A_MOUSE Calcium/calmodulin-dependent protein kinase type II subunit alpha OS=Mus musculus OX=10090 GN=Camk2a PE=1 SV=2	CAMK2A	14.1029	14.1192	14.2462	14.5183	14.842	14.6749	14.7858	14.3313	14.2236	14.2531	14.7149	14.6243	14.7982	14.9016	14.454	14.349
P11798-2	>sp|P11798-2|KCC2A_MOUSE Isoform of P11798, Isoform Alpha KAP of Calcium/calmodulin-dependent protein kinase type II subunit alpha OS=Mus musculus OX=10090 GN=Camk2a	CAMK2A	8.2077	8.45215	8.27551	8.40944		8.72375	7.94644	8.54142	8.14788	9.20375	8.93004	8.63162	8.56374	8.8148	8.2614	7.185
P11798;P11798-2	>sp|P11798|KCC2A_MOUSE Calcium/calmodulin-dependent protein kinase type II subunit alpha OS=Mus musculus OX=10090 GN=Camk2a PE=1 SV=2;>sp|P11798-2|KCC2A_MOUSE Isoform of P11798, Isoform Alpha KAP of Calcium/calmodulin-dependent protein kinase type II subunit alpha OS=Mus musculus OX=10090 GN=Camk2a	CAMK2A	13.491	13.6847	13.6447	13.9143	13.8981	14.083	13.9425	13.9006	13.7577	13.6571	14.0167	13.931	14.3004	14.1923	13.7176	13.9234
P11798;P28652;Q6PHZ2;Q6PHZ2-5	>sp|P11798|KCC2A_MOUSE Calcium/calmodulin-dependent protein kinase type II subunit alpha OS=Mus musculus OX=10090 GN=Camk2a PE=1 SV=2;>sp|P28652|KCC2B_MOUSE Calcium/calmodulin-dependent protein kinase type II subunit beta OS=Mus musculus OX=10090 GN=Camk2b PE=1 SV=2;>sp|Q6PHZ2|KCC2D_MOUSE Calcium/calmodulin-dependent protein kinase type II subunit delta OS=Mus musculus OX=10090 GN=Camk2d PE=1 SV=…	CAMK2A;CAMK2B;CAMK2D	17.9131	17.8456	17.8243	18.1917	18.519	18.1716	17.9877	17.9709	18.1654	18.1219	18.2291	18.193	18.2406	18.1727	17.9303	17.8728
P11798;Q6PHZ2;Q6PHZ2-5	>sp|P11798|KCC2A_MOUSE Calcium/calmodulin-dependent protein kinase type II subunit alpha OS=Mus musculus OX=10090 GN=Camk2a PE=1 SV=2;>sp|Q6PHZ2|KCC2D_MOUSE Calcium/calmodulin-dependent protein kinase type II subunit delta OS=Mus musculus OX=10090 GN=Camk2d PE=1 SV=1;>sp|Q6PHZ2-5|KCC2D_MOUSE Isoform of Q6PHZ2, Isoform 4 of Calcium/calmodulin-dependent protein kinase type II subunit delta OS=Mus m…	CAMK2A;CAMK2D	16.0682	16.0209	16.1293	16.527	16.5693	16.5162	16.4429	16.3042	16.1147	16.1767	16.4082	16.3806	16.4033	16.6337	16.4459	16.3825
P11798;Q6PHZ2;Q6PHZ2-5;Q923T9	>sp|P11798|KCC2A_MOUSE Calcium/calmodulin-dependent protein kinase type II subunit alpha OS=Mus musculus OX=10090 GN=Camk2a PE=1 SV=2;>sp|Q6PHZ2|KCC2D_MOUSE Calcium/calmodulin-dependent protein kinase type II subunit delta OS=Mus musculus OX=10090 GN=Camk2d PE=1 SV=1;>sp|Q6PHZ2-5|KCC2D_MOUSE Isoform of Q6PHZ2, Isoform 4 of Calcium/calmodulin-dependent protein kinase type II subunit delta OS=Mus m…	CAMK2A;CAMK2D;CAMK2G	12.3489	12.7173	13.0575	14.0457	13.2761	14.1366	13.4577	13.2411	13.209	12.8301	13.6459	12.8342	13.7049	14.0917	12.6152	12.9999
P28652	>sp|P28652|KCC2B_MOUSE Calcium/calmodulin-dependent protein kinase type II subunit beta OS=Mus musculus OX=10090 GN=Camk2b PE=1 SV=2	CAMK2B	12.7959	13.0337	13.2772	13.1461	13.4613	13.3311	13.2823	13.154	12.9119	13.2445	13.4111	13.3551	13.6492	13.4183	13.1831	13.1334
P28652;Q923T9	>sp|P28652|KCC2B_MOUSE Calcium/calmodulin-dependent protein kinase type II subunit beta OS=Mus musculus OX=10090 GN=Camk2b PE=1 SV=2;>sp|Q923T9|KCC2G_MOUSE Calcium/calmodulin-dependent protein kinase type II subunit gamma OS=Mus musculus OX=10090 GN=Camk2g PE=1 SV=1	CAMK2B;CAMK2G	14.698	14.652	15.0941	15.1368	15.5622	15.2583	15.1729	14.7896	14.7961	14.5345	15.354	15.3261	15.2772	15.4152	15.2704	15.0732
Q6PHZ2	>sp|Q6PHZ2|KCC2D_MOUSE Calcium/calmodulin-dependent protein kinase type II subunit delta OS=Mus musculus OX=10090 GN=Camk2d PE=1 SV=1	CAMK2D	11.1944	13.1123	10.5259		10.5892	10.5795		11.5436	11.1236	10.6146				10.1123		9.84693
Q6PHZ2-5	>sp|Q6PHZ2-5|KCC2D_MOUSE Isoform of Q6PHZ2, Isoform 4 of Calcium/calmodulin-dependent protein kinase type II subunit delta OS=Mus musculus OX=10090 GN=Camk2d	CAMK2D	11.3229	10.3979	10.5683	10.346	11.1676	11.4155	11.9056	11.0785	11.1582	10.6934	11.3724	11.6804	11.7005	11.6484	11.2908	11.4072
Q6PHZ2;Q6PHZ2-5	>sp|Q6PHZ2|KCC2D_MOUSE Calcium/calmodulin-dependent protein kinase type II subunit delta OS=Mus musculus OX=10090 GN=Camk2d PE=1 SV=1;>sp|Q6PHZ2-5|KCC2D_MOUSE Isoform of Q6PHZ2, Isoform 4 of Calcium/calmodulin-dependent protein kinase type II subunit delta OS=Mus musculus OX=10090 GN=Camk2d	CAMK2D	11.7684	11.7664	11.8443	11.6472	11.8736	11.9937	11.9684	12.0709	11.7652	11.9828	11.7479	11.8027	11.8201	11.8554	11.8712	12.0318
A0A286YCB8	>tr|A0A286YCB8|A0A286YCB8_MOUSE Isoform of Q923T9, Calcium/calmodulin-dependent protein kinase II gamma (Fragment) OS=Mus musculus OX=10090 GN=Camk2g PE=1 SV=1	CAMK2G	12.3521	12.5265	12.6084	12.5952	12.7134	12.701	12.7722	12.6849	12.5497	12.4812	12.7467	12.6731	12.8354	12.914	12.5934	12.4457
A0A286YDL6	>tr|A0A286YDL6|A0A286YDL6_MOUSE Isoform of Q923T9, Calcium/calmodulin-dependent protein kinase II gamma (Fragment) OS=Mus musculus OX=10090 GN=Camk2g PE=1 SV=1	CAMK2G	9.57116		10.898	10.0814	11.0359	10.6231		10.1531	10.581		9.92283		11.1705	10.7164	10.712	10.7159
Q923T9	>sp|Q923T9|KCC2G_MOUSE Calcium/calmodulin-dependent protein kinase type II subunit gamma OS=Mus musculus OX=10090 GN=Camk2g PE=1 SV=1	CAMK2G	10.8086	10.8638	10.6427	10.6092	10.7308	10.945	10.9138	10.8874	10.9124	10.3561	10.7132	10.6651	11.1532	10.86	11.0592	10.7421
Q6QWF9	>sp|Q6QWF9|CK2N1_MOUSE Calcium/calmodulin-dependent protein kinase II inhibitor 1 OS=Mus musculus OX=10090 GN=Camk2n1 PE=1 SV=1	CAMK2N1	9.97159		9.90777	9.03993	10.3727	8.80659	9.26391	8.21419	9.40045		9.8352	9.98556	9.40835	9.39088	9.21009	9.32938
P08414	>sp|P08414|KCC4_MOUSE Calcium/calmodulin-dependent protein kinase type IV OS=Mus musculus OX=10090 GN=Camk4 PE=1 SV=2	CAMK4	10.7478	10.8643	10.7088	11.0092	10.9319	11.1353	10.8365	11.0423	10.7591	10.776	10.7488	10.8936	10.7153	10.865	11.0852	11.0729
Q8VBY2	>sp|Q8VBY2|KKCC1_MOUSE Calcium/calmodulin-dependent protein kinase kinase 1 OS=Mus musculus OX=10090 GN=Camkk1 PE=1 SV=1	CAMKK1	9.98209	9.68522	10.0006	10.3133	10.4018	10.1899	10.0385	10.1748	10.0718	9.71593	10.1428	10.1599	10.0458	10.2151	9.5095	9.81487
Q8C078;Q8C078-5	>sp|Q8C078|KKCC2_MOUSE Calcium/calmodulin-dependent protein kinase kinase 2 OS=Mus musculus OX=10090 GN=Camkk2 PE=1 SV=2;>sp|Q8C078-5|KKCC2_MOUSE Isoform of Q8C078, Isoform 5 of Calcium/calmodulin-dependent protein kinase kinase 2 OS=Mus musculus OX=10090 GN=Camkk2	CAMKK2	10.6799	10.543	10.6992	10.7198	10.6464	11.0305	10.6598	10.7232	10.6877	10.2992	10.2979	10.7086	10.6169	11.0382	10.8209	10.4475
Q3UHL1	>sp|Q3UHL1|CAMKV_MOUSE CaM kinase-like vesicle-associated protein OS=Mus musculus OX=10090 GN=Camkv PE=1 SV=2	CAMKV	12.1916	12.1191	12.2308	11.9937	11.9577	12.1813	12.1971	11.9964	12.1906	12.219	12.1588	12.2054	12.308	12.3887	12.3406	12.2848
P49070	>sp|P49070|CAMLG_MOUSE Guided entry of tail-anchored proteins factor CAMLG OS=Mus musculus OX=10090 GN=Camlg PE=1 SV=2	CAMLG	11.0503	10.3728	11.128	10.6057	12.1395		11.355	11.0596	11.3594	11.3652	11.4713	11.6121	11.1838	11.0641	11.4206	11.4772
A0A0A0MQE5	>tr|A0A0A0MQE5|A0A0A0MQE5_MOUSE Isoform of A2AHC3, Calmodulin regulated spectrin-associated protein 1 OS=Mus musculus OX=10090 GN=Camsap1 PE=1 SV=1	CAMSAP1	10.2148	10.3096	9.56507	10.2693	10.6897	10.5469	10.6194	10.2145	10.0232	10.2562	9.9041	10.1385	9.78652	10.2697	9.79989	9.85335
A2AHC3	>sp|A2AHC3|CAMP1_MOUSE Calmodulin-regulated spectrin-associated protein 1 OS=Mus musculus OX=10090 GN=Camsap1 PE=1 SV=1	CAMSAP1	9.34013			9.78013			10.4289	9.26418	8.82853	8.04383		9.32063	9.35844	9.41247	9.46598	9.85591
Q8C1B1;Q8C1B1-2	>sp|Q8C1B1|CAMP2_MOUSE Calmodulin-regulated spectrin-associated protein 2 OS=Mus musculus OX=10090 GN=Camsap2 PE=1 SV=3;>sp|Q8C1B1-2|CAMP2_MOUSE Isoform of Q8C1B1, Isoform 2 of Calmodulin-regulated spectrin-associated protein 2 OS=Mus musculus OX=10090 GN=Camsap2	CAMSAP2	10.2468	10.8059	10.6972	10.6599	10.523	10.1674	10.1248	10.3817	10.2273	10.2239	10.026	10.3207	10.0035	10.5759	10.0088	10.5517
Q80VC9;Q80VC9-10;Q80VC9-11;Q80VC9-12;Q80VC9-14;Q80VC9-2;Q80VC9-3;Q80VC9-4;Q80VC9-5	>sp|Q80VC9|CAMP3_MOUSE Calmodulin-regulated spectrin-associated protein 3 OS=Mus musculus OX=10090 GN=Camsap3 PE=1 SV=1;>sp|Q80VC9-10|CAMP3_MOUSE Isoform of Q80VC9, Isoform 10 of Calmodulin-regulated spectrin-associated protein 3 OS=Mus musculus OX=10090 GN=Camsap3;>sp|Q80VC9-11|CAMP3_MOUSE Isoform of Q80VC9, Isoform 11 of Calmodulin-regulated spectrin-associated protein 3 OS=Mus musculus OX=1009…	CAMSAP3	10.5261	10.7039	10.6529	10.5776	10.9274	10.7187	10.8431	10.4267	10.1907	10.3058	10.5087	10.5859	10.4549	10.5548	10.5109	10.3875
Q6ZQ38	>sp|Q6ZQ38|CAND1_MOUSE Cullin-associated NEDD8-dissociated protein 1 OS=Mus musculus OX=10090 GN=Cand1 PE=1 SV=2	CAND1	11.6379	11.4861	11.5541	11.6234	11.7505	11.7927	11.6558	11.8511	11.5697	11.6589	11.6084	11.6747	11.7005	11.8384	12.0011	11.9816
Q6ZQ38;Q6ZQ73	>sp|Q6ZQ38|CAND1_MOUSE Cullin-associated NEDD8-dissociated protein 1 OS=Mus musculus OX=10090 GN=Cand1 PE=1 SV=2;>sp|Q6ZQ73|CAND2_MOUSE Cullin-associated NEDD8-dissociated protein 2 OS=Mus musculus OX=10090 GN=Cand2 PE=1 SV=2	CAND1;CAND2	11.7796	11.7799	12.3353	11.3537	12.1158	12.0966	11.646	12.4774	11.9376	11.9287	12.3607	12.1069	12.3244	12.2537	12.2415	12.7536
Q6ZQ73	>sp|Q6ZQ73|CAND2_MOUSE Cullin-associated NEDD8-dissociated protein 2 OS=Mus musculus OX=10090 GN=Cand2 PE=1 SV=2	CAND2		8.9773	9.44643	9.61669		9.92698	10.2198	8.72962		9.65669	9.82442	9.98554	9.66031	9.97384	9.36303	10.2213
Q8VCF1;Q8VCF1-3	>sp|Q8VCF1|CANT1_MOUSE Soluble calcium-activated nucleotidase 1 OS=Mus musculus OX=10090 GN=Cant1 PE=2 SV=1;>sp|Q8VCF1-3|CANT1_MOUSE Isoform of Q8VCF1, Isoform 3 of Soluble calcium-activated nucleotidase 1 OS=Mus musculus OX=10090 GN=Cant1	CANT1		11.1274	10.1743	10.7016	9.42504	10.1091	9.82038	10.2296	10.0313	10.6332	9.93004	10.5361	10.3633	9.38692	9.6168	8.75724
P35564	>sp|P35564|CALX_MOUSE Calnexin OS=Mus musculus OX=10090 GN=Canx PE=1 SV=1	CANX	11.6393	11.9158	11.8898	11.7497	11.7769	11.7574	11.7934	11.7106	11.7586	11.9046	11.8833	11.9003	11.9312	11.8816	11.9188	11.828
P40124	>sp|P40124|CAP1_MOUSE Adenylyl cyclase-associated protein 1 OS=Mus musculus OX=10090 GN=Cap1 PE=1 SV=4	CAP1	11.9673	11.9316	11.8416	11.9048	12.0293	12.1526	12.1145	12.0266	11.8361	11.8718	11.9335	11.9985	11.9846	12.123	12.1366	12.1622
Q9CYT6	>sp|Q9CYT6|CAP2_MOUSE Adenylyl cyclase-associated protein 2 OS=Mus musculus OX=10090 GN=Cap2 PE=1 SV=1	CAP2	12.123	11.9035	11.9545	12.0116	12.1001	12.2115	12.0087	12.1251	12.0799	11.9627	12.0173	12.1246	11.9625	12.2401	12.1939	12.1332
O35350	>sp|O35350|CAN1_MOUSE Calpain-1 catalytic subunit OS=Mus musculus OX=10090 GN=Capn1 PE=1 SV=1	CAPN1	11.3913	11.6935	11.0731	10.6498	10.7556	10.9907	10.0685	11.3352	10.8069	11.6155	10.5663	10.6409	10.6944	10.6078	10.7744	11.1978
Q9ESK3	>sp|Q9ESK3|CAN10_MOUSE Calpain-10 OS=Mus musculus OX=10090 GN=Capn10 PE=2 SV=2	CAPN10	15.4765	16.3238	15.8364	14.9109	14.89	15.6917	15.4358	14.9857	15.6006	14.628	14.0802	14.9297	14.0919	14.0982	14.4715	14.5675
O08529	>sp|O08529|CAN2_MOUSE Calpain-2 catalytic subunit OS=Mus musculus OX=10090 GN=Capn2 PE=1 SV=4	CAPN2	10.9301	11.1226	10.7881	11.0358	10.999	11.1975	10.7689	11.1165	10.7647	10.9916	10.9059	10.8844	10.969	11.1776	11.3519	11.1925
O08688	>sp|O08688|CAN5_MOUSE Calpain-5 OS=Mus musculus OX=10090 GN=Capn5 PE=1 SV=1	CAPN5	11.3577	11.5129	11.3511	11.4191	11.1971	11.4436	11.3402	11.1465	11.4119	11.4451	11.3723	11.5583	11.3853	11.473	11.4238	11.245
Q9R1S8	>sp|Q9R1S8|CAN7_MOUSE Calpain-7 OS=Mus musculus OX=10090 GN=Capn7 PE=2 SV=1	CAPN7	9.55817	10.021	10.0369	10.2424	9.66168	9.20378		9.46721	10.4092	9.66014	10.1405	10.0968	9.90316	9.59189		9.42488
O88456	>sp|O88456|CPNS1_MOUSE Calpain small subunit 1 OS=Mus musculus OX=10090 GN=Capns1 PE=1 SV=2	CAPNS1	11.2401	11.1121	11.0762	10.6858	11.3419	10.949	10.6707	11.0152	10.9547	11.1603	10.7861	10.9894	10.8152	10.9045	10.8275	11.2109
O88456;Q9D7J7	>sp|O88456|CPNS1_MOUSE Calpain small subunit 1 OS=Mus musculus OX=10090 GN=Capns1 PE=1 SV=2;>sp|Q9D7J7|CPNS2_MOUSE Calpain small subunit 2 OS=Mus musculus OX=10090 GN=Capns2 PE=2 SV=1	CAPNS1;CAPNS2	13.7971	14.0937	13.6624	12.9778	12.7356	13.4898	11.786	14.1162	13.2705	14.2455	12.581	13.5563	12.4621	12.8096	13.1192	13.9583
Q9D7J7	>sp|Q9D7J7|CPNS2_MOUSE Calpain small subunit 2 OS=Mus musculus OX=10090 GN=Capns2 PE=2 SV=1	CAPNS2	13.0955	13.2236	12.2729	11.4791	11.2643	12.1239	9.77756	12.8311	12.3238	12.9247	10.7064	11.774	11.0205	10.9712	10.9555	12.2204
Q60865	>sp|Q60865|CAPR1_MOUSE Caprin-1 OS=Mus musculus OX=10090 GN=Caprin1 PE=1 SV=2	CAPRIN1	10.6093	10.6546	10.5838	10.271	10.4781	9.76577	10.7639	10.7342	10.5239	10.5674	10.3876	9.9229	10.0403	9.72719	10.5249	10.5303
Q5RKN9	>tr|Q5RKN9|Q5RKN9_MOUSE Isoform of P47753, F-actin-capping protein subunit alpha OS=Mus musculus OX=10090 GN=Capza1 PE=1 SV=1	CAPZA1	11.3303	11.1103	11.3477	11.2405	11.3899	11.3304	11.682	11.4065	11.4468	11.3741	11.2287	11.149	11.2637	11.5193	11.0041	11.2889
P47754	>sp|P47754|CAZA2_MOUSE F-actin-capping protein subunit alpha-2 OS=Mus musculus OX=10090 GN=Capza2 PE=1 SV=3	CAPZA2	13.016	12.9611	12.7986	12.6287	12.6664	13.0789	12.8158	13.0052	13.1988	13.0453	12.7476	12.8632	13.1368	13.0415	13.0017	12.9218
P47757	>sp|P47757|CAPZB_MOUSE F-actin-capping protein subunit beta OS=Mus musculus OX=10090 GN=Capzb PE=1 SV=3	CAPZB	13.1964	13.1886	13.2228	13.094	13.3277	13.1768	13.1375	13.1606	13.2766	13.0841	13.1123	13.1138	13.2052	13.2257	13.1545	13.0378
P47757-2;P47757-4	>sp|P47757-2|CAPZB_MOUSE Isoform of P47757, Isoform 2 of F-actin-capping protein subunit beta OS=Mus musculus OX=10090 GN=Capzb;>sp|P47757-4|CAPZB_MOUSE Isoform of P47757, Isoform 3 of F-actin-capping protein subunit beta OS=Mus musculus OX=10090 GN=Capzb	CAPZB	14.2957	14.0995	14.175	14.1595	14.568	14.3447	14.2496	14.3038	14.3777	14.2274	14.1961	14.1863	14.1278	14.4627	14.4757	14.2266
Q9CR86	>sp|Q9CR86|CHSP1_MOUSE Calcium-regulated heat stable protein 1 OS=Mus musculus OX=10090 GN=Carhsp1 PE=1 SV=1	CARHSP1	9.82656	9.66076	9.44386	10.1292	10.5359	9.8358			9.7096	9.98643	9.08178	9.51937	9.46661	9.60045	9.26902	9.35343
Q9WVG6;Q9WVG6-2	>sp|Q9WVG6|CARM1_MOUSE Histone-arginine methyltransferase CARM1 OS=Mus musculus OX=10090 GN=Carm1 PE=1 SV=2;>sp|Q9WVG6-2|CARM1_MOUSE Isoform of Q9WVG6, Isoform 2 of Histone-arginine methyltransferase CARM1 OS=Mus musculus OX=10090 GN=Carm1	CARM1	10.3106	9.80728	9.92902	10.3436	10.2807	10.4046	10.3383	10.0847	10.2783	10.1687	10.0003	10.3669	10.4509	10.55	10.2392	10.1462
Q6EDY6;Q6EDY6-3	>sp|Q6EDY6|CARL1_MOUSE F-actin-uncapping protein LRRC16A OS=Mus musculus OX=10090 GN=Carmil1 PE=1 SV=2;>sp|Q6EDY6-3|CARL1_MOUSE Isoform of Q6EDY6, Isoform 3 of F-actin-uncapping protein LRRC16A OS=Mus musculus OX=10090 GN=Carmil1	CARMIL1	10.073	10.0819	10.1756	10.1205	10.1102	9.72634	9.80727	9.69515	10.011	9.43304	9.89815	9.99078	10.0311	9.86058	9.96776	9.97866
Q3V3V9-2	>sp|Q3V3V9-2|CARL2_MOUSE Isoform of Q3V3V9, Isoform 2 of Capping protein, Arp2/3 and myosin-I linker protein 2 OS=Mus musculus OX=10090 GN=Carmil2	CARMIL2	10.5394	10.4295	10.6938	10.4228	10.9845	10.5694	10.8109	10.5847	10.2575	10.0833	10.4053	10.5212	10.2036	10.8799	10.0139	10.4285
Q9ER72	>sp|Q9ER72|SYCC_MOUSE Cysteine--tRNA ligase, cytoplasmic OS=Mus musculus OX=10090 GN=Cars1 PE=1 SV=2	CARS1	11.2912		11.5867	10.8623	11.3978	11.4734	11.0845	10.544	10.529	10.8965	11.1638	10.8814	10.822	11.4528	10.9997	11.2015
B1AUH5	>tr|B1AUH5|B1AUH5_MOUSE Isoform of O70589, Calcium/calmodulin-dependent serine protein kinase (MAGUK family) (Fragment) OS=Mus musculus OX=10090 GN=Cask PE=1 SV=1	CASK	10.9427	10.9417	11.1307	10.9431	11.2108	11.0994	10.738	11.016	10.7941	11.1274	11.0367	11.2506	11.252	11.2397	11.5436	11.1855
O70589;O70589-3;O70589-4;O70589-5	>sp|O70589|CSKP_MOUSE Peripheral plasma membrane protein CASK OS=Mus musculus OX=10090 GN=Cask PE=1 SV=2;>sp|O70589-3|CSKP_MOUSE Isoform of O70589, Isoform 3 of Peripheral plasma membrane protein CASK OS=Mus musculus OX=10090 GN=Cask;>sp|O70589-4|CSKP_MOUSE Isoform of O70589, Isoform 4 of Peripheral plasma membrane protein CASK OS=Mus musculus OX=10090 GN=Cask;>sp|O70589-5|CSKP_MOUSE Isoform of O…	CASK	11.3615	11.6682	11.598	11.5925	11.5074	11.5774	11.4258	11.41	11.4107	11.6354	11.6734	11.6042	11.5379	11.5521	11.6445	11.5041
Q6P9K8	>sp|Q6P9K8|CSKI1_MOUSE Caskin-1 OS=Mus musculus OX=10090 GN=Caskin1 PE=1 SV=2	CASKIN1	11.5149	11.3118	11.5785	11.7632	11.9148	11.535	11.9648	11.6621	11.5948	11.4038	11.7351	11.574	11.5184	11.65	11.6052	11.5726
O89094	>sp|O89094|CASPE_MOUSE Caspase-14 OS=Mus musculus OX=10090 GN=Casp14 PE=1 SV=1	CASP14	14.9029	14.1782	13.5265	12.6834	14.0034	13.8808		14.6702	13.7298	13.9739	13.1653	12.3634	11.7645	12.4032	13.1372	13.6855
Q9CWL2-2	>sp|Q9CWL2-2|CASZ1_MOUSE Isoform of Q9CWL2, Isoform 2 of Zinc finger protein castor homolog 1 OS=Mus musculus OX=10090 GN=Casz1	CASZ1	11.623			11.7106	11.9465		11.5885	11.2356	11.7479	11.0589		11.1622			11.7561
P24270	>sp|P24270|CATA_MOUSE Catalase OS=Mus musculus OX=10090 GN=Cat PE=1 SV=4	CAT	12.8713	13.3672	12.2179	10.845	11.3146	11.9898	10.0836	12.2356	11.9833	12.3669	10.6738	10.9414	11.174	10.7999	11.0257	11.6645
Q66L44	>sp|Q66L44|CBARP_MOUSE Voltage-dependent calcium channel beta subunit-associated regulatory protein OS=Mus musculus OX=10090 GN=Cbarp PE=1 SV=4	CBARP	10.9364	10.6995	10.9204	11.0038	10.9848	10.9819	11.0103	10.7288	10.8373	11.0768	10.9292	10.8671	10.8838	10.9308	10.6983	10.5773
Q9R171	>sp|Q9R171|CBLN1_MOUSE Cerebellin-1 OS=Mus musculus OX=10090 GN=Cbln1 PE=1 SV=1	CBLN1	13.616	13.3247	13.0629	13.442	14.1753	13.4516	12.9422	13.0023	13.5702	13.435	13.208	13.0624	13.3389	13.5646	13.3818	13.3936
Q8BME9	>sp|Q8BME9|CBLN4_MOUSE Cerebellin-4 OS=Mus musculus OX=10090 GN=Cbln4 PE=1 SV=1	CBLN4	11.3757	10.8618	10.7946	11.2162	11.5386	11.4118	11.1456	10.5762	11.2593	11.4839	11.9407	11.6834	11.3802	11.0516	11.0959	11.3675
P48758	>sp|P48758|CBR1_MOUSE Carbonyl reductase [NADPH] 1 OS=Mus musculus OX=10090 GN=Cbr1 PE=1 SV=3	CBR1	11.843	11.4906	11.5609	11.3464	11.9635	11.8564	11.7997	12.0304	11.6927	11.5753	11.6737	11.241	11.4917	11.7061	11.7565	11.8867
P48758;Q8K354	>sp|P48758|CBR1_MOUSE Carbonyl reductase [NADPH] 1 OS=Mus musculus OX=10090 GN=Cbr1 PE=1 SV=3;>sp|Q8K354|CBR3_MOUSE Carbonyl reductase [NADPH] 3 OS=Mus musculus OX=10090 GN=Cbr3 PE=1 SV=1	CBR1;CBR3	13.2727	13.1939	13.0335	13.3314	13.8683	13.5165	13.4996	13.656	13.4468	12.9726	13.4118	13.2006	12.764	13.3271	13.4005	13.6277
Q8K354	>sp|Q8K354|CBR3_MOUSE Carbonyl reductase [NADPH] 3 OS=Mus musculus OX=10090 GN=Cbr3 PE=1 SV=1	CBR3	11.0062	10.776	10.9989	11.0344	11.1877	11.2898	10.9726	11.1412	10.7852	10.7316	11.0312	10.8897	10.7913	10.9402	10.702	11.0645
Q91VT4	>sp|Q91VT4|CBR4_MOUSE 3-oxoacyl-[acyl-carrier-protein] reductase OS=Mus musculus OX=10090 GN=Cbr4 PE=1 SV=2	CBR4	11.6557	11.7031	12.1669	11.4073	11.0322	11.7976	10.8894	11.5683	11.2345	11.9936	11.6913	11.574	10.5434	11.3404	11.4599	11.6591
Q91WT9;Q91WT9-2	>sp|Q91WT9|CBS_MOUSE Cystathionine beta-synthase OS=Mus musculus OX=10090 GN=Cbs PE=1 SV=3;>sp|Q91WT9-2|CBS_MOUSE Isoform of Q91WT9, Isoform 2 of Cystathionine beta-synthase OS=Mus musculus OX=10090 GN=Cbs	CBS	10.4237		10.4962	10.282	10.2687	10.1169		10.0528	9.60398	9.64455	10.2854	10.1245		10.0966	10.8456	10.4429
Q8K1A6	>sp|Q8K1A6|C2D1A_MOUSE Coiled-coil and C2 domain-containing protein 1A OS=Mus musculus OX=10090 GN=Cc2d1a PE=1 SV=2	CC2D1A	10.3711	10.7485	10.5574	10.4429	10.6604	10.461	10.4113	10.3702	10.416	10.4887	10.6618	10.4749	10.5096	10.4543	10.3254	10.3976
Q8BRN9	>sp|Q8BRN9|C2D1B_MOUSE Coiled-coil and C2 domain-containing protein 1B OS=Mus musculus OX=10090 GN=Cc2d1b PE=1 SV=1	CC2D1B		10.9577			10.6001	10.3579	10.4348		10.3056				10.4988	10.5177	10.46	10.083
Q3V125	>sp|Q3V125|CC110_MOUSE Coiled-coil domain-containing protein 110 OS=Mus musculus OX=10090 GN=Ccdc110 PE=1 SV=1	CCDC110	11.5867	12.0648	11.1274	11.4162	11.8833	11.6574	10.9589	11.1612	10.7432	11.4304	10.5694	10.9661
Q3TC33	>sp|Q3TC33|CC127_MOUSE Coiled-coil domain-containing protein 127 OS=Mus musculus OX=10090 GN=Ccdc127 PE=1 SV=2	CCDC127	11.1667	11.5767	11.6593	11.5475	11.1112	11.1706	11.5982	11.4576	11.256	11.221	11.6694	11.406	10.8722	11.2707	11.3978	11.6779
Q3TVA9;Q3TVA9-2	>sp|Q3TVA9|CC136_MOUSE Coiled-coil domain-containing protein 136 OS=Mus musculus OX=10090 GN=Ccdc136 PE=1 SV=2;>sp|Q3TVA9-2|CC136_MOUSE Isoform of Q3TVA9, Isoform 2 of Coiled-coil domain-containing protein 136 OS=Mus musculus OX=10090 GN=Ccdc136	CCDC136	9.57054	10.1143	9.31951	9.28947	8.93516	9.83643	9.46469	9.55485	9.59486	10.1474	9.76141	10.0558	9.82136	9.81575	10.0092	9.62606
Q6RUT8	>sp|Q6RUT8|CC154_MOUSE Coiled-coil domain-containing protein 154 OS=Mus musculus OX=10090 GN=Ccdc154 PE=2 SV=3	CCDC154	11.2621	12.2295	10.9738	11.4797	11.9354	11.8673	11.4977	11.4017	10.9455	11.6519	10.9514	11.4033	11.2019	11.3261		10.7468
Q9D162;Q9D162-2;Q9D162-3	>sp|Q9D162|CC167_MOUSE Coiled-coil domain-containing protein 167 OS=Mus musculus OX=10090 GN=Ccdc167 PE=1 SV=2;>sp|Q9D162-2|CC167_MOUSE Isoform of Q9D162, Isoform 2 of Coiled-coil domain-containing protein 167 OS=Mus musculus OX=10090 GN=Ccdc167;>sp|Q9D162-3|CC167_MOUSE Isoform of Q9D162, Isoform 3 of Coiled-coil domain-containing protein 167 OS=Mus musculus OX=10090 GN=Ccdc167	CCDC167					8.39283		8.94641	9.10623		8.25939	8.65605	9.34872	9.27816	8.56759
Q3UHB8	>sp|Q3UHB8|CC177_MOUSE Coiled-coil domain-containing protein 177 OS=Mus musculus OX=10090 GN=Ccdc177 PE=1 SV=1	CCDC177	11.0315	11.0104	11.3193	11.4547	11.6465	11.4508	11.317	10.9742	11.2603	11.1688	11.3144	11.6318	11.1436	11.4616	11.2475	11.2185
A2AJB1;A2AJB1-2	>sp|A2AJB1|CC183_MOUSE Coiled-coil domain-containing protein 183 OS=Mus musculus OX=10090 GN=Ccdc183 PE=2 SV=1;>sp|A2AJB1-2|CC183_MOUSE Isoform of A2AJB1, Isoform 2 of Coiled-coil domain-containing protein 183 OS=Mus musculus OX=10090 GN=Ccdc183	CCDC183	11.1094		11.4309	11.2257	11.3262		10.9332	11.1629	11.7298		11.2496		11.062			11.2573
H3BLK0	>tr|H3BLK0|H3BLK0_MOUSE Isoform of Q3URK1, Coiled-coil domain containing 190 OS=Mus musculus OX=10090 GN=Ccdc190 PE=4 SV=1	CCDC190	13.3957		13.5284		13.1887	12.9758	13.3053	13.3771	13.0208	13.1824	13.5776				13.2665
Q9JIG7	>sp|Q9JIG7|CCD22_MOUSE Coiled-coil domain-containing protein 22 OS=Mus musculus OX=10090 GN=Ccdc22 PE=1 SV=1	CCDC22	10.1154	10.2915	10.2351	10.4878	10.6854	10.5294	10.2677	10.0932	10.5601	10.0923	10.4643	10.7904	10.2763	10.6161	10.5436	9.79354
Q78PG9	>sp|Q78PG9|CCD25_MOUSE Coiled-coil domain-containing protein 25 OS=Mus musculus OX=10090 GN=Ccdc25 PE=1 SV=1	CCDC25	13.6791	13.9327	13.4267	13.286	13.609	13.4405	13.1939	13.057	13.5291	13.3947	13.2638	13.487	13.3898	13.2165	13.1124	13.4332
Q3UFK1	>tr|Q3UFK1|Q3UFK1_MOUSE Isoform of Q8CEI3, Coiled-coil domain containing 28A OS=Mus musculus OX=10090 GN=Ccdc28a PE=1 SV=1	CCDC28A	10.867	9.71481	11.0086	11.0591	10.9128	10.8993	10.9038	10.8037	10.9773	10.5203	10.7891	10.8859	10.8402	11.106	10.5422	10.9621
Q8CEG5	>sp|Q8CEG5|CC28B_MOUSE Coiled-coil domain-containing protein 28B OS=Mus musculus OX=10090 GN=Ccdc28b PE=1 SV=3	CCDC28B		10.1949	9.41512		8.71478		9.46321		9.30326	9.58044		9.70368		9.11473	9.75496
Q9D024;Q9D024-2	>sp|Q9D024|CCD47_MOUSE PAT complex subunit CCDC47 OS=Mus musculus OX=10090 GN=Ccdc47 PE=1 SV=2;>sp|Q9D024-2|CCD47_MOUSE Isoform of Q9D024, Isoform 2 of PAT complex subunit CCDC47 OS=Mus musculus OX=10090 GN=Ccdc47	CCDC47	9.93683	10.2888	10.3874	9.97744	10.384	9.6592	10.0494	10.1543	10.4781	9.24107	9.93573	10.058	9.93491	10.0245	10.2219	10.0311
Q3URS9;Q3URS9-2	>sp|Q3URS9|MITOK_MOUSE Mitochondrial potassium channel OS=Mus musculus OX=10090 GN=Ccdc51 PE=1 SV=1;>sp|Q3URS9-2|MITOK_MOUSE Isoform of Q3URS9, Isoform 2 of Mitochondrial potassium channel OS=Mus musculus OX=10090 GN=Ccdc51	CCDC51	9.53287	9.50334	10.2074	9.99641	9.34834	9.47841	10.0971	9.73361	9.55056	9.80835	10.0103	9.73228	9.09196	9.37172	9.62547	9.39823
D3YZP9	>sp|D3YZP9|CCDC6_MOUSE Coiled-coil domain-containing protein 6 OS=Mus musculus OX=10090 GN=Ccdc6 PE=1 SV=1	CCDC6	10.0114	10.1262	10.0032	10.1028	9.73031	10.1258	10.0761	10.3272	10.073	10.1364	9.99492	9.91992	10.0155	10.0254	9.84099	10.2832
Q5SP85;Q5SP85-2;Q5SP85-3	>sp|Q5SP85|CC85A_MOUSE Coiled-coil domain-containing protein 85A OS=Mus musculus OX=10090 GN=Ccdc85a PE=1 SV=1;>sp|Q5SP85-2|CC85A_MOUSE Isoform of Q5SP85, Isoform 2 of Coiled-coil domain-containing protein 85A OS=Mus musculus OX=10090 GN=Ccdc85a;>sp|Q5SP85-3|CC85A_MOUSE Isoform of Q5SP85, Isoform 3 of Coiled-coil domain-containing protein 85A OS=Mus musculus OX=10090 GN=Ccdc85a	CCDC85A	9.41004	9.81194	9.18998	9.97843	10.1092	10.0897	9.24418	9.91591	9.33428	9.82042	9.94348	9.44535	9.34659	9.86244	9.45548	9.09048
Q5SNZ0;Q5SNZ0-2;Q5SNZ0-3	>sp|Q5SNZ0|GRDN_MOUSE Girdin OS=Mus musculus OX=10090 GN=Ccdc88a PE=1 SV=2;>sp|Q5SNZ0-2|GRDN_MOUSE Isoform of Q5SNZ0, Isoform 2 of Girdin OS=Mus musculus OX=10090 GN=Ccdc88a;>sp|Q5SNZ0-3|GRDN_MOUSE Isoform of Q5SNZ0, Isoform 3 of Girdin OS=Mus musculus OX=10090 GN=Ccdc88a	CCDC88A	9.50124	9.75194	9.33415	9.25077	9.64776	9.45421	9.88315	9.56999	9.44955	9.21472	9.42893	9.41877	9.86313	9.71814	9.46303	9.57298
Q4QRL3;Q4QRL3-2	>sp|Q4QRL3|CC88B_MOUSE Coiled-coil domain-containing protein 88B OS=Mus musculus OX=10090 GN=Ccdc88b PE=1 SV=2;>sp|Q4QRL3-2|CC88B_MOUSE Isoform of Q4QRL3, Isoform 2 of Coiled-coil domain-containing protein 88B OS=Mus musculus OX=10090 GN=Ccdc88b	CCDC88B	17.0731	17.4759	16.4445	15.2037	15.2722	16.1241	14.3227	16.3894	16.0064	16.2516	14.6422	15.2973	14.6737	14.7689	15.4919	15.9974
Q8C3X2;Q8C3X2-2	>sp|Q8C3X2|CC90B_MOUSE Coiled-coil domain-containing protein 90B, mitochondrial OS=Mus musculus OX=10090 GN=Ccdc90b PE=1 SV=1;>sp|Q8C3X2-2|CC90B_MOUSE Isoform of Q8C3X2, Isoform 2 of Coiled-coil domain-containing protein 90B, mitochondrial OS=Mus musculus OX=10090 GN=Ccdc90b	CCDC90B	10.5807	11.2775	11.1765	11.1249	11.2268		10.6758	10.5168	11.1617	11.1622	10.7035	10.6484	10.695	10.3808	11.0115	10.8659
Q7TQK5	>sp|Q7TQK5|CCD93_MOUSE Coiled-coil domain-containing protein 93 OS=Mus musculus OX=10090 GN=Ccdc93 PE=1 SV=1	CCDC93	9.66304	8.56548	9.71481	10.0474	10.1393	9.30201	10.0426	9.68457	8.70411	9.28397	9.70102	9.42257	9.72353	9.91246	9.25399	9.88031
Q8K2I2	>sp|Q8K2I2|CCHCR_MOUSE Coiled-coil alpha-helical rod protein 1 OS=Mus musculus OX=10090 GN=Cchcr1 PE=2 SV=3	CCHCR1	10.5936		11.2556	10.358	10.9985	11.2154	11.1462		10.6543	11.3789	11.5288	11.0148	11.2421	11.5815	11.2846	10.8151
P09240	>sp|P09240|CCKN_MOUSE Cholecystokinin OS=Mus musculus OX=10090 GN=Cck PE=1 SV=3	CCK	13.0448	12.9708	12.3147	12.2602	13.056	12.6629	12.1775	12.5284	13.1576	13.1721	12.6519	12.755	12.9277	12.9063	12.8158	13.1719
Q810T2	>sp|Q810T2|CCNB3_MOUSE G2/mitotic-specific cyclin-B3 OS=Mus musculus OX=10090 GN=Ccnb3 PE=1 SV=2	CCNB3	10.1307	11.3728	10.2882	10.4862	10.7918	10.8266	9.97389		9.82529	10.1507	9.90105	10.2752	9.88701	10.3209	8.50132	9.02185
Q8BGU5	>sp|Q8BGU5|CCNY_MOUSE Cyclin-Y OS=Mus musculus OX=10090 GN=Ccny PE=1 SV=1	CCNY	11.2216	11.6824	11.0629	10.9081	10.8788	11.1363	11.0272	11.1786	11.4212	11.2424	11.2272	11.0108	10.7508	11.3232	11.5247	11.371
D3YUJ3;E9Q226	>tr|D3YUJ3|D3YUJ3_MOUSE Cyclin Y-like 1 OS=Mus musculus OX=10090 GN=Ccnyl1 PE=1 SV=1;>tr|E9Q226|E9Q226_MOUSE Isoform of D3YUJ3, Cyclin Y-like 1 OS=Mus musculus OX=10090 GN=Ccnyl1 PE=1 SV=1	CCNYL1	10.2914	10.5415	9.51906	9.47409	9.90135	10.2861	10.1172	9.86052	10.6154	10.0405	10.287	10.1571	10.3182	10.6263	9.85261	10.0589
Q9WU84	>sp|Q9WU84|CCS_MOUSE Copper chaperone for superoxide dismutase OS=Mus musculus OX=10090 GN=Ccs PE=1 SV=1	CCS	9.40448		10.0519	8.69816	9.084				8.8253	7.73244	9.1079	8.55946	9.49435	8.2648		9.42087
Q8QZT2	>sp|Q8QZT2|CCSAP_MOUSE Centriole, cilia and spindle-associated protein OS=Mus musculus OX=10090 GN=Ccsap PE=1 SV=1	CCSAP	8.84352		10.337	10.6231	9.50367	9.51688	9.13836	8.80796	9.66165		9.99451	10.5483	9.6745	10.4095	9.35662	8.97596
P80314	>sp|P80314|TCPB_MOUSE T-complex protein 1 subunit beta OS=Mus musculus OX=10090 GN=Cct2 PE=1 SV=4	CCT2	11.3211	11.1495	11.2733	11.142	11.3016	11.509	11.3108	11.2447	11.3045	11.1494	11.3334	11.261	11.5108	11.4873	11.2794	11.3487
F6Q609	>tr|F6Q609|F6Q609_MOUSE Isoform of P80318, Chaperonin containing Tcp1, subunit 3 (gamma) (Fragment) OS=Mus musculus OX=10090 GN=Cct3 PE=1 SV=8	CCT3	11.0068	11.3117	11.4205	11.3924	11.309	11.6113	11.4474	11.2547	11.1071	11.311	11.1734	11.8583	11.2146	11.7789	11.7141	11.6547
P80318	>sp|P80318|TCPG_MOUSE T-complex protein 1 subunit gamma OS=Mus musculus OX=10090 GN=Cct3 PE=1 SV=1	CCT3	10.9344	10.9814	10.9677	11.0486	11.1012	11.2185	11.0641	11.052	11.0888	10.9329	11.0856	11.0431	11.0931	11.2153	11.04	11.1371
P80315	>sp|P80315|TCPD_MOUSE T-complex protein 1 subunit delta OS=Mus musculus OX=10090 GN=Cct4 PE=1 SV=3	CCT4	11.4365	11.4089	11.4072	11.4421	11.5773	11.7133	11.5413	11.5194	11.5923	11.3098	11.4378	11.4509	11.5781	11.6986	11.6448	11.5872
P80316	>sp|P80316|TCPE_MOUSE T-complex protein 1 subunit epsilon OS=Mus musculus OX=10090 GN=Cct5 PE=1 SV=1	CCT5	11.7653	11.5536	11.599	11.6553	11.9238	11.8052	11.5081	11.8795	11.6846	11.5596	11.7115	11.7186	11.7472	11.97	11.8347	11.8682
P80317	>sp|P80317|TCPZ_MOUSE T-complex protein 1 subunit zeta OS=Mus musculus OX=10090 GN=Cct6a PE=1 SV=3	CCT6A	11.8259	11.5748	11.6835	11.7928	12.1001	11.9843	11.7896	11.8056	11.7675	11.7008	11.7147	11.8453	11.8828	11.9913	11.888	11.8863
P80317;Q61390	>sp|P80317|TCPZ_MOUSE T-complex protein 1 subunit zeta OS=Mus musculus OX=10090 GN=Cct6a PE=1 SV=3;>sp|Q61390|TCPW_MOUSE T-complex protein 1 subunit zeta-2 OS=Mus musculus OX=10090 GN=Cct6b PE=1 SV=4	CCT6A;CCT6B	12.5184	12.5441	12.6719	12.8911	13.0868	13.068	12.6312	12.9667	12.6402	12.6271	12.6503	12.8227	12.7016	13.0578	12.9649	13.0381
P80313	>sp|P80313|TCPH_MOUSE T-complex protein 1 subunit eta OS=Mus musculus OX=10090 GN=Cct7 PE=1 SV=1	CCT7	11.116	11.0339	11.0994	11.1918	11.3036	11.3527	11.1257	11.1915	11.2343	11.0773	11.1398	11.2287	11.1836	11.2894	11.251	11.27
P42932	>sp|P42932|TCPQ_MOUSE T-complex protein 1 subunit theta OS=Mus musculus OX=10090 GN=Cct8 PE=1 SV=3	CCT8	11.5842	11.5369	11.6878	11.6844	11.8497	11.8139	11.6657	11.773	11.6985	11.7343	11.7416	11.7801	11.7627	11.8706	11.848	11.845
Q8C1Y8	>sp|Q8C1Y8|CCZ1_MOUSE Vacuolar fusion protein CCZ1 homolog OS=Mus musculus OX=10090 GN=Ccz1 PE=1 SV=1	CCZ1	9.67365	9.73751	10.0414	9.98887	10.1173	9.98104	10.0788	9.78736	9.97112	9.44533	9.83772	10.0054	9.86971	9.7627	9.82455	9.92591
Q8R422	>sp|Q8R422|CD109_MOUSE CD109 antigen OS=Mus musculus OX=10090 GN=Cd109 PE=1 SV=1	CD109	9.99693	10.2076	9.53956	10.2031	9.70505	9.99776	9.62629	9.60641	9.99555	10.0845	9.73865	9.88791	10.1333	9.96334	9.74242	9.36253
O54901	>sp|O54901|OX2G_MOUSE OX-2 membrane glycoprotein OS=Mus musculus OX=10090 GN=Cd200 PE=1 SV=1	CD200	12.9916	12.7889	12.6536	13.0563	12.8772	12.799	12.9686	12.703	12.8778	13.0378	12.7558	12.9054	12.9806	12.9337	12.7807	12.7799
Q9JLQ0	>sp|Q9JLQ0|CD2AP_MOUSE CD2-associated protein OS=Mus musculus OX=10090 GN=Cd2ap PE=1 SV=3	CD2AP	8.58192			8.1011	9.05263			9.26205	8.74148	7.0596	8.34792					8.11697
Q64314-2	>sp|Q64314-2|CD34_MOUSE Isoform of Q64314, Isoform Short of Hematopoietic progenitor cell antigen CD34 OS=Mus musculus OX=10090 GN=Cd34	CD34	11.4731	11.0682	11.1402	11.2961	11.7379	10.9712	11.3314	10.8455	11.2377	10.8412	11.1112	11.0894	11.4239	11.2288	10.9128	10.8476
P56528	>sp|P56528|CD38_MOUSE ADP-ribosyl cyclase/cyclic ADP-ribose hydrolase 1 OS=Mus musculus OX=10090 GN=Cd38 PE=1 SV=2	CD38	10.2338	10.1148	10.7375		10.1987		10.1743	10.7023	10.2927	11.0848	10.692	11.5418		11.2968	11.1746	10.788
P15379;P15379-10;P15379-11;P15379-2;P15379-3;P15379-4;P15379-5;P15379-6;P15379-7;P15379-8;P15379-9	>sp|P15379|CD44_MOUSE CD44 antigen OS=Mus musculus OX=10090 GN=Cd44 PE=1 SV=3;>sp|P15379-10|CD44_MOUSE Isoform of P15379, Isoform 8 of CD44 antigen OS=Mus musculus OX=10090 GN=Cd44;>sp|P15379-11|CD44_MOUSE Isoform of P15379, Isoform 9 of CD44 antigen OS=Mus musculus OX=10090 GN=Cd44;>sp|P15379-2|CD44_MOUSE Isoform of P15379, Isoform 13 of CD44 antigen OS=Mus musculus OX=10090 GN=Cd44;>sp|P15379-3…	CD44	11.4033	11.6442	11.326	11.5552	11.8545	11.389	11.6611	11.5528	11.4117	11.4644	11.553	11.4771	11.805	11.2398	11.4748	11.1633
A0A2R8VI94	>tr|A0A2R8VI94|A0A2R8VI94_MOUSE Isoform of Q61735, CD47 antigen (Rh-related antigen, integrin-associated signal transducer) OS=Mus musculus OX=10090 GN=Cd47 PE=1 SV=1	CD47	11.5017	11.8924	11.6544	11.4053	11.5178	11.2989	11.4438	11.5399	11.4599	11.7362	10.8735	11.2562	11.4254	11.8084	11.6695	11.2674
A0A2R8VK70;A0A2R8W6P0	>tr|A0A2R8VK70|A0A2R8VK70_MOUSE Isoform of Q61735, Leukocyte surface antigen CD47 OS=Mus musculus OX=10090 GN=Cd47 PE=1 SV=1;>tr|A0A2R8W6P0|A0A2R8W6P0_MOUSE Isoform of Q61735, Leukocyte surface antigen CD47 OS=Mus musculus OX=10090 GN=Cd47 PE=1 SV=1	CD47	13.6487	13.4265	13.533	14.3658	14.0751	13.6272	13.4848	13.5642	14.0217	13.7439	13.8346	13.7001	13.6296	14.0687	13.5175	13.5287
Q61735	>sp|Q61735|CD47_MOUSE Leukocyte surface antigen CD47 OS=Mus musculus OX=10090 GN=Cd47 PE=1 SV=2	CD47	13.1678	13.1301	12.7895	12.2225	12.8017	12.8007	11.5534	12.473	12.4015	12.6604	12.2682	12.653	12.0999	12.711	12.9609	12.5582
Q61735;Q61735-2	>sp|Q61735|CD47_MOUSE Leukocyte surface antigen CD47 OS=Mus musculus OX=10090 GN=Cd47 PE=1 SV=2;>sp|Q61735-2|CD47_MOUSE Isoform of Q61735, Isoform 2 of Leukocyte surface antigen CD47 OS=Mus musculus OX=10090 GN=Cd47	CD47	13.4826	13.4521	13.6292	13.7798	13.9702	13.5053	13.7183	13.6172	14.1435	13.8679	13.9065	14.1712	13.9291	13.6591	13.9636	13.6511
P35762	>sp|P35762|CD81_MOUSE CD81 antigen OS=Mus musculus OX=10090 GN=Cd81 PE=1 SV=2	CD81	12.9867	12.9285	12.8097	12.5527	13.0821	12.9253	12.3842	12.9348	12.7233	13.0063	12.4558	12.5333	12.5798	12.5758	12.7869	12.6886
P40237	>sp|P40237|CD82_MOUSE CD82 antigen OS=Mus musculus OX=10090 GN=Cd82 PE=1 SV=1	CD82	10.6765	11.5772	10.6247	10.8735	10.5246	10.6766	10.613	10.3434	10.8298	11.2463	10.2233	10.69	10.4581	10.739	10.5617	10.5276
Q18PI6;Q18PI6-2;Q18PI6-3	>sp|Q18PI6|SLAF5_MOUSE SLAM family member 5 OS=Mus musculus OX=10090 GN=Cd84 PE=1 SV=1;>sp|Q18PI6-2|SLAF5_MOUSE Isoform of Q18PI6, Isoform 2 of SLAM family member 5 OS=Mus musculus OX=10090 GN=Cd84;>sp|Q18PI6-3|SLAF5_MOUSE Isoform of Q18PI6, Isoform 3 of SLAM family member 5 OS=Mus musculus OX=10090 GN=Cd84	CD84			13.6885	13.7678	14.46	12.9364	12.7366	12.7742	13.3034		13.1678	12.9054	12.3865	12.1508	12.3558	12.129
P40240	>sp|P40240|CD9_MOUSE CD9 antigen OS=Mus musculus OX=10090 GN=Cd9 PE=1 SV=2	CD9	11.1352	11.817	11.1434	10.0988	10.9577	11.3394	10.3447	11.0533	10.1465	11.3357	10.5577	11.0315	10.3441	10.863	11.292	10.6276
Q8BIF0;Q8BIF0-2	>sp|Q8BIF0|C99L2_MOUSE CD99 antigen-like protein 2 OS=Mus musculus OX=10090 GN=Cd99l2 PE=1 SV=1;>sp|Q8BIF0-2|C99L2_MOUSE Isoform of Q8BIF0, Isoform 2 of CD99 antigen-like protein 2 OS=Mus musculus OX=10090 GN=Cd99l2	CD99L2	10.792	11.0781	11.2867	10.8962	10.9663	10.9039	11.2833	11.042	11.2132	11.2879	11.3054	10.9971	10.9807	10.983	11.0308	11.0371
Q8R349	>sp|Q8R349|CDC16_MOUSE Cell division cycle protein 16 homolog OS=Mus musculus OX=10090 GN=Cdc16 PE=1 SV=1	CDC16					11.0597		10.6331	11.1669		10.6567	11.2011		10.3128	10.8846	11.0523	11.2741
Q8BGZ4	>sp|Q8BGZ4|CDC23_MOUSE Cell division cycle protein 23 homolog OS=Mus musculus OX=10090 GN=Cdc23 PE=1 SV=2	CDC23	8.37018	8.4089		8.64557	9.08089	9.25188	9.46901	9.06756	9.31721	9.58769	8.49863	8.69022	9.11903	9.27341
Q61081	>sp|Q61081|CDC37_MOUSE Hsp90 co-chaperone Cdc37 OS=Mus musculus OX=10090 GN=Cdc37 PE=1 SV=1	CDC37	11.3013	11.2312	11.4157	11.0225	11.4994	11.4419	11.4893	11.3223	11.0995	11.2654	11.2362	11.2903	11.3315	11.5552	11.0552	11.1838
P60766	>sp|P60766|CDC42_MOUSE Cell division control protein 42 homolog OS=Mus musculus OX=10090 GN=Cdc42 PE=1 SV=2	CDC42	11.6134	11.6463	11.3672	10.7949	11.1275	11.136	11.852	11.1916	11.9756	11.2215	10.7712	11.2098	11.941	11.3818	11.1328	11.4252
P60766-1	>sp|P60766-1|CDC42_MOUSE Isoform of P60766, Isoform 1 of Cell division control protein 42 homolog OS=Mus musculus OX=10090 GN=Cdc42	CDC42	14.3849	14.2036	14.1187	14.072	14.363	14.2172	14.5861	14.2157	14.5933	14.178	14.1197	14.1477	14.6646	14.1736	14.2729	14.1584
P60766;P60766-1	>sp|P60766|CDC42_MOUSE Cell division control protein 42 homolog OS=Mus musculus OX=10090 GN=Cdc42 PE=1 SV=2;>sp|P60766-1|CDC42_MOUSE Isoform of P60766, Isoform 1 of Cell division control protein 42 homolog OS=Mus musculus OX=10090 GN=Cdc42	CDC42	11.7577	11.3661	11.5438	11.4509	11.7154	11.6553	11.7766	11.798	11.7475	11.4155	11.4012	11.3016	12.0081	11.3834	11.6297	11.7838
P60766;P60766-1;P84096	>sp|P60766|CDC42_MOUSE Cell division control protein 42 homolog OS=Mus musculus OX=10090 GN=Cdc42 PE=1 SV=2;>sp|P60766-1|CDC42_MOUSE Isoform of P60766, Isoform 1 of Cell division control protein 42 homolog OS=Mus musculus OX=10090 GN=Cdc42;>sp|P84096|RHOG_MOUSE Rho-related GTP-binding protein RhoG OS=Mus musculus OX=10090 GN=Rhog PE=1 SV=1	CDC42;RHOG	16.4533	15.8976	16.3456	16.7243	16.8378	16.3763	16.4018	16.707	16.2837	16.573	16.6823	16.5643	16.3614	16.6586	16.7721	16.7671
Q3UU96	>sp|Q3UU96|MRCKA_MOUSE Serine/threonine-protein kinase MRCK alpha OS=Mus musculus OX=10090 GN=Cdc42bpa PE=1 SV=2	CDC42BPA	9.94372	10.4341	10.1498	9.93641	10.1158	9.99619	10.2334	9.81672	9.97927	10.2323	10.04	10.3435	10.2563	9.91402	9.97412	10.1397
Q7TT50	>sp|Q7TT50|MRCKB_MOUSE Serine/threonine-protein kinase MRCK beta OS=Mus musculus OX=10090 GN=Cdc42bpb PE=1 SV=2	CDC42BPB	10.5092	10.6823	10.5008	10.7603	10.5094	10.6007	10.4289	10.5161	10.4423	10.4655	10.5501	10.701	10.6222	10.5004	10.6066	10.3477
Q7TT50;Q80UW5	>sp|Q7TT50|MRCKB_MOUSE Serine/threonine-protein kinase MRCK beta OS=Mus musculus OX=10090 GN=Cdc42bpb PE=1 SV=2;>sp|Q80UW5|MRCKG_MOUSE Serine/threonine-protein kinase MRCK gamma OS=Mus musculus OX=10090 GN=Cdc42bpg PE=1 SV=2	CDC42BPB;CDC42BPG	9.51399		9.49323	9.74058		9.15657	10.1432	9.5165	9.12953	9.19663	9.67158	9.69865	10.2915	9.93503	9.28634	8.97871
Q9JM96	>sp|Q9JM96|BORG4_MOUSE Cdc42 effector protein 4 OS=Mus musculus OX=10090 GN=Cdc42ep4 PE=1 SV=1	CDC42EP4	10.3273	9.89001	10.2284	10.114	10.8189	10.3392	10.3502	10.4268	10.0125	10.085	10.1454	10.6429	10.0121	10.1775	10.1145	10.3162
Q8BGH7	>sp|Q8BGH7|C42S2_MOUSE CDC42 small effector protein 2 OS=Mus musculus OX=10090 GN=Cdc42se2 PE=1 SV=1	CDC42SE2	11.826	11.8931	11.5017	11.886	11.059	11.6888	11.4427	11.6611	11.4735	11.7283	11.6008	11.9703	11.9743	11.5487	11.3545	11.1374
P70408	>sp|P70408|CAD10_MOUSE Cadherin-10 OS=Mus musculus OX=10090 GN=Cdh10 PE=1 SV=3	CDH10	10.6954	10.9008	10.8381	10.8733	10.9594	10.699	10.6293	10.6797	10.888	11.0234	10.7158	10.9629	10.93	10.7947	10.7899	10.9425
P70408;P97326	>sp|P70408|CAD10_MOUSE Cadherin-10 OS=Mus musculus OX=10090 GN=Cdh10 PE=1 SV=3;>sp|P97326|CADH6_MOUSE Cadherin-6 OS=Mus musculus OX=10090 GN=Cdh6 PE=1 SV=2	CDH10;CDH6	11.8823	11.4273	11.9316	11.5947	12.1661	11.3628	11.768	11.8623	11.9289	12.1611	12.0586	11.5906	11.5273	10.9083	11.523	11.4309
P55288	>sp|P55288|CAD11_MOUSE Cadherin-11 OS=Mus musculus OX=10090 GN=Cdh11 PE=1 SV=1	CDH11	10.6306	10.5902	10.519	10.5524	10.3538	10.4402	10.5476	10.5216	10.6812	10.7635	10.6096	10.6969	10.8136	10.5382	10.4448	10.609
P55288;Q5RJH3	>sp|P55288|CAD11_MOUSE Cadherin-11 OS=Mus musculus OX=10090 GN=Cdh11 PE=1 SV=1;>sp|Q5RJH3|CAD12_MOUSE Cadherin-12 OS=Mus musculus OX=10090 GN=Cdh12 PE=2 SV=1	CDH11;CDH12	12.854	13.0302	13.1317	12.7258	13.3418	13.1061	13.2019	13.1261	12.8971	13.0602	13.2796	13.3415	13.0262	13.1329	13.3574	13.3203
Q5RJH3	>sp|Q5RJH3|CAD12_MOUSE Cadherin-12 OS=Mus musculus OX=10090 GN=Cdh12 PE=2 SV=1	CDH12	10.3527					9.99498	9.5534	9.57626	10.347			10.5019		10.1183		9.56823
Q9WTR5	>sp|Q9WTR5|CAD13_MOUSE Cadherin-13 OS=Mus musculus OX=10090 GN=Cdh13 PE=1 SV=2	CDH13	11.2449	11.3805	11.0078	10.5086	11.0388	11.1067	10.9986	10.9611	11.434	11.3957	10.8743	10.9612	11.2331	11.1001	11.0843	10.935
E9Q9Q6	>tr|E9Q9Q6|E9Q9Q6_MOUSE Cadherin 18 OS=Mus musculus OX=10090 GN=Cdh18 PE=1 SV=1	CDH18			8.83226			8.71347	7.80057	8.50931	8.72413				9.45473	8.84111	8.82945
P15116	>sp|P15116|CADH2_MOUSE Cadherin-2 OS=Mus musculus OX=10090 GN=Cdh2 PE=1 SV=2	CDH2	11.9733	12.0646	11.9968	12.139	11.7505	11.9744	12.2172	12.0815	12.3594	12.168	12.2058	12.2684	12.35	12.0891	12.1456	12.1558
P39038	>sp|P39038|CADH4_MOUSE Cadherin-4 OS=Mus musculus OX=10090 GN=Cdh4 PE=2 SV=1	CDH4	11.688	11.6164	11.7104	10.8622	11.6026	11.3102	11.5513	11.5589	11.5888	11.6346	11.5276	11.4677	11.4811	11.6158	12.1104	11.8278
P97326	>sp|P97326|CADH6_MOUSE Cadherin-6 OS=Mus musculus OX=10090 GN=Cdh6 PE=1 SV=2	CDH6	9.94904	9.80995		9.90573	9.34037	9.93459	10.1557	9.69962	10.0643	9.40354	9.27841	9.77533	9.893	9.70472	8.7753	9.40142
P97291	>sp|P97291|CADH8_MOUSE Cadherin-8 OS=Mus musculus OX=10090 GN=Cdh8 PE=1 SV=2	CDH8	10.7326	10.4441	10.6794	10.6379	10.5978	10.5615	10.7057	10.3256	10.9228	10.7455	10.5257	10.5714	10.8312	10.4033	10.801	10.6641
P70407	>sp|P70407|CADH9_MOUSE Cadherin-9 OS=Mus musculus OX=10090 GN=Cdh9 PE=2 SV=2	CDH9	11.271	11.3534	11.0183	11.5414	11.2755	11.0964	11.0067	10.801	11.5178	11.3264	11.479	11.5638	11.3778	11.1854	11.338	11.3122
Q9DB75;Q9DB75-2	>sp|Q9DB75|CDIP1_MOUSE Cell death-inducing p53-target protein 1 OS=Mus musculus OX=10090 GN=Cdip1 PE=2 SV=1;>sp|Q9DB75-2|CDIP1_MOUSE Isoform of Q9DB75, Isoform 2 of Cell death-inducing p53-target protein 1 OS=Mus musculus OX=10090 GN=Cdip1	CDIP1	14.2269	13.9982	14.0614	13.9546	14.4789	14.0828	14.3573	14.0373	14.2423	14.3844	14.2683	14.2507	14.3443	14.3541	14.1454	14.3941
Q8VDP6	>sp|Q8VDP6|CDIPT_MOUSE CDP-diacylglycerol--inositol 3-phosphatidyltransferase OS=Mus musculus OX=10090 GN=Cdipt PE=1 SV=1	CDIPT	11.7929	11.5812	11.5851	11.2267	11.4885	11.5031	11.2032	11.4138	11.5865	11.951	11.4835	11.7824	11.5217	11.6585	11.7909	11.4439
O35495;O35495-2	>sp|O35495|CDK14_MOUSE Cyclin-dependent kinase 14 OS=Mus musculus OX=10090 GN=Cdk14 PE=1 SV=2;>sp|O35495-2|CDK14_MOUSE Isoform of O35495, Isoform 2 of Cyclin-dependent kinase 14 OS=Mus musculus OX=10090 GN=Cdk14	CDK14	10.4039	10.5897	10.3877	10.3019	10.9282	10.6385	10.6333	10.1082	9.93845	10.2295	10.5837	10.4353	10.3865	10.3916	10.3404	10.5497
Q04735;Q04735-2	>sp|Q04735|CDK16_MOUSE Cyclin-dependent kinase 16 OS=Mus musculus OX=10090 GN=Cdk16 PE=1 SV=1;>sp|Q04735-2|CDK16_MOUSE Isoform of Q04735, Isoform Short of Cyclin-dependent kinase 16 OS=Mus musculus OX=10090 GN=Cdk16	CDK16		9.25871				9.61576	9.65706	9.10145			9.63684		9.1121	8.86693	9.05491	9.34005
Q04735;Q04735-2;Q8K0D0	>sp|Q04735|CDK16_MOUSE Cyclin-dependent kinase 16 OS=Mus musculus OX=10090 GN=Cdk16 PE=1 SV=1;>sp|Q04735-2|CDK16_MOUSE Isoform of Q04735, Isoform Short of Cyclin-dependent kinase 16 OS=Mus musculus OX=10090 GN=Cdk16;>sp|Q8K0D0|CDK17_MOUSE Cyclin-dependent kinase 17 OS=Mus musculus OX=10090 GN=Cdk17 PE=1 SV=2	CDK16;CDK17	9.7264	10.2648	10.8394	10.1722	10.317	10.704	10.2838	10.1829	10.2962		10.3054	10.2548	10.216	9.5482	10.0242	10.039
Q8K0D0	>sp|Q8K0D0|CDK17_MOUSE Cyclin-dependent kinase 17 OS=Mus musculus OX=10090 GN=Cdk17 PE=1 SV=2	CDK17	10.6879	10.6181	9.90677	10.3002	10.2499	10.2018	10.4163	10.3182	9.9448	10.359	10.5191	10.4529	10.3244	10.6946	10.4482	10.1813
Q80YP0	>sp|Q80YP0|CDK3_MOUSE Cyclin-dependent kinase 3 OS=Mus musculus OX=10090 GN=Cdk3 PE=1 SV=3	CDK3	12.3338	11.9703	12.4462		13.0502		12.6899	12.6533	12.5542			12.534	12.6955	12.9562	12.9154	12.5337
P49615	>sp|P49615|CDK5_MOUSE Cyclin-dependent kinase 5 OS=Mus musculus OX=10090 GN=Cdk5 PE=1 SV=1	CDK5	11.2739	11.2623	11.2767	11.3843	11.5829	11.3414	11.5043	11.3859	11.1608	11.2995	11.5796	11.5479	11.5167	11.5301	11.465	11.3474
Q99LM2	>sp|Q99LM2|CK5P3_MOUSE CDK5 regulatory subunit-associated protein 3 OS=Mus musculus OX=10090 GN=Cdk5rap3 PE=1 SV=1	CDK5RAP3	10.7046	10.9251	10.3544	10.5105	10.4349	9.81298	10.3856	10.8424	10.858	10.7719	10.3886	10.392	10.4043	10.6497	10.5631	10.6525
Q91WE6;Q91WE6-2	>sp|Q91WE6|CDKAL_MOUSE Threonylcarbamoyladenosine tRNA methylthiotransferase OS=Mus musculus OX=10090 GN=Cdkal1 PE=1 SV=1;>sp|Q91WE6-2|CDKAL_MOUSE Isoform of Q91WE6, Isoform 2 of Threonylcarbamoyladenosine tRNA methylthiotransferase OS=Mus musculus OX=10090 GN=Cdkal1	CDKAL1			10.2928	10.3711		9.72545	9.90277	9.55893		9.92836	10.819		10.3108	10.2873	9.89143
A0A0G2JGW6	>tr|A0A0G2JGW6|A0A0G2JGW6_MOUSE Isoform of Q3UTQ8, Cyclin-dependent kinase-like 5 OS=Mus musculus OX=10090 GN=Cdkl5 PE=1 SV=1	CDKL5	10.2279	9.98229	10.6603	10.5328	10.5929	10.2448	10.6052	9.95328	10.1721	10.1046	10.6723	10.5485	10.0912	10.6387	10.2453	9.96991
P98191	>sp|P98191|CDS1_MOUSE Phosphatidate cytidylyltransferase 1 OS=Mus musculus OX=10090 GN=Cds1 PE=1 SV=2	CDS1	11.2526	11.5726	11.101	11.0439	11.4994	11.0959	11.0001	11.14	11.1997	11.4014	11.3727	11.646	10.6629	10.8366	11.5655	10.7214
Q99L43	>sp|Q99L43|CDS2_MOUSE Phosphatidate cytidylyltransferase 2 OS=Mus musculus OX=10090 GN=Cds2 PE=1 SV=1	CDS2	11.4141	11.3771	11.4051	11.4945	11.4601	11.3396	11.3267	11.208	11.0743	11.6107	11.5557	11.5224	11.4504	11.791	11.5711	11.3944
Q7TPC1	>sp|Q7TPC1|CDSN_MOUSE Corneodesmosin OS=Mus musculus OX=10090 GN=Cdsn PE=2 SV=2	CDSN	17.8533	18.5135	17.4672	16.1884	15.9001	16.5646	15.4059	16.8514	16.9981	17.2274	15.5278	16.3248	15.9293	15.2959	16.2368	16.3242
Q91X79	>sp|Q91X79|CELA1_MOUSE Chymotrypsin-like elastase family member 1 OS=Mus musculus OX=10090 GN=Cela1 PE=1 SV=1	CELA1	11.1511	11.3608	10.1978	9.98029	10.0124				10.0057	10.9383			9.54669	8.5068	9.49743	9.93564
Q9Z0H4;Q9Z0H4-11;Q9Z0H4-2;Q9Z0H4-4;Q9Z0H4-5;Q9Z0H4-6;Q9Z0H4-7;Q9Z0H4-8;Q9Z0H4-9	>sp|Q9Z0H4|CELF2_MOUSE CUGBP Elav-like family member 2 OS=Mus musculus OX=10090 GN=Celf2 PE=1 SV=1;>sp|Q9Z0H4-11|CELF2_MOUSE Isoform of Q9Z0H4, Isoform 11 of CUGBP Elav-like family member 2 OS=Mus musculus OX=10090 GN=Celf2;>sp|Q9Z0H4-2|CELF2_MOUSE Isoform of Q9Z0H4, Isoform 2 of CUGBP Elav-like family member 2 OS=Mus musculus OX=10090 GN=Celf2;>sp|Q9Z0H4-4|CELF2_MOUSE Isoform of Q9Z0H4, Isoform …	CELF2	9.59932	10.0547	9.74347	9.88794	9.72131	9.7628	9.65706	9.92219	10.0742	10.1281	9.72871	10.3682	9.27783	9.9981	9.79793	10.1731
Q9R0M0-2	>sp|Q9R0M0-2|CELR2_MOUSE Isoform of Q9R0M0, Isoform 2 of Cadherin EGF LAG seven-pass G-type receptor 2 OS=Mus musculus OX=10090 GN=Celsr2	CELSR2	10.3184	10.3705	10.2767	10.0002	10.0279	9.89386	9.99173	10.1908	10.2003	10.1236	10.187	10.204	10.016	9.82204	10.019	9.99205
Q5FWI3	>sp|Q5FWI3|CEIP2_MOUSE Cell surface hyaluronidase OS=Mus musculus OX=10090 GN=Cemip2 PE=1 SV=1	CEMIP2	9.46674	9.62174	9.77335	9.87195		10.3205		8.17953	9.91651	10.0041	9.44531	9.7237	10.3138	9.68605		9.70974
Q9JKC6	>sp|Q9JKC6|CEND_MOUSE Cell cycle exit and neuronal differentiation protein 1 OS=Mus musculus OX=10090 GN=Cend1 PE=1 SV=1	CEND1	12.5367	12.819	12.9539	12.6098	12.9484	12.3868	13.2027	13.0414	12.7227	12.7144	13.0467	12.6997	12.8139	12.5267	13.1128	13.2057
E9Q3P4	>tr|E9Q3P4|E9Q3P4_MOUSE Centromere protein F OS=Mus musculus OX=10090 GN=Cenpf PE=1 SV=1	CENPF	14.8422	15.1912	14.242	12.7644	12.9709	13.9768	12.3998	14.0372	14.141	12.9071	12.1028	12.7893	12.3464	12.2745	13.2889	13.107
Q62036	>sp|Q62036|CP131_MOUSE Centrosomal protein of 131 kDa OS=Mus musculus OX=10090 GN=Cep131 PE=1 SV=2	CEP131	14.741	14.7853	14.3001	13.5016	13.783	14.0044	13.1995	13.9589	13.9549	14.1279	13.2298	13.3294	13.2991	13.0773	13.1608	13.6703
A2AUM9	>sp|A2AUM9|CE152_MOUSE Centrosomal protein of 152 kDa OS=Mus musculus OX=10090 GN=Cep152 PE=1 SV=1	CEP152	15.6023			15.6643	15.773	15.5243	15.5209	15.4993	15.6797		15.822	15.7608	15.5124	15.625		15.5531
Q5DU05;Q5DU05-2;Q5DU05-3	>sp|Q5DU05|CE164_MOUSE Centrosomal protein of 164 kDa OS=Mus musculus OX=10090 GN=Cep164 PE=1 SV=2;>sp|Q5DU05-2|CE164_MOUSE Isoform of Q5DU05, Isoform 2 of Centrosomal protein of 164 kDa OS=Mus musculus OX=10090 GN=Cep164;>sp|Q5DU05-3|CE164_MOUSE Isoform of Q5DU05, Isoform 3 of Centrosomal protein of 164 kDa OS=Mus musculus OX=10090 GN=Cep164	CEP164	13.5782	12.9348		14.3835		13.9598	14.0487	13.2337	14.4114	13.1393	14.5829	14.0212	14.3107	13.9592	14.056	14.1264
Q6A065	>sp|Q6A065|CE170_MOUSE Centrosomal protein of 170 kDa OS=Mus musculus OX=10090 GN=Cep170 PE=1 SV=2	CEP170	9.74151	9.73343	9.8454	9.97802	9.99777	9.75654	10.1121	9.87156	9.71915	9.7373	9.70603	9.75769	9.73389	9.92776	9.5021	9.55818
Q6A065;Q6A065-2	>sp|Q6A065|CE170_MOUSE Centrosomal protein of 170 kDa OS=Mus musculus OX=10090 GN=Cep170 PE=1 SV=2;>sp|Q6A065-2|CE170_MOUSE Isoform of Q6A065, Isoform 2 of Centrosomal protein of 170 kDa OS=Mus musculus OX=10090 GN=Cep170	CEP170	10.0507	10.1751	10.11	10.2167	11.0292	10.3806	10.4696	10.6603	10.0612	10.3257	10.4499	10.328	10.3625	10.2557	10.5294	10.3662
Q6A065;Q6A065-2;Q80U49	>sp|Q6A065|CE170_MOUSE Centrosomal protein of 170 kDa OS=Mus musculus OX=10090 GN=Cep170 PE=1 SV=2;>sp|Q6A065-2|CE170_MOUSE Isoform of Q6A065, Isoform 2 of Centrosomal protein of 170 kDa OS=Mus musculus OX=10090 GN=Cep170;>sp|Q80U49|C170B_MOUSE Centrosomal protein of 170 kDa protein B OS=Mus musculus OX=10090 GN=Cep170b PE=1 SV=2	CEP170;CEP170B					9.69459	10.7879	10.5249	10.601	10.784	10.3815	9.16019	9.40746	9.97623	10.3958	10.3186	10.4782
Q6A065;Q80U49	>sp|Q6A065|CE170_MOUSE Centrosomal protein of 170 kDa OS=Mus musculus OX=10090 GN=Cep170 PE=1 SV=2;>sp|Q80U49|C170B_MOUSE Centrosomal protein of 170 kDa protein B OS=Mus musculus OX=10090 GN=Cep170b PE=1 SV=2	CEP170;CEP170B	10.2174		10.7733	10.1497		10.805	10.7071	11.3742	10.6442	11.1581	10.7188	10.9472	10.7941	10.7156	10.5723	10.6487
Q80U49	>sp|Q80U49|C170B_MOUSE Centrosomal protein of 170 kDa protein B OS=Mus musculus OX=10090 GN=Cep170b PE=1 SV=2	CEP170B	9.78825	9.80799	9.93975	9.84707	10.1474	9.73331	9.83353	9.87757	9.48761	9.66889	9.57457	9.57738	9.32603	9.98016	9.62363	9.49022
Q8BGS7;Q8BGS7-2	>sp|Q8BGS7|CEPT1_MOUSE Choline/ethanolaminephosphotransferase 1 OS=Mus musculus OX=10090 GN=Cept1 PE=1 SV=1;>sp|Q8BGS7-2|CEPT1_MOUSE Isoform of Q8BGS7, Isoform 2 of Choline/ethanolaminephosphotransferase 1 OS=Mus musculus OX=10090 GN=Cept1	CEPT1	11.2077	12.2017	11.9032	12.1886	11.2073	11.8158	11.7581	11.6316	11.443	12.1182	11.6487	12.168	11.7303	11.8203	11.673	11.896
A2AQH1	>tr|A2AQH1|A2AQH1_MOUSE Ceramide kinase-like OS=Mus musculus OX=10090 GN=Cerkl PE=2 SV=1	CERKL	14.4112	15.4059	14.3816	13.8406	14.0964	14.0454	13.5374	13.8341	13.8126	13.4254	13.5693	14.1176	13.7714	13.7016	13.8973	13.8096
P41209;Q9R1K9	>sp|P41209|CETN1_MOUSE Centrin-1 OS=Mus musculus OX=10090 GN=Cetn1 PE=1 SV=1;>sp|Q9R1K9|CETN2_MOUSE Centrin-2 OS=Mus musculus OX=10090 GN=Cetn2 PE=1 SV=1	CETN1;CETN2	11.8488	11.5386	11.3933	11.6071	11.8935	11.8423	10.5024	11.7891	11.9414	11.6597	11.9707	11.7494	11.743	11.5672	12.0188	12.1974
Q9R1K9	>sp|Q9R1K9|CETN2_MOUSE Centrin-2 OS=Mus musculus OX=10090 GN=Cetn2 PE=1 SV=1	CETN2	9.72197	10.6397	9.1157	9.29956	8.88515	9.71635	10.2692	9.15017	9.35463	8.74843	8.93702	9.46038	10.097	9.63953	9.49626	9.23209
Q3UJP5	>sp|Q3UJP5|CF418_MOUSE Cilia- and flagella-associated protein 418 OS=Mus musculus OX=10090 GN=Cfap418 PE=1 SV=1	CFAP418	8.80003	9.70089	8.03281	8.46714	9.01407	8.68923		8.33306	8.8122	7.92262	9.13303	7.97451	9.44189	9.69489	9.45	8.94829
Q8C6S9-2	>sp|Q8C6S9-2|CFA54_MOUSE Isoform of Q8C6S9, Isoform 2 of Cilia- and flagella-associated protein 54 OS=Mus musculus OX=10090 GN=Cfap54	CFAP54	16.4735	16.6084	15.8298	14.9489	15.6403	15.6693	13.8486	15.7732	15.7922	16.2494	15.0761	14.4124	14.503	14.3854	14.5592	15.4711
P18760	>sp|P18760|COF1_MOUSE Cofilin-1 OS=Mus musculus OX=10090 GN=Cfl1 PE=1 SV=3	CFL1	12.9779	12.444	12.1712	11.7876	12.227	12.471	12.9297	12.2193	13.0985	11.8176	12.1105	11.5612	12.8479	12.3895	12.1189	12.3794
P18760;P45591	>sp|P18760|COF1_MOUSE Cofilin-1 OS=Mus musculus OX=10090 GN=Cfl1 PE=1 SV=3;>sp|P45591|COF2_MOUSE Cofilin-2 OS=Mus musculus OX=10090 GN=Cfl2 PE=1 SV=1	CFL1;CFL2	14.9528	15.7927	16.1682	15.9928	15.8094	14.5063	16.2469	13.5331	14.4481	13.4639	16.0816	15.9171	15.8427	16.3453	16.2152	14.636
P45591	>sp|P45591|COF2_MOUSE Cofilin-2 OS=Mus musculus OX=10090 GN=Cfl2 PE=1 SV=1	CFL2	10.5587	10.0785	9.79671	9.82896	10.4451	10.2986	9.85018	9.78208	10.4449	9.67103	9.65644	9.55468	9.5136	9.83428	10.1501	10.237
P45591;Q9R0P5	>sp|P45591|COF2_MOUSE Cofilin-2 OS=Mus musculus OX=10090 GN=Cfl2 PE=1 SV=1;>sp|Q9R0P5|DEST_MOUSE Destrin OS=Mus musculus OX=10090 GN=Dstn PE=1 SV=3	CFL2;DSTN	14.987	14.4935	14.5299	14.7178	15.0156	14.9512	15.1301	14.9589	14.8301	14.5855	14.9095	14.3631	14.8577	15.1875	15.0933	14.9409
Q03059	>sp|Q03059|CLAT_MOUSE Choline O-acetyltransferase OS=Mus musculus OX=10090 GN=Chat PE=2 SV=2	CHAT			9.87434	9.20411			10.2772	10.4746	10.0509	10.2617			9.67137	9.94718	10.2207	10.0868
D3Z0L4	>tr|D3Z0L4|D3Z0L4_MOUSE Isoform of Q9CRB9, Coiled-coil-helix-coiled-coil-helix domain containing 3 (Fragment) OS=Mus musculus OX=10090 GN=Chchd3 PE=1 SV=1	CHCHD3	12.2597	12.383	12.8612	12.4064	12.3868	11.6797	12.0672	12.2811	12.1849	12.2039	12.8272	12.2998	11.9777	11.8112	12.1281	12.2384
E9Q4M4	>tr|E9Q4M4|E9Q4M4_MOUSE Isoform of Q91VN4, Coiled-coil-helix-coiled-coil-helix domain containing 6 OS=Mus musculus OX=10090 GN=Chchd6 PE=1 SV=1	CHCHD6			11.2755		10.7366		11.0933	11.0453			10.7893		10.0506		10.8713	10.9636
Q91VN4	>sp|Q91VN4|MIC25_MOUSE MICOS complex subunit Mic25 OS=Mus musculus OX=10090 GN=Chchd6 PE=1 SV=2	CHCHD6	11.3126	11.3018	11.6465	11.4597	11.2473	10.7476	11.4649	11.2742	11.2186	11.1495	11.6397	11.3008	10.8476	10.8692	11.4021	11.4934
P26339	>sp|P26339|CMGA_MOUSE Chromogranin-A OS=Mus musculus OX=10090 GN=Chga PE=1 SV=1	CHGA	12.051		11.5062	12.0988	12.2518		11.9992	11.601	12.1449	11.6498	11.2803	11.6978	11.7155	11.92	11.7488	11.79
P16014	>sp|P16014|SCG1_MOUSE Secretogranin-1 OS=Mus musculus OX=10090 GN=Chgb PE=1 SV=2	CHGB	10.3389	10.561	9.25204	10.1333	9.87754	9.98934	9.60178	10.0991	11.0064	9.86844	9.47524	9.58149	9.93755	10.5615	10.646	10.6911
Q61362;Q61362-2;Q61362-3	>sp|Q61362|CH3L1_MOUSE Chitinase-3-like protein 1 OS=Mus musculus OX=10090 GN=Chi3l1 PE=1 SV=3;>sp|Q61362-2|CH3L1_MOUSE Isoform of Q61362, Isoform 2 of Chitinase-3-like protein 1 OS=Mus musculus OX=10090 GN=Chi3l1;>sp|Q61362-3|CH3L1_MOUSE Isoform of Q61362, Isoform 3 of Chitinase-3-like protein 1 OS=Mus musculus OX=10090 GN=Chi3l1	CHI3L1	11.1979	11.914	11.3275	10.316		10.691	10.6798	11.0152	10.916	11.4192					9.94658	10.4626
Q8CBW7	>sp|Q8CBW7|CHIC1_MOUSE Cysteine-rich hydrophobic domain-containing protein 1 OS=Mus musculus OX=10090 GN=Chic1 PE=2 SV=2	CHIC1	10.757		10.5853	10.7254		10.8273	10.1826	9.81963		10.3455	10.7271	9.7003	10.7009	10.6251
Q922Q9;Q922Q9-2	>sp|Q922Q9|CHID1_MOUSE Chitinase domain-containing protein 1 OS=Mus musculus OX=10090 GN=Chid1 PE=1 SV=1;>sp|Q922Q9-2|CHID1_MOUSE Isoform of Q922Q9, Isoform 2 of Chitinase domain-containing protein 1 OS=Mus musculus OX=10090 GN=Chid1	CHID1		10.4993	8.65759	8.17719	8.5358	8.2184		7.50207	9.36281	8.72916	9.76458	8.65258	8.95573	8.58846	8.67299	8.95943
O55229	>sp|O55229|CHKB_MOUSE Choline/ethanolamine kinase OS=Mus musculus OX=10090 GN=Chkb PE=1 SV=3	CHKB	9.89783		9.23297	9.85462	10.1477	9.80334	9.26833	9.72186	10.4656	8.88475	9.83365	9.19052	9.1121	9.59705	9.31088	9.24992
P70232	>sp|P70232|NCHL1_MOUSE Neural cell adhesion molecule L1-like protein OS=Mus musculus OX=10090 GN=Chl1 PE=1 SV=2	CHL1	11.0307	11.1567	10.9069	11.1338	11.0387	11.065	10.971	10.8387	11.1064	11.4117	11.1633	11.2811	11.446	11.1534	11.0552	10.7939
Q9QXG2	>sp|Q9QXG2|RAE1_MOUSE Rab proteins geranylgeranyltransferase component A 1 OS=Mus musculus OX=10090 GN=Chm PE=1 SV=1	CHM	10.1116	10.0756			9.37011		9.64686	9.45977	9.15046	9.87736		10.0449	9.76419	10.1455	9.25907	8.38
Q921W0	>sp|Q921W0|CHM1A_MOUSE Charged multivesicular body protein 1a OS=Mus musculus OX=10090 GN=Chmp1a PE=1 SV=1	CHMP1A	11.9206	11.4101	11.4543	10.9607	12.0266	11.7614	11.5125	11.5236	11.7206	11.602	10.9502	11.1166	11.5664	11.5162	11.4336	11.8297
Q9DB34	>sp|Q9DB34|CHM2A_MOUSE Charged multivesicular body protein 2a OS=Mus musculus OX=10090 GN=Chmp2a PE=1 SV=1	CHMP2A	10.6059		10.4708	10.1685	10.8562	10.8034	10.1727	11.0787	10.1492	10.3505	10.7662	11.1077	9.93695	10.875	10.2718	10.6622
Q8BJF9	>sp|Q8BJF9|CHM2B_MOUSE Charged multivesicular body protein 2b OS=Mus musculus OX=10090 GN=Chmp2b PE=1 SV=1	CHMP2B	10.658	10.5782			11.2687	10.2448	10.3366	10.6832		10.4697	10.1293	9.90486	9.81912	10.5366	10.2487	10.7778
Q9CQ10	>sp|Q9CQ10|CHMP3_MOUSE Charged multivesicular body protein 3 OS=Mus musculus OX=10090 GN=Chmp3 PE=1 SV=3	CHMP3	10.4914	10.7031	10.8581	10.1772		9.87419		10.5484	10.2497	10.3097	10.2059	11.2587	10.3037	10.2884	9.86302	9.77625
Q9D8B3	>sp|Q9D8B3|CHM4B_MOUSE Charged multivesicular body protein 4b OS=Mus musculus OX=10090 GN=Chmp4b PE=1 SV=2	CHMP4B	11.3898	10.9136	10.8563	10.6882	11.2739	11.2434	10.8548	11.019	11.0511	10.8505	10.6301	10.6876	11.0644	11.2237	10.7844	11.3044
Q9D7S9	>sp|Q9D7S9|CHMP5_MOUSE Charged multivesicular body protein 5 OS=Mus musculus OX=10090 GN=Chmp5 PE=1 SV=1	CHMP5	9.37019					8.79365	9.71848	9.45418		8.67901		8.56687	9.55355	8.48104
P0C0A3	>sp|P0C0A3|CHMP6_MOUSE Charged multivesicular body protein 6 OS=Mus musculus OX=10090 GN=Chmp6 PE=1 SV=2	CHMP6	8.9634		10.7913	10.0535		10.0477	9.38962	8.70781	9.75695	9.6075	10.113	10.2024	9.30273	10.4424	10.1321	10.5764
Q8R1T1	>sp|Q8R1T1|CHMP7_MOUSE Charged multivesicular body protein 7 OS=Mus musculus OX=10090 GN=Chmp7 PE=1 SV=1	CHMP7	8.32997	9.91881				9.68222		9.35128	9.10827	9.69254	9.55553	9.47765		9.73129	10.0363	10.3154
Q9D1P4	>sp|Q9D1P4|CHRD1_MOUSE Cysteine and histidine-rich domain-containing protein 1 OS=Mus musculus OX=10090 GN=Chordc1 PE=1 SV=1	CHORDC1	9.60864	9.63805	10.1897	9.58376	9.92399	9.77388	10.1137	9.44733	9.77555	9.38082	8.93765	9.70801	9.48428	9.4375	10.0411	9.4557
P61022	>sp|P61022|CHP1_MOUSE Calcineurin B homologous protein 1 OS=Mus musculus OX=10090 GN=Chp1 PE=1 SV=2	CHP1	10.598	10.8644	10.691	10.4841	10.3388	10.5534	10.2069	10.4923	10.5506	10.6635	10.5026	10.6067	10.3244	10.4932	10.4792	10.736
Q8C025;Q8C025-2;Q8C025-3	>sp|Q8C025|CHPT1_MOUSE Cholinephosphotransferase 1 OS=Mus musculus OX=10090 GN=Chpt1 PE=1 SV=1;>sp|Q8C025-2|CHPT1_MOUSE Isoform of Q8C025, Isoform 2 of Cholinephosphotransferase 1 OS=Mus musculus OX=10090 GN=Chpt1;>sp|Q8C025-3|CHPT1_MOUSE Isoform of Q8C025, Isoform 3 of Cholinephosphotransferase 1 OS=Mus musculus OX=10090 GN=Chpt1	CHPT1	11.3844	11.3066	11.0203	11.4971	11.2187	10.7092	10.7867	11.0516	11.3906	11.3299	11.1249	11.1845	10.7193	11.1837	11.3081	11.1225
P12657	>sp|P12657|ACM1_MOUSE Muscarinic acetylcholine receptor M1 OS=Mus musculus OX=10090 GN=Chrm1 PE=1 SV=2	CHRM1	11.6113	11.4942	11.6672	11.8251	11.4922	11.6127	11.446	11.3509	11.4492	11.6187	11.7997	12.0618	11.9215	11.6131	11.7883	11.321
Q9ERZ4	>sp|Q9ERZ4|ACM2_MOUSE Muscarinic acetylcholine receptor M2 OS=Mus musculus OX=10090 GN=Chrm2 PE=1 SV=2	CHRM2	8.81101	9.61553	8.65757		9.4589			9.46721		9.29313			8.84302	9.42025	9.93656	9.55909
Q9ERZ3	>sp|Q9ERZ3|ACM3_MOUSE Muscarinic acetylcholine receptor M3 OS=Mus musculus OX=10090 GN=Chrm3 PE=1 SV=1	CHRM3	10.4619	9.81794	10.5168	10.4257	10.7831	10.2296	10.547	10.0093	10.8173	10.5263	10.1586	10.1814	10.4916	10.1124	10.6814	9.95279
Q91XQ5	>sp|Q91XQ5|CHSTF_MOUSE Carbohydrate sulfotransferase 15 OS=Mus musculus OX=10090 GN=Chst15 PE=2 SV=1	CHST15	11.0158	11.4528	10.4225	10.8375	10.8559	10.1779		9.2938	10.6507	9.59491	9.9724	10.2763			8.73365
Q9D187	>sp|Q9D187|CIA2B_MOUSE Cytosolic iron-sulfur assembly component 2B OS=Mus musculus OX=10090 GN=Ciao2b PE=1 SV=1	CIAO2B	9.23515	8.70984	8.98806			8.73393	8.96845	9.00244	8.76545		7.41507	8.4874		8.18488		8.11198
Q91WS0	>sp|Q91WS0|CISD1_MOUSE CDGSH iron-sulfur domain-containing protein 1 OS=Mus musculus OX=10090 GN=Cisd1 PE=1 SV=1	CISD1	13.793	13.8547	13.9046	13.882	13.5008	13.3917	13.8762	13.9827	13.8433	13.6896	14.0034	13.7638	13.4512	13.5224	13.8268	13.5843
Q9CQB5	>sp|Q9CQB5|CISD2_MOUSE CDGSH iron-sulfur domain-containing protein 2 OS=Mus musculus OX=10090 GN=Cisd2 PE=1 SV=1	CISD2	10.4544	9.29181	10.1693	10.3025	10.0415	9.47495	9.4901	10.0429	9.29855	10.4248	8.9556	10.4248	10.0311	10.515	9.73033	9.80122
P49025	>sp|P49025|CTRO_MOUSE Citron Rho-interacting kinase OS=Mus musculus OX=10090 GN=Cit PE=1 SV=3	CIT	10.2337	10.5707	10.3292	10.4095	10.3499	10.0723	10.465	10.2373	10.2836	10.427	10.5755	10.3086	10.0079	10.2353	10.4272	10.3188
Q8BMK4	>sp|Q8BMK4|CKAP4_MOUSE Cytoskeleton-associated protein 4 OS=Mus musculus OX=10090 GN=Ckap4 PE=1 SV=2	CKAP4	9.92142	10.3902	10.2183	10.0217	9.88351	9.91552	10.0046	10.1064	10.2314	10.0309	9.9887	10.3672	10.1611	9.90074	9.81235	10.1666
A2AGT5-3	>sp|A2AGT5-3|CKAP5_MOUSE Isoform of A2AGT5, Isoform 3 of Cytoskeleton-associated protein 5 OS=Mus musculus OX=10090 GN=Ckap5	CKAP5	10.7529	10.6841	10.8968	10.7897	11.0624	10.8496	10.7684	10.7392	10.5858	10.8481	10.8748	10.9583	10.9402	10.8843	10.9105	10.7232
Q04447	>sp|Q04447|KCRB_MOUSE Creatine kinase B-type OS=Mus musculus OX=10090 GN=Ckb PE=1 SV=1	CKB	13.3228	13.3112	13.206	13.2699	13.5208	13.4894	13.3004	13.6489	13.5034	13.2375	13.0754	12.8799	13.2041	13.4736	13.3994	13.7888
P07310	>sp|P07310|KCRM_MOUSE Creatine kinase M-type OS=Mus musculus OX=10090 GN=Ckm PE=1 SV=1	CKM	10.0495		12.4624		9.64496				8.71711			9.04752	8.4908		11.6867	9.19208
P30275	>sp|P30275|KCRU_MOUSE Creatine kinase U-type, mitochondrial OS=Mus musculus OX=10090 GN=Ckmt1 PE=1 SV=1	CKMT1	12.6772	12.6064	12.9459	12.4568	12.5621	12.2039	12.4323	12.6575	12.5829	12.5129	12.7204	12.2411	11.9349	12.0615	12.4149	12.7204
Q80TV8;Q80TV8-2	>sp|Q80TV8|CLAP1_MOUSE CLIP-associating protein 1 OS=Mus musculus OX=10090 GN=Clasp1 PE=1 SV=2;>sp|Q80TV8-2|CLAP1_MOUSE Isoform of Q80TV8, Isoform 2 of CLIP-associating protein 1 OS=Mus musculus OX=10090 GN=Clasp1	CLASP1	9.97272	9.87873	10.1666	10.3045	10.1526	10.2781	9.74844	9.73437	9.66453	9.89534	10.0297	9.99129	10.0773	9.90037	9.8785	9.59632
Q80TV8;Q80TV8-2;Q8BRT1	>sp|Q80TV8|CLAP1_MOUSE CLIP-associating protein 1 OS=Mus musculus OX=10090 GN=Clasp1 PE=1 SV=2;>sp|Q80TV8-2|CLAP1_MOUSE Isoform of Q80TV8, Isoform 2 of CLIP-associating protein 1 OS=Mus musculus OX=10090 GN=Clasp1;>sp|Q8BRT1|CLAP2_MOUSE CLIP-associating protein 2 OS=Mus musculus OX=10090 GN=Clasp2 PE=1 SV=1	CLASP1;CLASP2	11.2527	11.4973	11.3083	11.6571	11.3802	11.8146	10.7664	12.2701	11.4838	11.4766	11.0338	12.0856	11.8149	11.7203	11.575	11.5541
Q80TV8;Q80TV8-2;Q8BRT1;Q8BRT1-5	>sp|Q80TV8|CLAP1_MOUSE CLIP-associating protein 1 OS=Mus musculus OX=10090 GN=Clasp1 PE=1 SV=2;>sp|Q80TV8-2|CLAP1_MOUSE Isoform of Q80TV8, Isoform 2 of CLIP-associating protein 1 OS=Mus musculus OX=10090 GN=Clasp1;>sp|Q8BRT1|CLAP2_MOUSE CLIP-associating protein 2 OS=Mus musculus OX=10090 GN=Clasp2 PE=1 SV=1;>sp|Q8BRT1-5|CLAP2_MOUSE Isoform of Q8BRT1, Isoform 2 of CLIP-associating protein 2 OS=Mus…	CLASP1;CLASP2	12.2588	13.0192	11.128	11.6298	12.3255	12.18	11.8317	11.8334	12.2261	11.8214	11.5006	12.1367	11.5368	12.1438	12.0503	12.2713
Q8BRT1	>sp|Q8BRT1|CLAP2_MOUSE CLIP-associating protein 2 OS=Mus musculus OX=10090 GN=Clasp2 PE=1 SV=1	CLASP2	10.9222	11.0744	11.1935	11.2583	11.5017	11.2322	11.3661	11.1435	11.1268	10.9896	11.1398	11.1383	11.2333	11.2108	11.1939	11.2096
Q8BRT1;Q8BRT1-5	>sp|Q8BRT1|CLAP2_MOUSE CLIP-associating protein 2 OS=Mus musculus OX=10090 GN=Clasp2 PE=1 SV=1;>sp|Q8BRT1-5|CLAP2_MOUSE Isoform of Q8BRT1, Isoform 2 of CLIP-associating protein 2 OS=Mus musculus OX=10090 GN=Clasp2	CLASP2	11.2067	11.51	11.4821	11.4472	11.527	11.6398	11.118	11.4564	10.9022	11.685	11.5023	11.4749	11.1645	11.799	11.5162	11.5636
Q99LI2	>sp|Q99LI2|CLCC1_MOUSE Chloride channel CLIC-like protein 1 OS=Mus musculus OX=10090 GN=Clcc1 PE=1 SV=1	CLCC1	13.7208	13.7824	13.0972	11.6491		13.1683		13.8842	13.0051	13.822	11.3148			11.8944	12.302	13.6759
F6VSA8	>tr|F6VSA8|F6VSA8_MOUSE Isoform of Q64347, Chloride channel, voltage-sensitive 1 (Fragment) OS=Mus musculus OX=10090 GN=Clcn1 PE=4 SV=1	CLCN1	12.3364	12.7431	11.7055	12.2777	12.3825	12.842	12.6883	11.8503	12.6875	12.2946	11.8486	11.6162	11.7025	11.6348	11.9186	11.624
Q9R0A1	>sp|Q9R0A1|CLCN2_MOUSE Chloride channel protein 2 OS=Mus musculus OX=10090 GN=Clcn2 PE=1 SV=2	CLCN2	10.0613	9.95155	10.0633	10.0459	10.325	9.92085	10.2162	9.66591	9.93695	10.1259	10.3408	10.4831	10.1036	10.1467	9.67661	9.82945
P51791;P51791-2;P51791-4	>sp|P51791|CLCN3_MOUSE H(+)/Cl(-) exchange transporter 3 OS=Mus musculus OX=10090 GN=Clcn3 PE=1 SV=3;>sp|P51791-2|CLCN3_MOUSE Isoform of P51791, Isoform 2 of H(+)/Cl(-) exchange transporter 3 OS=Mus musculus OX=10090 GN=Clcn3;>sp|P51791-4|CLCN3_MOUSE Isoform of P51791, Isoform 4 of H(+)/Cl(-) exchange transporter 3 OS=Mus musculus OX=10090 GN=Clcn3	CLCN3	11.2652	11.3155	11.3735	11.627	11.7666	11.3623	11.2474	11.0904	11.4734	11.3193	11.56	11.5918	11.147	11.4674	11.1943	11.1488
P51791;P51791-2;P51791-4;Q61418;Q9WVD4	>sp|P51791|CLCN3_MOUSE H(+)/Cl(-) exchange transporter 3 OS=Mus musculus OX=10090 GN=Clcn3 PE=1 SV=3;>sp|P51791-2|CLCN3_MOUSE Isoform of P51791, Isoform 2 of H(+)/Cl(-) exchange transporter 3 OS=Mus musculus OX=10090 GN=Clcn3;>sp|P51791-4|CLCN3_MOUSE Isoform of P51791, Isoform 4 of H(+)/Cl(-) exchange transporter 3 OS=Mus musculus OX=10090 GN=Clcn3;>sp|Q61418|CLCN4_MOUSE H(+)/Cl(-) exchange trans…	CLCN3;CLCN4;CLCN5	10.3042	10.4116	11.0162	9.80112	10.1683	10.7271	10.6503	10.3752	9.01426	11.0687	10.154	10.5057	9.99769	10.8317	11.3014	10.2758
Q61418	>sp|Q61418|CLCN4_MOUSE H(+)/Cl(-) exchange transporter 4 OS=Mus musculus OX=10090 GN=Clcn4 PE=2 SV=2	CLCN4	10.2972	10.9189	10.8738	10.9718	10.97	10.7083	10.7357	10.5532	10.5481	10.5443	11.4892	10.9706	11.5144	11.0119	10.8977	10.5605
Q61418;Q9WVD4	>sp|Q61418|CLCN4_MOUSE H(+)/Cl(-) exchange transporter 4 OS=Mus musculus OX=10090 GN=Clcn4 PE=2 SV=2;>sp|Q9WVD4|CLCN5_MOUSE H(+)/Cl(-) exchange transporter 5 OS=Mus musculus OX=10090 GN=Clcn5 PE=1 SV=2	CLCN4;CLCN5		12.8585	12.7897	12.9392	12.9109	12.9921	12.7721	12.5906	12.7296	12.7299	12.7463	12.8771	12.5881	12.9399
O35454	>sp|O35454|CLCN6_MOUSE H(+)/Cl(-) exchange transporter 6 OS=Mus musculus OX=10090 GN=Clcn6 PE=1 SV=1	CLCN6	11.3967	11.7386	11.5446	11.411	11.536	11.5741	11.1601	11.2193	11.6562	11.7497	11.3107	11.7443	11.5182	11.5248	11.4232	11.2329
O88551	>sp|O88551|CLD1_MOUSE Claudin-1 OS=Mus musculus OX=10090 GN=Cldn1 PE=1 SV=1	CLDN1	10.3887	10.3473		10.1585	9.9944	10.1401	10.0852	9.60525	9.41352	10.2696		10.8784	9.92707	10.1607	10.1433	9.68526
Q9Z0S6;Q9Z0S6-2;Q9Z0S6-3;Q9Z0S6-4;Q9Z0S6-5;Q9Z0S6-6	>sp|Q9Z0S6|CLD10_MOUSE Claudin-10 OS=Mus musculus OX=10090 GN=Cldn10 PE=1 SV=2;>sp|Q9Z0S6-2|CLD10_MOUSE Isoform of Q9Z0S6, Isoform 2 of Claudin-10 OS=Mus musculus OX=10090 GN=Cldn10;>sp|Q9Z0S6-3|CLD10_MOUSE Isoform of Q9Z0S6, Isoform 3 of Claudin-10 OS=Mus musculus OX=10090 GN=Cldn10;>sp|Q9Z0S6-4|CLD10_MOUSE Isoform of Q9Z0S6, Isoform 4 of Claudin-10 OS=Mus musculus OX=10090 GN=Cldn10;>sp|Q9Z0S6-…	CLDN10	11.2157	11.1478	11.2639	11.4794	11.0909	11.1469	11.2244	10.8357	11.4044	11.1922	11.4842	11.4185	11.3986	11.2943	10.8682	11.0837
Q60771	>sp|Q60771|CLD11_MOUSE Claudin-11 OS=Mus musculus OX=10090 GN=Cldn11 PE=1 SV=1	CLDN11	14.3046	14.7981	13.8137	13.7627	13.4333	14.2793	14.234	13.7091	13.3428	13.893	13.2144	13.5434	13.4979	13.5334	13.9354	13.0868
Q9ET43	>sp|Q9ET43|CLD12_MOUSE Claudin-12 OS=Mus musculus OX=10090 GN=Cldn12 PE=1 SV=2	CLDN12	11.6578	11.599	11.071	11.7176	11.0212	11.6404	11.5583	11.8273	11.6452	11.8396	11.2785	11.0845	11.2852	11.2875	10.4065	11.2351
Q9CQX5	>sp|Q9CQX5|CLDN1_MOUSE Claudin domain-containing protein 1 OS=Mus musculus OX=10090 GN=Cldnd1 PE=1 SV=1	CLDND1	10.8533	11.5953	11.3328	10.8619	10.8346	11.2707	10.9316	11.0006	11.1798	11.4105	11.0418	11.5172	11.3368	11.4952	11.6522	11.2464
P0C7M9	>sp|P0C7M9|CLC2L_MOUSE C-type lectin domain family 2 member L OS=Mus musculus OX=10090 GN=Clec2l PE=1 SV=1	CLEC2L	10.5952	11.1447	10.8877	10.8456	10.149	10.7287	10.2525	10.557	10.4712	11.0384	10.5081	11.1905	9.86936	11.0273	10.0854	10.7744
Q9Z1Q5	>sp|Q9Z1Q5|CLIC1_MOUSE Chloride intracellular channel protein 1 OS=Mus musculus OX=10090 GN=Clic1 PE=1 SV=3	CLIC1	10.4239	10.4007	10.3804	10.3364	10.0845	10.2307	9.77397	10.073	10.0735	9.32406	9.59262	10.1281	9.5834	9.48273	9.58944	10.2752
Q9QYB1	>sp|Q9QYB1|CLIC4_MOUSE Chloride intracellular channel protein 4 OS=Mus musculus OX=10090 GN=Clic4 PE=1 SV=3	CLIC4	11.1056	11.2798	10.6236	11.0377	11.0906	11.2607	10.9725	10.2962	10.8284	11.004	10.6687	10.6215	10.6706	11.0125	10.3062	10.4115
Q8BHB9	>sp|Q8BHB9|CLIC6_MOUSE Chloride intracellular channel protein 6 OS=Mus musculus OX=10090 GN=Clic6 PE=1 SV=1	CLIC6	10.4356	11.0695	10.319	11.3366				10.5563	10.1839	10.3742	10.5904	11.1233		9.35682		10.5979
Q5SUH6;Q5SUH7	>tr|Q5SUH6|Q5SUH6_MOUSE Isoform of Q99KN9, Clathrin interactor 1 OS=Mus musculus OX=10090 GN=Clint1 PE=1 SV=1;>tr|Q5SUH7|Q5SUH7_MOUSE Isoform of Q99KN9, Clathrin interactor 1 OS=Mus musculus OX=10090 GN=Clint1 PE=1 SV=1	CLINT1	10.186	9.9441	10.3151	10.1656	9.67674	9.93285	10.491	10.0652	10.21	10.0422	10.4046	10.0781	9.85036	10.249	9.83886	10.3111
Q99KN9	>sp|Q99KN9|EPN4_MOUSE Clathrin interactor 1 OS=Mus musculus OX=10090 GN=Clint1 PE=1 SV=2	CLINT1	9.89303	9.84509	9.55084	10.0614	9.89929	9.9399	10.1465	9.73578	9.81068	9.92823	9.65131	10.1089	9.49987	10.0469	10.0004	9.63807
Q922J3	>sp|Q922J3|CLIP1_MOUSE CAP-Gly domain-containing linker protein 1 OS=Mus musculus OX=10090 GN=Clip1 PE=1 SV=1	CLIP1	10.0001	10.1703	10.3222	10.0669	10.3923	10.0634	9.80424	9.867	9.91139	9.88529	10.0737	10.2432	9.99698	10.0184	9.88241	9.91454
Q9Z0H8	>sp|Q9Z0H8|CLIP2_MOUSE CAP-Gly domain-containing linker protein 2 OS=Mus musculus OX=10090 GN=Clip2 PE=1 SV=2	CLIP2	10.3253	10.4312	10.3651	10.2884	10.5997	10.4566	10.5396	10.1739	10.3152	10.2723	10.3824	10.4786	10.4154	10.5549	10.3481	10.5484
B9EHT4	>sp|B9EHT4|CLIP3_MOUSE CAP-Gly domain-containing linker protein 3 OS=Mus musculus OX=10090 GN=Clip3 PE=1 SV=1	CLIP3	9.8377	9.90925	9.53825	10.4942	10.4703	10.0678	10.3001	9.68052	9.98256	9.98984	10.0625	9.69913	9.87631	9.50277	9.39303	9.76975
Q8C5W0-3	>sp|Q8C5W0-3|CLMN_MOUSE Isoform of Q8C5W0, Isoform 3 of Calmin OS=Mus musculus OX=10090 GN=Clmn	CLMN	10.5174	10.6649	10.8543	10.8515	10.5202	10.5424	10.4149	10.4656	10.6062	10.8059	10.821	10.9632	10.6185	10.6622	10.5222	10.4014
Q8C5W0;Q8C5W0-4	>sp|Q8C5W0|CLMN_MOUSE Calmin OS=Mus musculus OX=10090 GN=Clmn PE=1 SV=2;>sp|Q8C5W0-4|CLMN_MOUSE Isoform of Q8C5W0, Isoform 4 of Calmin OS=Mus musculus OX=10090 GN=Clmn	CLMN	10.2938	9.468	8.91523	9.28884	7.77751	9.59912		10.0503	9.72586	10.1714	9.98351	9.38465	10.0225	8.25178		9.06632
Q8R373	>sp|Q8R373|CLMP_MOUSE CXADR-like membrane protein OS=Mus musculus OX=10090 GN=Clmp PE=1 SV=1	CLMP	9.37018	9.82736	9.89116	8.72545	9.23413	9.77894	10.1114	9.92345	9.72237	9.84436	9.41709	8.853	9.06504	9.50132	9.63988	8.90859
Q61189	>sp|Q61189|ICLN_MOUSE Methylosome subunit pICln OS=Mus musculus OX=10090 GN=Clns1a PE=1 SV=1	CLNS1A	10.1042		9.94482		9.99605	9.90159	10.0927	9.3084	9.60208	9.4707	10.128	9.35727	9.43636	9.1432	9.28184
Q60649	>sp|Q60649|CLPB_MOUSE Caseinolytic peptidase B protein homolog OS=Mus musculus OX=10090 GN=Clpb PE=1 SV=1	CLPB	10.5887	10.3057	10.46	9.67795	9.84756	9.79102	9.9656	10.2251	10.0107	10.0559	10.3397	10.1897	9.64409	9.76324	10.1621	9.99509
O88696	>sp|O88696|CLPP_MOUSE ATP-dependent Clp protease proteolytic subunit, mitochondrial OS=Mus musculus OX=10090 GN=Clpp PE=1 SV=1	CLPP	10.8576	10.7561	10.2668	9.94493	10.4475	10.5453	10.8762	10.8958	10.572	10.3508	10.5385	10.558	10.1388	10.5585	11.0184	11.3537
Q8VBZ3	>sp|Q8VBZ3|CLPT1_MOUSE Putative lipid scramblase CLPTM1 OS=Mus musculus OX=10090 GN=Clptm1 PE=1 SV=1	CLPTM1	10.808	10.6155	10.6953	10.8008	10.392	10.2434	10.2989	10.4012	10.5354	10.8206	10.6653	10.9928	10.5283	10.5024	10.1064	10.3318
Q8BXA5	>sp|Q8BXA5|CLP1L_MOUSE Lipid scramblase CLPTM1L OS=Mus musculus OX=10090 GN=Clptm1l PE=1 SV=1	CLPTM1L	9.318	9.96758	10.1621	10.0696	9.32323	10.1577	9.56525	9.89046	10.2793	10.1648	9.16252	9.96111	9.73924	9.61634	9.2811	9.4118
Q9EPL2;Q9EPL2-2	>sp|Q9EPL2|CSTN1_MOUSE Calsyntenin-1 OS=Mus musculus OX=10090 GN=Clstn1 PE=1 SV=1;>sp|Q9EPL2-2|CSTN1_MOUSE Isoform of Q9EPL2, Isoform 2 of Calsyntenin-1 OS=Mus musculus OX=10090 GN=Clstn1	CLSTN1	11.1149	11.2118	10.8806	11.0056	11.1416	11.0464	11.0444	10.6937	10.8506	10.9225	10.8315	10.9964	11.1315	10.8743	10.7999	10.5138
Q9ER65;Q9ER65-2	>sp|Q9ER65|CSTN2_MOUSE Calsyntenin-2 OS=Mus musculus OX=10090 GN=Clstn2 PE=1 SV=2;>sp|Q9ER65-2|CSTN2_MOUSE Isoform of Q9ER65, Isoform 2 of Calsyntenin-2 OS=Mus musculus OX=10090 GN=Clstn2	CLSTN2	9.37345	9.35523	10.1875	9.73218	9.82508	9.07527	9.21097	8.80593	9.98413	9.39275	8.88057	9.91096	9.86469	9.69247
Q99JH7	>sp|Q99JH7|CSTN3_MOUSE Calsyntenin-3 OS=Mus musculus OX=10090 GN=Clstn3 PE=1 SV=1	CLSTN3	10.4591		10.6141	10.1858	10.6956	10.5247	9.26391	9.8021	10.0143	10.6288	10.1079	10.4961	9.87479	10.2365	10.4267	10.3315
B1AWE0;Q6PFA2	>tr|B1AWE0|B1AWE0_MOUSE Isoform of O08585, Clathrin light chain OS=Mus musculus OX=10090 GN=Clta PE=1 SV=1;>tr|Q6PFA2|Q6PFA2_MOUSE Isoform of O08585, Clathrin light chain OS=Mus musculus OX=10090 GN=Clta PE=1 SV=1	CLTA	10.3172	9.16118	9.63603	9.55153	9.5037		9.87682	9.7527	10.2178	9.32615	9.65781	9.88289	9.27613	9.93913	9.42775
O08585	>sp|O08585|CLCA_MOUSE Clathrin light chain A OS=Mus musculus OX=10090 GN=Clta PE=1 SV=2	CLTA	13.1395	12.8521	12.955	12.7983	12.7361	12.943	12.7489	12.8073	13.0297	13.0004	12.8146	13.1407	13.0458	13.3902	13.5916	13.6013
Q6IRU5	>sp|Q6IRU5|CLCB_MOUSE Clathrin light chain B OS=Mus musculus OX=10090 GN=Cltb PE=1 SV=1	CLTB	13.589	12.9026	13.182	13.0659	13.288	12.9309	13.3531	12.7079	13.486	13.119	12.6866	13.3506	13.1999	13.138	13.1263	13.3734
Q6IRU5-2	>sp|Q6IRU5-2|CLCB_MOUSE Isoform of Q6IRU5, Isoform 2 of Clathrin light chain B OS=Mus musculus OX=10090 GN=Cltb	CLTB	12.6605	12.0464	12.4927	12.0214	12.7022	12.0733	11.7245	11.8888	12.2159	12.2645	11.7782	12.183	11.9857	12.3553	12.4977	12.5351
Q6IRU5;Q6IRU5-2	>sp|Q6IRU5|CLCB_MOUSE Clathrin light chain B OS=Mus musculus OX=10090 GN=Cltb PE=1 SV=1;>sp|Q6IRU5-2|CLCB_MOUSE Isoform of Q6IRU5, Isoform 2 of Clathrin light chain B OS=Mus musculus OX=10090 GN=Cltb	CLTB	13.4594	12.9549	13.0878	13.3788	13.0042	13.1631	13.0881	12.8542	13.3069	13.0649	13.0593	13.3244	13.0607	13.5433	13.6206	13.5497
Q68FD5	>sp|Q68FD5|CLH1_MOUSE Clathrin heavy chain 1 OS=Mus musculus OX=10090 GN=Cltc PE=1 SV=3	CLTC	13.6855	13.5137	13.5159	13.8854	13.6889	13.9469	13.8991	13.9927	13.8398	13.6367	13.6137	13.8649	13.9164	13.8728	13.9295	13.8826
Q06890	>sp|Q06890|CLUS_MOUSE Clusterin OS=Mus musculus OX=10090 GN=Clu PE=1 SV=1	CLU	11.7411	11.787	11.8484	11.988	12.189	12.1034	12.178	11.8092	11.8323	12.0396	11.9093	12.0806	12.2048	12.1232	12.2307	11.7909
Q9D4C9	>sp|Q9D4C9|CLVS1_MOUSE Clavesin-1 OS=Mus musculus OX=10090 GN=Clvs1 PE=1 SV=1	CLVS1	10.0932	10.321	10.4078	9.78239	10.2055	10.3292	10.1038	10.732	10.2914	10.2793	9.63133	10.297	10.3186	10.4264	10.7	10.5827
Q8BG92	>sp|Q8BG92|CLVS2_MOUSE Clavesin-2 OS=Mus musculus OX=10090 GN=Clvs2 PE=1 SV=1	CLVS2	9.39068	9.62061	9.8658	9.47004	9.85649	10.1238	8.51197	9.36873	9.58548	9.36425	8.94962	9.74072	9.23122	9.35079	9.33374	9.72912
Q8BG92;Q9D4C9	>sp|Q8BG92|CLVS2_MOUSE Clavesin-2 OS=Mus musculus OX=10090 GN=Clvs2 PE=1 SV=1;>sp|Q9D4C9|CLVS1_MOUSE Clavesin-1 OS=Mus musculus OX=10090 GN=Clvs1 PE=1 SV=1	CLVS2;CLVS1	10.7765	11.0876	11.5419	11.1224	11.586	11.2718	11.643	11.1156	11.2773	11.0601	11.2134	11.0465	11.5829	11.5929	11.1112	11.6011
Q8R4N0	>sp|Q8R4N0|CLYBL_MOUSE Citramalyl-CoA lyase, mitochondrial OS=Mus musculus OX=10090 GN=Clybl PE=1 SV=2	CLYBL	10.7212	9.83277	8.96432	10.1122	10.1394	10.1833	10.6171	10.7213	10.224	10.0589	9.73709	9.41243	9.6753	10.1634	10.3227	10.5037
Q99KK2	>sp|Q99KK2|NEUA_MOUSE N-acylneuraminate cytidylyltransferase OS=Mus musculus OX=10090 GN=Cmas PE=1 SV=2	CMAS	10.6458	9.80669	9.65936		10.2383			8.72032		9.72421	9.68523	10.1444				9.64786
Q9D486;Q9D486-2	>sp|Q9D486|CMIP_MOUSE C-Maf-inducing protein OS=Mus musculus OX=10090 GN=Cmip PE=1 SV=3;>sp|Q9D486-2|CMIP_MOUSE Isoform of Q9D486, Isoform 2 of C-Maf-inducing protein OS=Mus musculus OX=10090 GN=Cmip	CMIP	10.2242	11.1332	10.2234	10.9582	10.8181	11.0292	10.9746	10.627	10.4646	10.9748	9.58678	10.3031	10.8458	10.5402	10.5301	10.4359
Q9DBP5	>sp|Q9DBP5|KCY_MOUSE UMP-CMP kinase OS=Mus musculus OX=10090 GN=Cmpk1 PE=1 SV=1	CMPK1	11.2224	10.9844	10.9322	10.9406	11.062	11.0786	10.6599	10.9547	10.8581	10.7557	10.936	10.3932	10.6641	11.0419	10.6272	10.9399
Q3U5Q7	>sp|Q3U5Q7|CMPK2_MOUSE UMP-CMP kinase 2, mitochondrial OS=Mus musculus OX=10090 GN=Cmpk2 PE=1 SV=2	CMPK2	10.7416	10.557	10.4572	10.4826	10.6157	10.823	10.7501	11.0437	10.7798	10.7733	10.3504	10.5438	10.9659	10.5784	10.6777	10.7212
Q8CJ61	>sp|Q8CJ61|CKLF4_MOUSE CKLF-like MARVEL transmembrane domain-containing protein 4 OS=Mus musculus OX=10090 GN=Cmtm4 PE=1 SV=1	CMTM4	9.84341	10.0253	10.3673	10.395	10.1389	10.4565	10.9253	10.8196	10.4384	10.6489	10.1753	10.5558	10.4038	11.191	10.9099	11.1842
Q9D6G9;Q9D6G9-2	>sp|Q9D6G9|CKLF5_MOUSE CKLF-like MARVEL transmembrane domain-containing protein 5 OS=Mus musculus OX=10090 GN=Cmtm5 PE=1 SV=1;>sp|Q9D6G9-2|CKLF5_MOUSE Isoform of Q9D6G9, Isoform 2 of CKLF-like MARVEL transmembrane domain-containing protein 5 OS=Mus musculus OX=10090 GN=Cmtm5	CMTM5	11.8759	11.2928	11.1589	11.8467	11.4691	11.7772	11.3473	11.7346	11.3889	12.14	11.5807	12.1227	11.5976	11.8126	12.0155	11.5911
Q9D1A2	>sp|Q9D1A2|CNDP2_MOUSE Cytosolic non-specific dipeptidase OS=Mus musculus OX=10090 GN=Cndp2 PE=1 SV=1	CNDP2	11.4202	11.2632	11.3055	11.166	11.4354	11.4437	11.2833	11.5237	11.4646	11.4302	11.2233	10.9591	11.0976	11.2615	11.131	11.554
Q3UJ81	>sp|Q3UJ81|NEPR1_MOUSE Nuclear envelope phosphatase-regulatory subunit 1 OS=Mus musculus OX=10090 GN=Cnep1r1 PE=1 SV=1	CNEP1R1	10.2392	10.4089				10.0545		10.7281	10.6087	10.5171	10.4424	11.3997	10.5199		10.4041	9.74762
O35089	>sp|O35089|CNIH2_MOUSE Protein cornichon homolog 2 OS=Mus musculus OX=10090 GN=Cnih2 PE=1 SV=2	CNIH2	11.5241	11.1606	11.9589	11.7047	12.0168	11.9666	11.646	11.6704	11.9681	11.649	12.0092	12.376	12.0838	11.9288	12.2002	11.5231
Q80YA9	>sp|Q80YA9|CNKR2_MOUSE Connector enhancer of kinase suppressor of ras 2 OS=Mus musculus OX=10090 GN=Cnksr2 PE=1 SV=1	CNKSR2			10.3381	9.84844	9.53579		9.65875				10.1651	10.0088	9.60874	9.669	9.61679	8.87663
Q80YA9-2	>sp|Q80YA9-2|CNKR2_MOUSE Isoform of Q80YA9, Isoform 2 of Connector enhancer of kinase suppressor of ras 2 OS=Mus musculus OX=10090 GN=Cnksr2	CNKSR2	10.6497	10.9154	11.0808	11.0309	11.2273	11.1247	10.9342	10.9749	10.8097	10.897	11.0607	11.1396	11.1157	11.1883	10.8807	10.8253
Q08093	>sp|Q08093|CNN2_MOUSE Calponin-2 OS=Mus musculus OX=10090 GN=Cnn2 PE=1 SV=1	CNN2	11.0839	11.3728	11.233	10.5685	11.3386	10.9879	10.9499	11.2454	10.6433		9.9752	11.1597		10.4995	11.3545	9.87221
A0A0G2JFI6	>tr|A0A0G2JFI6|A0A0G2JFI6_MOUSE Isoform of Q9DAW9, Calponin 3, acidic (Fragment) OS=Mus musculus OX=10090 GN=Cnn3 PE=1 SV=4	CNN3	11.1098	10.3823	10.9414	11.2753	11.1432	11.1982	11.0559	11.3517	10.8481	10.8169	10.9133	10.9789	11.0599	11.546	11.1497	11.6342
Q9DAW9	>sp|Q9DAW9|CNN3_MOUSE Calponin-3 OS=Mus musculus OX=10090 GN=Cnn3 PE=1 SV=1	CNN3	11.2803	11.2223	11.0477	11.3965	11.3167	11.3428	11.0929	11.5173	11.0365	10.9574	11.3406	11.2094	11.3296	11.1203	11.3779	11.2002
A0A286YDL2	>tr|A0A286YDL2|A0A286YDL2_MOUSE Isoform of Q0GA42, Metal transporter OS=Mus musculus OX=10090 GN=Cnnm1 PE=1 SV=1	CNNM1	9.96996	9.83964	9.15166	8.98173	9.57165	9.44839	9.29692	8.40074	8.94404	9.96928	9.63159	9.37	10.0421	9.36896	9.5988	9.29902
Q0GA42	>sp|Q0GA42|CNNM1_MOUSE Metal transporter CNNM1 OS=Mus musculus OX=10090 GN=Cnnm1 PE=1 SV=5	CNNM1	10.2036	10.3999	10.2792	10.0745	10.3075	10.3557	10.2496	10.1278	10.1486	10.166	10.1723	10.1031	10.1588	10.3494	9.983	10.2101
Q0GA42;Q3TWN3	>sp|Q0GA42|CNNM1_MOUSE Metal transporter CNNM1 OS=Mus musculus OX=10090 GN=Cnnm1 PE=1 SV=5;>sp|Q3TWN3|CNNM2_MOUSE Metal transporter CNNM2 OS=Mus musculus OX=10090 GN=Cnnm2 PE=1 SV=3	CNNM1;CNNM2	10.478	10.6627	10.0869	10.0152	10.0811	10.745	10.1287	10.4508	10.4579	10.5545	10.3199	10.6199	10.6267	10.704	10.7587	10.3351
Q3TWN3	>sp|Q3TWN3|CNNM2_MOUSE Metal transporter CNNM2 OS=Mus musculus OX=10090 GN=Cnnm2 PE=1 SV=3	CNNM2	9.90231	10.4674	9.79301	10.0419	9.79493	10.1679	9.97911	9.68415	10.0318	10.4202	9.74722	10.1633	10.2421	9.97335	10.1003	9.61255
Q3TWN3;Q69ZF7	>sp|Q3TWN3|CNNM2_MOUSE Metal transporter CNNM2 OS=Mus musculus OX=10090 GN=Cnnm2 PE=1 SV=3;>sp|Q69ZF7|CNNM4_MOUSE Metal transporter CNNM4 OS=Mus musculus OX=10090 GN=Cnnm4 PE=1 SV=2	CNNM2;CNNM4	10.0666	10.8089	10.201	10.2374	10.2882	9.85489	10.3167	10.3613	10.3746	10.3217	10.3434	10.6447	10.6763	10.2922	10.4007	10.5207
Q32NY4;Q32NY4-2	>sp|Q32NY4|CNNM3_MOUSE Metal transporter CNNM3 OS=Mus musculus OX=10090 GN=Cnnm3 PE=1 SV=2;>sp|Q32NY4-2|CNNM3_MOUSE Isoform of Q32NY4, Isoform 2 of Metal transporter CNNM3 OS=Mus musculus OX=10090 GN=Cnnm3	CNNM3	10.1584	10.123	10.1226	10.0446	10.3708	10.2622	10.2662	9.71926	10.2828	10.3032	10.1633	10.3722	10.25	10.3274	10.3387	9.95422
Q69ZF7	>sp|Q69ZF7|CNNM4_MOUSE Metal transporter CNNM4 OS=Mus musculus OX=10090 GN=Cnnm4 PE=1 SV=2	CNNM4	9.12296	9.32105		8.59521	9.35076	8.93224	9.09188	8.8745	9.32716	9.36704	9.06507	8.4891	8.49737	8.612	8.99203
Q6ZQ08;Q6ZQ08-2;Q6ZQ08-4	>sp|Q6ZQ08|CNOT1_MOUSE CCR4-NOT transcription complex subunit 1 OS=Mus musculus OX=10090 GN=Cnot1 PE=1 SV=2;>sp|Q6ZQ08-2|CNOT1_MOUSE Isoform of Q6ZQ08, Isoform 2 of CCR4-NOT transcription complex subunit 1 OS=Mus musculus OX=10090 GN=Cnot1;>sp|Q6ZQ08-4|CNOT1_MOUSE Isoform of Q6ZQ08, Isoform 4 of CCR4-NOT transcription complex subunit 1 OS=Mus musculus OX=10090 GN=Cnot1	CNOT1	8.67054	9.51594	9.68212	9.56032	9.46129	9.11077	9.19439	9.29251	8.83581	8.94806	9.35847	9.66569	9.59533	9.53833	9.67055	9.36217
Q9JKY0	>sp|Q9JKY0|CNOT9_MOUSE CCR4-NOT transcription complex subunit 9 OS=Mus musculus OX=10090 GN=Cnot9 PE=1 SV=1	CNOT9			9.95647	9.71528	9.41273	9.22322			8.99992	8.87588		8.39922	8.5225	10.0535	9.5897
P16330	>sp|P16330|CN37_MOUSE 2',3'-cyclic-nucleotide 3'-phosphodiesterase OS=Mus musculus OX=10090 GN=Cnp PE=1 SV=3	CNP	14.252	14.648	14.1008	14.5349	14.4898	14.5368	14.2433	13.7361	13.9708	14.425	14.0149	14.1283	13.8537	14.4094	13.869	13.6151
Q9DAU1	>sp|Q9DAU1|CNPY3_MOUSE Protein canopy homolog 3 OS=Mus musculus OX=10090 GN=Cnpy3 PE=1 SV=1	CNPY3	10.5744		10.158	9.72714	10.9551	9.50304	10.2083		10.2178	9.61995	10.0444	10.6543	9.19096	10.7148		9.93705
P47746	>sp|P47746|CNR1_MOUSE Cannabinoid receptor 1 OS=Mus musculus OX=10090 GN=Cnr1 PE=1 SV=1	CNR1	11.6858	11.5763	12.0173	11.1499	11.6929	11.5958	11.2115	11.3804	11.4371	11.7852	11.7009	11.7891	11.4555	11.7469	11.823	11.46
Q5M8N0	>sp|Q5M8N0|CNRP1_MOUSE CB1 cannabinoid receptor-interacting protein 1 OS=Mus musculus OX=10090 GN=Cnrip1 PE=1 SV=1	CNRIP1	12.9489	12.3562	12.2776	12.1421	12.628	12.1614	12.2704	12.1094	12.5739	12.4679	12.2993	11.4888	11.9098	12.4204	11.8521	12.0008
Q8CBC4;Q8CBC4-3	>sp|Q8CBC4|CNST_MOUSE Consortin OS=Mus musculus OX=10090 GN=Cnst PE=1 SV=1;>sp|Q8CBC4-3|CNST_MOUSE Isoform of Q8CBC4, Isoform 3 of Consortin OS=Mus musculus OX=10090 GN=Cnst	CNST	9.8875	10.2557	9.70155	10.2053	10.0809	9.94614		9.247	9.65801	10.1285		10.1095	9.94797	9.73753	9.49744	9.72006
O88507	>sp|O88507|CNTFR_MOUSE Ciliary neurotrophic factor receptor subunit alpha OS=Mus musculus OX=10090 GN=Cntfr PE=1 SV=2	CNTFR	11.1736	10.704	11.3083	11.5946	11.2193	11.3878	12.0719	11.0408	11.4637	11.6007	11.304	11.0708	11.4662	11.2985	11.2592	11.161
P12960	>sp|P12960|CNTN1_MOUSE Contactin-1 OS=Mus musculus OX=10090 GN=Cntn1 PE=1 SV=1	CNTN1	13.1215	13.1806	13.0762	13.2965	13.1549	13.2111	13.1789	13.0149	13.3588	13.3886	13.2535	13.2324	13.5575	13.3365	13.2401	13.1075
Q61330	>sp|Q61330|CNTN2_MOUSE Contactin-2 OS=Mus musculus OX=10090 GN=Cntn2 PE=1 SV=2	CNTN2	11.0517	11.1553	10.9171	11.1832	11.1784	11.1353	11.0169	10.9896	11.2492	11.2488	11.1273	11.2402	11.2311	11.2247	10.9762	10.8592
Q07409	>sp|Q07409|CNTN3_MOUSE Contactin-3 OS=Mus musculus OX=10090 GN=Cntn3 PE=1 SV=2	CNTN3	10.494	10.3338	10.648	10.4575	10.5718	10.3279	10.2747	10.2699	10.6248	10.7231	10.6963	10.5295	10.7011	10.4455	10.5616	10.3464
Q07409;Q69Z26	>sp|Q07409|CNTN3_MOUSE Contactin-3 OS=Mus musculus OX=10090 GN=Cntn3 PE=1 SV=2;>sp|Q69Z26|CNTN4_MOUSE Contactin-4 OS=Mus musculus OX=10090 GN=Cntn4 PE=1 SV=2	CNTN3;CNTN4	11.0534	11.1957	11.1079	11.3042	11.7601	10.7558	10.6477	11.4518	10.9663	11.8387	10.7822	11.5806	11.2336	11.2237	10.6867	11.0527
Q69Z26	>sp|Q69Z26|CNTN4_MOUSE Contactin-4 OS=Mus musculus OX=10090 GN=Cntn4 PE=1 SV=2	CNTN4	10.1785	10.3853	10.5927	10.2846	10.6312	10.2438	10.5152	10.4487	10.6019	10.7162	10.5078	10.4085	10.7285	10.1457	10.2883	10.0399
O54991	>sp|O54991|CNTP1_MOUSE Contactin-associated protein 1 OS=Mus musculus OX=10090 GN=Cntnap1 PE=1 SV=2	CNTNAP1	12.6463	12.7211	12.4741	12.6576	12.5177	12.6442	12.3896	12.4181	12.6452	12.8344	12.4455	12.7422	12.6432	12.6396	12.7157	12.3009
E9QNF7	>tr|E9QNF7|E9QNF7_MOUSE Isoform of Q9CPW0, Contactin associated protein-like 2 OS=Mus musculus OX=10090 GN=Cntnap2 PE=1 SV=1	CNTNAP2	11.4575	11.3578	11.2964	11.4034	11.2482	11.4114	11.2353	11.204	11.5289	11.6412	11.4138	11.4598	11.5159	11.5323	11.2972	11.1872
Q99P47	>sp|Q99P47|CNTP4_MOUSE Contactin-associated protein-like 4 OS=Mus musculus OX=10090 GN=Cntnap4 PE=1 SV=2	CNTNAP4	10.0506	10.2216	10.1841	10.1746	10.1015	9.98055	10.0826	10.1361	10.0687	10.4953	10.2993	9.7648	10.072	9.92432	10.2987	10.277
Q0V8T9	>sp|Q0V8T9|CTP5A_MOUSE Contactin-associated protein like 5-1 OS=Mus musculus OX=10090 GN=Cntnap5a PE=1 SV=1	CNTNAP5A	10.3216	10.4544	9.86918	10.4073	9.67145	10.2934	10.0509	9.8755	9.79401	9.94879	9.83565	10.0972	10.386	9.95387	8.93406	8.84194
Q0V8T7;Q0V8T9	>sp|Q0V8T7|CTP5C_MOUSE Contactin-associated protein like 5-3 OS=Mus musculus OX=10090 GN=Cntnap5c PE=2 SV=1;>sp|Q0V8T9|CTP5A_MOUSE Contactin-associated protein like 5-1 OS=Mus musculus OX=10090 GN=Cntnap5a PE=1 SV=1	CNTNAP5C;CNTNAP5A	10.5042	10.3209	10.8409	9.92782	10.1082	10.37	9.65966	9.60362	10.0507	9.81349	9.74972	10.2309	10.0278	10.2324	10.0385	9.78669
Q9D2R6	>sp|Q9D2R6|COA3_MOUSE Cytochrome c oxidase assembly factor 3 homolog, mitochondrial OS=Mus musculus OX=10090 GN=Coa3 PE=1 SV=1	COA3	12.5874	12.9783	12.9327	12.5513	12.2809	11.7424	12.223	12.7078	12.5754	12.8728	12.8401	12.621	11.9484	11.878	12.348	12.5472
Q921H9	>sp|Q921H9|COA7_MOUSE Cytochrome c oxidase assembly factor 7 OS=Mus musculus OX=10090 GN=Coa7 PE=1 SV=1	COA7	10.8595		10.471			10.1103	9.82491	10.3053	10.6078	10.1222	10.4899	10.3742	9.51026	9.72187	10.4318	9.92857
Q9DBL7	>sp|Q9DBL7|COASY_MOUSE Bifunctional coenzyme A synthase OS=Mus musculus OX=10090 GN=Coasy PE=1 SV=2	COASY	8.79682	8.76665	8.37924	8.43792	8.24732	8.92946	8.77085	8.96237	8.63768	9.21722	8.54656	8.80612	8.60196	8.89117	8.43679	9.32236
P11087	>sp|P11087|CO1A1_MOUSE Collagen alpha-1(I) chain OS=Mus musculus OX=10090 GN=Col1a1 PE=1 SV=4	COL1A1	11.9284	11.7042	12.7256	11.6153		11.9617	11.7474		11.3543		11.1856				12.3723	11.5154
Q01149	>sp|Q01149|CO1A2_MOUSE Collagen alpha-2(I) chain OS=Mus musculus OX=10090 GN=Col1a2 PE=1 SV=2	COL1A2	12.435	11.8462	12.7011	11.0196	11.6442	10.7087	12.2233	11.0429	11.4325	10.297			10.3573	10.2567	12.1855	10.8408
Q923P0;Q923P0-2	>sp|Q923P0|COKA1_MOUSE Collagen alpha-1(XX) chain OS=Mus musculus OX=10090 GN=Col20a1 PE=2 SV=3;>sp|Q923P0-2|COKA1_MOUSE Isoform of Q923P0, Isoform 2 of Collagen alpha-1(XX) chain OS=Mus musculus OX=10090 GN=Col20a1	COL20A1		11.5443	12.151	12.0184	12.5985	11.8341	13.0693	12.0685	12.8591	11.9793	12.275	12.2057	12.8274	11.6026	11.989	12.3197
Q8K4M5	>sp|Q8K4M5|COMD1_MOUSE COMM domain-containing protein 1 OS=Mus musculus OX=10090 GN=Commd1 PE=1 SV=2	COMMD1			9.81333	9.79592	10.2851	9.91408	10.0628	10.1497	9.8555	9.78916	9.1571	9.48686	10.0988	9.70973	8.59489	10.1252
Q8BXC6	>sp|Q8BXC6|COMD2_MOUSE COMM domain-containing protein 2 OS=Mus musculus OX=10090 GN=Commd2 PE=1 SV=1	COMMD2		10.606	10.0396	10.8562	11.203	10.3524	10.3659	10.5156	10.9854	10.3348	10.5321	10.9979	10.7854	10.5632	10.3512	10.4791
Q63829	>sp|Q63829|COMD3_MOUSE COMM domain-containing protein 3 OS=Mus musculus OX=10090 GN=Commd3 PE=1 SV=1	COMMD3	10.3931	10.17	9.36937	9.94679	9.78826	10.2292	9.90373	10.0373	9.91697	9.47453	8.89246	10.0669	9.56515	10.0752	10.4627	9.79542
Q8BG94	>sp|Q8BG94|COMD7_MOUSE COMM domain-containing protein 7 OS=Mus musculus OX=10090 GN=Commd7 PE=1 SV=1	COMMD7	10.0134	9.13816	8.75091	9.06683	9.77556	9.28462	8.6		9.69234	9.0855	9.95701	9.58693	8.80343	9.55352	8.82944	9.17785
O88587;O88587-2	>sp|O88587|COMT_MOUSE Catechol O-methyltransferase OS=Mus musculus OX=10090 GN=Comt PE=1 SV=2;>sp|O88587-2|COMT_MOUSE Isoform of O88587, Isoform Soluble of Catechol O-methyltransferase OS=Mus musculus OX=10090 GN=Comt	COMT	11.2245	11.2831	10.9718	11.4827	11.3706	11.151	11.3293	11.2348	11.733	11.1851	11.615	11.2254	11.4024	11.1646	11.5809	11.2255
Q8BIG7	>sp|Q8BIG7|CMTD1_MOUSE Catechol O-methyltransferase domain-containing protein 1 OS=Mus musculus OX=10090 GN=Comtd1 PE=1 SV=1	COMTD1	12.7655	12.429	12.9873	12.519	12.6365	12.511	12.804	12.746	12.7516	12.7752	13.0036	12.5696	12.578	12.1988	12.7076	12.9052
Q8CIE6	>sp|Q8CIE6|COPA_MOUSE Coatomer subunit alpha OS=Mus musculus OX=10090 GN=Copa PE=1 SV=2	COPA	9.9181	10.3437	10.3591	10.2613	10.2382	9.7988	9.53408	9.74036	9.80788	10.0749	9.95775	9.9314	9.93346	9.67305	9.79511	9.65467
Q9JIF7	>sp|Q9JIF7|COPB_MOUSE Coatomer subunit beta OS=Mus musculus OX=10090 GN=Copb1 PE=1 SV=1	COPB1	9.44918	9.39398	9.70806	9.68365	9.77004	9.55342	9.66876	9.63508	9.67713	8.93957	9.59241	10.2231	9.85325	9.61432	9.48329	9.70718
O55029	>sp|O55029|COPB2_MOUSE Coatomer subunit beta' OS=Mus musculus OX=10090 GN=Copb2 PE=1 SV=2	COPB2	11.7776	11.8601	10.9059	10.6152	11.0848	10.9772	9.89068	11.3756	10.7019	10.6526	9.96543	10.517	10.1225	10.0282	10.3894	10.6585
Q9QZE5	>sp|Q9QZE5|COPG1_MOUSE Coatomer subunit gamma-1 OS=Mus musculus OX=10090 GN=Copg1 PE=1 SV=1	COPG1	8.12784		8.12349	8.66684	8.46132	9.57287		8.49116	9.47085		9.00274	9.57966	8.90583	8.29048	9.64867	8.23626
Q9QXK3;Q9QXK3-4	>sp|Q9QXK3|COPG2_MOUSE Coatomer subunit gamma-2 OS=Mus musculus OX=10090 GN=Copg2 PE=1 SV=1;>sp|Q9QXK3-4|COPG2_MOUSE Isoform of Q9QXK3, Isoform 4 of Coatomer subunit gamma-2 OS=Mus musculus OX=10090 GN=Copg2	COPG2	10.7322	10.5782	10.4516	10.0775	10.1343	10.3155	10.1791	10.4419		10.2605	10.5795	10.1579	10.7919	10.178	9.67124	10.1392
P61202;P61202-2	>sp|P61202|CSN2_MOUSE COP9 signalosome complex subunit 2 OS=Mus musculus OX=10090 GN=Cops2 PE=1 SV=1;>sp|P61202-2|CSN2_MOUSE Isoform of P61202, Isoform 2 of COP9 signalosome complex subunit 2 OS=Mus musculus OX=10090 GN=Cops2	COPS2	11.0547	10.8159	10.9911	11.0804	11.2297	11.2045	10.7794	11.2268	10.9031	11.0776	11.018	11.2332	11.0093	11.3598	11.4147	11.3634
O88543	>sp|O88543|CSN3_MOUSE COP9 signalosome complex subunit 3 OS=Mus musculus OX=10090 GN=Cops3 PE=1 SV=3	COPS3	11.127	10.8583	10.9454	10.8538	11.0722	11.2716	11.0699	11.0799	11.1113	11.1102	11.0366	11.0432	11.2225	10.8595	11.2002	11.0067
O88544	>sp|O88544|CSN4_MOUSE COP9 signalosome complex subunit 4 OS=Mus musculus OX=10090 GN=Cops4 PE=1 SV=1	COPS4	11.3238	10.9703	11.2227	11.3088	11.5091	11.4514	11.3705	11.5511	11.4067	11.45	11.279	11.4072	11.3665	11.5573	11.622	11.576
O35864	>sp|O35864|CSN5_MOUSE COP9 signalosome complex subunit 5 OS=Mus musculus OX=10090 GN=Cops5 PE=1 SV=3	COPS5	11.1017	11.2402	11.0531	11.1019	11.324	11.2458	11.066	11.1003	11.0606	11.2956	11.1736	11.0766	11.0258	11.2652	10.9576	11.1851
O88545	>sp|O88545|CSN6_MOUSE COP9 signalosome complex subunit 6 OS=Mus musculus OX=10090 GN=Cops6 PE=1 SV=1	COPS6	11.0734	10.7889	10.8811	11.0375	10.9141	11.3628	10.7713	10.9965	10.9575	10.8546	10.7824	10.9359	11.0509	11.1098	11.0981	11.2993
Q9CZ04;Q9CZ04-2	>sp|Q9CZ04|CSN7A_MOUSE COP9 signalosome complex subunit 7a OS=Mus musculus OX=10090 GN=Cops7a PE=1 SV=2;>sp|Q9CZ04-2|CSN7A_MOUSE Isoform of Q9CZ04, Isoform 2 of COP9 signalosome complex subunit 7a OS=Mus musculus OX=10090 GN=Cops7a	COPS7A	11.1654	10.2282	10.6961	11.0452	10.9598	11.0711	11.1101	11.0325	10.8748	10.9231	10.9083	10.9799	10.8358	10.8714	11.0482	11.1373
Q8BV13	>sp|Q8BV13|CSN7B_MOUSE COP9 signalosome complex subunit 7b OS=Mus musculus OX=10090 GN=Cops7b PE=1 SV=1	COPS7B	9.73319	9.60263	9.96947	9.60251	9.90109	10.1231	9.63608	9.56189	9.54901	10.3521	9.75181	8.55607	9.1015	9.48197	10.2683	8.83236
Q8VBV7	>sp|Q8VBV7|CSN8_MOUSE COP9 signalosome complex subunit 8 OS=Mus musculus OX=10090 GN=Cops8 PE=1 SV=1	COPS8	11.0061	10.6221	11.0846	11.4041	10.8015	11.175	11.1003	11.2475	11.1608	11.154	11.0573	11.3213	11.2006	11.0387	11.1757	11.1973
P61924	>sp|P61924|COPZ1_MOUSE Coatomer subunit zeta-1 OS=Mus musculus OX=10090 GN=Copz1 PE=1 SV=1	COPZ1	11.044	11.7664		10.0725	10.1578		9.63159	10.56		10.1311	9.88898	9.12345	9.96884	10.4168	10.9386	9.69988
Q8BMS4	>sp|Q8BMS4|COQ3_MOUSE Ubiquinone biosynthesis O-methyltransferase, mitochondrial OS=Mus musculus OX=10090 GN=Coq3 PE=1 SV=1	COQ3	10.8274	10.8857	11.2161	10.4882	10.4589	10.5374	11.2077	11.0184	11.0085	10.8467	9.93861	10.686	10.3614	10.7925	10.8077	11.0893
Q9CXI0	>sp|Q9CXI0|COQ5_MOUSE 2-methoxy-6-polyprenyl-1,4-benzoquinol methylase, mitochondrial OS=Mus musculus OX=10090 GN=Coq5 PE=1 SV=2	COQ5	11.3965	11.1916	11.6984	11.7578	11.966	11.3734	11.1536	11.3376	9.05376	11.007	10.5928	11.9574		11.6627	11.3218	11.5014
Q8R1S0	>sp|Q8R1S0|COQ6_MOUSE Ubiquinone biosynthesis monooxygenase COQ6, mitochondrial OS=Mus musculus OX=10090 GN=Coq6 PE=1 SV=3	COQ6	10.1541	10.1125	10.2192	9.6745	9.89568	10.4025	10.3238	10.5182	10.1382	9.68494	10.133	10.0282	10.1151	10.0697	10.247	10.4618
P97478	>sp|P97478|COQ7_MOUSE 5-demethoxyubiquinone hydroxylase, mitochondrial OS=Mus musculus OX=10090 GN=Coq7 PE=1 SV=3	COQ7	10.3582	10.3903	10.0922	10.0411	10.4117	9.91644	10.6342	10.7923	10.5421	9.93291	10.3674	9.65077	10.0355	10.5379	10.5486	10.8453
Q60936;Q60936-2	>sp|Q60936|COQ8A_MOUSE Atypical kinase COQ8A, mitochondrial OS=Mus musculus OX=10090 GN=Coq8a PE=1 SV=2;>sp|Q60936-2|COQ8A_MOUSE Isoform of Q60936, Isoform 2 of Atypical kinase COQ8A, mitochondrial OS=Mus musculus OX=10090 GN=Coq8a	COQ8A	11.8853	11.5666	10.8573	11.6016	11.2376	11.2933	10.9346	11.3156	11.8804	11.8862	10.9675	11.8344	11.217	11.2766	10.8592	11.4404
Q8K1Z0	>sp|Q8K1Z0|COQ9_MOUSE Ubiquinone biosynthesis protein COQ9, mitochondrial OS=Mus musculus OX=10090 GN=Coq9 PE=1 SV=1	COQ9	11.0858	11.109	11.329	10.9373	11.4048	11.2743	11.3153	11.3498	11.1958	10.6122	10.7658	10.6572	10.7985	11.1988	11.328	11.6142
O89053	>sp|O89053|COR1A_MOUSE Coronin-1A OS=Mus musculus OX=10090 GN=Coro1a PE=1 SV=5	CORO1A	12.4942	12.5863	12.4445	12.3288	12.6697	12.5967	12.6072	12.6643	12.6921	12.529	12.4783	12.4589	12.3456	12.6312	12.8179	12.7549
Q9WUM3	>sp|Q9WUM3|COR1B_MOUSE Coronin-1B OS=Mus musculus OX=10090 GN=Coro1b PE=1 SV=1	CORO1B	12.306	12.0915	12.0139	12.2896	12.3487	12.2553	12.028	12.3101	12.3448	12.1756	12.2992	12.25	12.1802	12.359	12.489	12.49
Q9WUM4	>sp|Q9WUM4|COR1C_MOUSE Coronin-1C OS=Mus musculus OX=10090 GN=Coro1c PE=1 SV=2	CORO1C	11.6789	11.5365	11.5101	11.659	12.0109	11.7861	11.627	11.8013	11.7301	11.487	11.6324	11.6507	11.7545	11.7746	11.7955	11.7487
Q8C0P5	>sp|Q8C0P5|COR2A_MOUSE Coronin-2A OS=Mus musculus OX=10090 GN=Coro2a PE=2 SV=1	CORO2A	10.5983	11.0096	11.1513	10.8386	11.0937	11.1323	10.9674	11.0455	10.6769	11.0989	10.9424	11.1578	10.9806	11.3595	11.2815	11.0298
Q8BH44	>sp|Q8BH44|COR2B_MOUSE Coronin-2B OS=Mus musculus OX=10090 GN=Coro2b PE=1 SV=2	CORO2B	11.7742	11.7053	11.9927	12.0062	12.1515	11.99	11.6137	11.9204	11.7198	12.0164	12.1464	11.9281	12.0055	12.0984	11.9583	11.8605
Q9D2V7	>sp|Q9D2V7|CORO7_MOUSE Coronin-7 OS=Mus musculus OX=10090 GN=Coro7 PE=1 SV=2	CORO7	11.317	10.3846	10.8842	11.1232	10.9113	11.1714	10.943	10.9578	11.5404	10.9903	11.2154	10.6503	11.1219	10.8728	10.7561	10.4751
Q9CQI6	>sp|Q9CQI6|COTL1_MOUSE Coactosin-like protein OS=Mus musculus OX=10090 GN=Cotl1 PE=1 SV=3	COTL1	12.2614	11.5645	11.567	11.4666	12.0795	11.9419	11.6435	11.9929	11.8907	11.7164	11.7972	11.2695	11.4575	11.5962	11.7062	12.0272
Q9D7J4	>sp|Q9D7J4|COX20_MOUSE Cytochrome c oxidase assembly protein COX20, mitochondrial OS=Mus musculus OX=10090 GN=Cox20 PE=1 SV=1	COX20	10.4993	10.6262	10.7442	10.6721				10.2064	10.0142	10.2651		9.77548			9.78073	9.47813
P19783	>sp|P19783|COX41_MOUSE Cytochrome c oxidase subunit 4 isoform 1, mitochondrial OS=Mus musculus OX=10090 GN=Cox4i1 PE=1 SV=2	COX4I1	14.4726	14.43	14.6085	14.3689	14.0137	13.8671	14.2671	14.5811	14.5294	14.4276	14.6405	14.3433	13.9528	14.0071	14.4938	14.5145
P12787	>sp|P12787|COX5A_MOUSE Cytochrome c oxidase subunit 5A, mitochondrial OS=Mus musculus OX=10090 GN=Cox5a PE=1 SV=2	COX5A	14.5334	14.56	14.6612	14.4036	14.3047	13.9055	14.302	14.4911	14.5485	14.5359	14.676	14.1899	14.0789	13.9216	14.5028	14.8007
P19536	>sp|P19536|COX5B_MOUSE Cytochrome c oxidase subunit 5B, mitochondrial OS=Mus musculus OX=10090 GN=Cox5b PE=1 SV=1	COX5B	14.5536	14.5172	14.6079	14.1515	14.151	13.8095	14.0754	14.2453	14.4448	14.4627	14.5818	14.1552	13.9377	13.7516	14.2161	14.5334
P43024	>sp|P43024|CX6A1_MOUSE Cytochrome c oxidase subunit 6A1, mitochondrial OS=Mus musculus OX=10090 GN=Cox6a1 PE=1 SV=2	COX6A1		7.6738		9.86389	8.72678		10.8212	8.90438			8.22244	9.5742	9.92709	9.65756	7.88107	10.1032
P56391	>sp|P56391|CX6B1_MOUSE Cytochrome c oxidase subunit 6B1 OS=Mus musculus OX=10090 GN=Cox6b1 PE=1 SV=2	COX6B1	14.5084	14.2944	14.0724	13.4771	13.4925	13.474	13.9106	14.1932	14.6214	14.4482	14.1669	13.5564	13.5911	13.9936	14.2134	14.6987
Q9CPQ1	>sp|Q9CPQ1|COX6C_MOUSE Cytochrome c oxidase subunit 6C OS=Mus musculus OX=10090 GN=Cox6c PE=1 SV=3	COX6C	14.0744	14.1058	14.5859	14.3067	14.1383	13.7651	14.1196	14.3414	14.1939	14.0091	14.8149	14.2356	13.8114	13.753	14.3626	14.3612
P56392	>sp|P56392|CX7A1_MOUSE Cytochrome c oxidase subunit 7A1, mitochondrial OS=Mus musculus OX=10090 GN=Cox7a1 PE=1 SV=1	COX7A1	11.0402	11.7401	11.6021	11.2204	10.9836	10.034	10.4159	11.4205	11.015	11.6537	11.2758	11.2189	10.9596	9.72658	10.9643	11.4806
P48771	>sp|P48771|CX7A2_MOUSE Cytochrome c oxidase subunit 7A2, mitochondrial OS=Mus musculus OX=10090 GN=Cox7a2 PE=1 SV=2	COX7A2	15.7012	15.4483	15.7554	15.5504	15.3725	14.9467	15.4122	15.6022	15.6548	15.6152	15.6751	15.3542	14.9095	14.8438	15.3369	15.5633
Q61387	>sp|Q61387|COX7R_MOUSE Cytochrome c oxidase subunit 7A-related protein, mitochondrial OS=Mus musculus OX=10090 GN=Cox7a2l PE=1 SV=1	COX7A2L	11.0902	10.9955	11.7013	11.1013	11.0963	10.7657	11.1187	11.2871	10.9436	11.3652	11.7142	11.3248	11.0552	10.7356	11.3537	11.4831
P17665	>sp|P17665|COX7C_MOUSE Cytochrome c oxidase subunit 7C, mitochondrial OS=Mus musculus OX=10090 GN=Cox7c PE=1 SV=1	COX7C	14.5823	15.0829	15.355	15.8026	14.6831	14.9636	15.0188	15.5128	15.3331	14.2097	15.597	14.0588	14.7436	14.9103	14.8924	14.2147
Q61147	>sp|Q61147|CERU_MOUSE Ceruloplasmin OS=Mus musculus OX=10090 GN=Cp PE=1 SV=2	CP	10.1802	10.7072	10.6882	10.5037	10.5546	10.5392	10.0706	10.572	10.4894	10.5406	10.3262	10.2457	9.77972	10.9115	9.92011	9.96083
Q6P8K8	>sp|Q6P8K8|CBPA4_MOUSE Carboxypeptidase A4 OS=Mus musculus OX=10090 GN=Cpa4 PE=2 SV=2	CPA4	13.502	13.4436	12.5417	11.3402	12.114	12.3562	9.98082	12.9577	12.3061	12.4597	11.53	11.8736	11.1402	11.1215	11.6469	12.294
O89001	>sp|O89001|CBPD_MOUSE Carboxypeptidase D OS=Mus musculus OX=10090 GN=Cpd PE=1 SV=2	CPD	10.8389	11.0224	10.7742	11.2096	11.0146	10.7377	10.5485	10.3668	10.6618	10.8965	10.9732	11.2451	11.0997	10.6639	10.4413	10.1754
Q00493	>sp|Q00493|CBPE_MOUSE Carboxypeptidase E OS=Mus musculus OX=10090 GN=Cpe PE=1 SV=2	CPE	11.6915	11.7879	11.3938	11.4035	11.5896	11.739	11.3409	11.4651	11.7456	11.4212	11.3953	11.3076	11.1091	11.4504	11.3616	11.5028
E9Q5X2	>tr|E9Q5X2|E9Q5X2_MOUSE Isoform of Q812E0, Cytoplasmic polyadenylation element binding protein 2 OS=Mus musculus OX=10090 GN=Cpeb2 PE=1 SV=1	CPEB2	11.2648		11.4619	11.267	12.0609	11.5931	11.0332	11.6968	11.9064	11.5542	10.1964	11.6927	11.5785	11.5854	11.2739	11.1725
Q7TN98;Q7TN98-2;Q7TN98-3;Q7TN98-4;Q7TN98-5;Q812E0	>sp|Q7TN98|CPEB4_MOUSE Cytoplasmic polyadenylation element-binding protein 4 OS=Mus musculus OX=10090 GN=Cpeb4 PE=1 SV=1;>sp|Q7TN98-2|CPEB4_MOUSE Isoform of Q7TN98, Isoform 2 of Cytoplasmic polyadenylation element-binding protein 4 OS=Mus musculus OX=10090 GN=Cpeb4;>sp|Q7TN98-3|CPEB4_MOUSE Isoform of Q7TN98, Isoform 3 of Cytoplasmic polyadenylation element-binding protein 4 OS=Mus musculus OX=100…	CPEB4;CPEB2	7.34521	9.34728	7.75428	7.3183	8.06214				8.12691	7.93977	8.19404			8.5746	8.47788	8.81359
P63040	>sp|P63040|CPLX1_MOUSE Complexin-1 OS=Mus musculus OX=10090 GN=Cplx1 PE=1 SV=1	CPLX1	12.889	12.245	12.5612	12.3746	12.5714	12.4686	12.9277	12.7348	12.4124	12.5695	12.4174	12.2235	12.2321	12.3751	12.6769	12.8816
P63040;P84086	>sp|P63040|CPLX1_MOUSE Complexin-1 OS=Mus musculus OX=10090 GN=Cplx1 PE=1 SV=1;>sp|P84086|CPLX2_MOUSE Complexin-2 OS=Mus musculus OX=10090 GN=Cplx2 PE=1 SV=1	CPLX1;CPLX2	13.971	14.2973	13.8907	13.3369	13.4659	13.8055	13.5144	14.2742	13.748	14.087	13.7306	13.7498	13.8578	14.0266	14.1569	14.6225
P84086	>sp|P84086|CPLX2_MOUSE Complexin-2 OS=Mus musculus OX=10090 GN=Cplx2 PE=1 SV=1	CPLX2	13.2809	12.8845	13.1867	13.1217	13.3096	13.1788	13.809	13.1379	13.5757	13.0242	13.1194	12.9183	13.1444	13.0827	13.1976	13.4519
Q80V42	>sp|Q80V42|CBPM_MOUSE Carboxypeptidase M OS=Mus musculus OX=10090 GN=Cpm PE=1 SV=2	CPM	10.7358	10.7891	10.5634	10.2869	10.1791	10.3145	9.63514	10.4373	10.1524	10.6721	9.70625	10.1698	10.1436	10.6543	10.1999	9.9087
B7ZCP7	>tr|B7ZCP7|B7ZCP7_MOUSE Isoform of Q8C166, Copine I (Fragment) OS=Mus musculus OX=10090 GN=Cpne1 PE=1 SV=1	CPNE1	12.2986	12.4433	12.0515	11.9835	12.484	12.3447	11.825	11.9652	12.3254	12.2502	12.292	12.2155	11.8274	12.1112	11.6695	11.6602
Q8C166	>sp|Q8C166|CPNE1_MOUSE Copine-1 OS=Mus musculus OX=10090 GN=Cpne1 PE=1 SV=1	CPNE1	11.156	11.5814	11.3482	11.2014	11.7349	11.2453	10.8299	11.2306	11.0343	11.4438	11.2904	11.1878	11.2727	11.2559	11.0446	10.8628
P59108	>sp|P59108|CPNE2_MOUSE Copine-2 OS=Mus musculus OX=10090 GN=Cpne2 PE=1 SV=1	CPNE2	10.1579	10.567	9.78493	9.95582	9.89326	9.57729	9.59372	9.92844	10.2268	10.6605	9.82314	10.0164	10.1522	9.8776	10.2465	10.2114
Q8BT60	>sp|Q8BT60|CPNE3_MOUSE Copine-3 OS=Mus musculus OX=10090 GN=Cpne3 PE=1 SV=2	CPNE3	12.0868	12.8039	11.4985	10.6239	10.6397	11.5495	9.93112	11.9871	11.368	11.9409	10.6103	10.5359	10.4729	10.246	10.5451	11.731
Q8BLR2	>sp|Q8BLR2|CPNE4_MOUSE Copine-4 OS=Mus musculus OX=10090 GN=Cpne4 PE=1 SV=1	CPNE4	11.8356	11.9828	12.0053	12.1083	11.7547	12.1357	11.6178	11.889	11.9172	12.2609	12.3884	12.501	11.9114	12.5503	12.2817	12.1659
Q8JZW4	>sp|Q8JZW4|CPNE5_MOUSE Copine-5 OS=Mus musculus OX=10090 GN=Cpne5 PE=1 SV=1	CPNE5	10.0204	10.2391	9.63032	9.5346	9.40164	9.92186	9.76939	9.626	10.1609	10.2453	9.87115	9.40684	9.81575	9.71217	9.31221	9.85367
Q8JZW4;Q9DC53	>sp|Q8JZW4|CPNE5_MOUSE Copine-5 OS=Mus musculus OX=10090 GN=Cpne5 PE=1 SV=1;>sp|Q9DC53|CPNE8_MOUSE Copine-8 OS=Mus musculus OX=10090 GN=Cpne8 PE=2 SV=3	CPNE5;CPNE8	10.7399	10.7847	10.3723	10.9149	10.6223	10.5893	9.98688	10.6023	10.835	11.2435	10.6428	10.9451	10.4365	10.5964	10.5952	10.6014
Q9Z140	>sp|Q9Z140|CPNE6_MOUSE Copine-6 OS=Mus musculus OX=10090 GN=Cpne6 PE=1 SV=1	CPNE6	12.7176	12.5244	12.638	12.7231	13.0163	13.0787	12.6549	12.7235	12.8733	12.6595	12.7982	12.7341	13.0898	13.0236	12.851	12.6234
Q0VE82	>sp|Q0VE82|CPNE7_MOUSE Copine-7 OS=Mus musculus OX=10090 GN=Cpne7 PE=1 SV=1	CPNE7	10.8032	10.9413	10.6471	10.4296	10.6849	10.7436	10.4623	10.5689	10.8603	10.9817	10.8742	10.6886	10.6794	10.7508	10.7363	10.4062
Q0VE82;Q8BT60;Q8JZW4;Q9DC53;Q9Z140	>sp|Q0VE82|CPNE7_MOUSE Copine-7 OS=Mus musculus OX=10090 GN=Cpne7 PE=1 SV=1;>sp|Q8BT60|CPNE3_MOUSE Copine-3 OS=Mus musculus OX=10090 GN=Cpne3 PE=1 SV=2;>sp|Q8JZW4|CPNE5_MOUSE Copine-5 OS=Mus musculus OX=10090 GN=Cpne5 PE=1 SV=1;>sp|Q9DC53|CPNE8_MOUSE Copine-8 OS=Mus musculus OX=10090 GN=Cpne8 PE=2 SV=3;>sp|Q9Z140|CPNE6_MOUSE Copine-6 OS=Mus musculus OX=10090 GN=Cpne6 PE=1 SV=1	CPNE7;CPNE3;CPNE5;CPNE8;CPNE6	15.4694	15.735	15.6126	15.069	14.974	15.6657	15.2738	15.5499	15.3363	15.9512	15.4799	15.7435	15.684	15.7889	15.8126	15.656
Q9DC53	>sp|Q9DC53|CPNE8_MOUSE Copine-8 OS=Mus musculus OX=10090 GN=Cpne8 PE=2 SV=3	CPNE8	10.0039	9.35013	9.67709	9.98735	10.436	9.69793	10.7378	9.74044	10.3561	10.1483	10.7304	10.3615	10.3614	9.9418	10.1321	9.80279
P36552	>sp|P36552|HEM6_MOUSE Oxygen-dependent coproporphyrinogen-III oxidase, mitochondrial OS=Mus musculus OX=10090 GN=Cpox PE=1 SV=2	CPOX	10.0243	9.28576	9.68749	8.42475	8.12635	8.87915	9.47216	9.59529	9.65119	9.28301	9.47961	8.47794	8.85712	9.57439	10.0702	9.96042
Q8BFS6;Q8BFS6-2;Q8BFS6-3;Q8BFS6-4	>sp|Q8BFS6|CPPED_MOUSE Serine/threonine-protein phosphatase CPPED1 OS=Mus musculus OX=10090 GN=Cpped1 PE=1 SV=1;>sp|Q8BFS6-2|CPPED_MOUSE Isoform of Q8BFS6, Isoform 2 of Serine/threonine-protein phosphatase CPPED1 OS=Mus musculus OX=10090 GN=Cpped1;>sp|Q8BFS6-3|CPPED_MOUSE Isoform of Q8BFS6, Isoform 3 of Serine/threonine-protein phosphatase CPPED1 OS=Mus musculus OX=10090 GN=Cpped1;>sp|Q8BFS6-4|CP…	CPPED1	10.8346	9.84165	10.8163		9.81535		8.88404	9.99344	10.0341	9.72914		9.59237	8.98636	9.0078	9.96075	10.107
Q9EPU4	>sp|Q9EPU4|CPSF1_MOUSE Cleavage and polyadenylation specificity factor subunit 1 OS=Mus musculus OX=10090 GN=Cpsf1 PE=1 SV=1	CPSF1	13.0003	13.076			11.7567	11.7616	11.8463		12.653	12.4192	11.9174	12.2881	11.5582	11.4935	11.9203	12.0969
P97742	>sp|P97742|CPT1A_MOUSE Carnitine O-palmitoyltransferase 1, liver isoform OS=Mus musculus OX=10090 GN=Cpt1a PE=1 SV=4	CPT1A	10.4372	10.7958	10.6337	10.2752	9.93799	10.0606	9.96306	10.1453	10.5252	10.5213	10.3915	10.3764	10.4771	9.63634	10.2666	9.78657
Q8BGD5	>sp|Q8BGD5|CPT1C_MOUSE Carnitine O-palmitoyltransferase 1, brain isoform OS=Mus musculus OX=10090 GN=Cpt1c PE=1 SV=1	CPT1C	11.1036	10.9161	11.0314	10.8393	10.8083	11.1397	10.5835	10.732	10.5512	11.0581	11.1631	10.9786	10.9763	11.0158	11.2425	10.9786
Q64735;Q64735-2	>sp|Q64735|CR1L_MOUSE Complement component receptor 1-like protein OS=Mus musculus OX=10090 GN=Cr1l PE=1 SV=1;>sp|Q64735-2|CR1L_MOUSE Isoform of Q64735, Isoform 2 of Complement component receptor 1-like protein OS=Mus musculus OX=10090 GN=Cr1l	CR1L	11.2245	11.6322	11.2831	11.5274	10.9751	11.3891	11.5048	11.1635	11.5194	11.6233	11.7538	11.6604	11.393	11.1193	11.7502	11.5939
E9Q3M9	>tr|E9Q3M9|E9Q3M9_MOUSE Capping protein inhibiting regulator of actin like OS=Mus musculus OX=10090 GN=Cracdl PE=1 SV=1	CRACDL	10.8704	10.5782	11.1101	10.7828	11.0668	10.8271	10.7013	10.6866	10.7185	10.7614	10.5789	11.1397	10.8309	10.6568	10.7173	10.7528
E9Q3M9;F7B0R9	>tr|E9Q3M9|E9Q3M9_MOUSE Capping protein inhibiting regulator of actin like OS=Mus musculus OX=10090 GN=Cracdl PE=1 SV=1;>tr|F7B0R9|F7B0R9_MOUSE Isoform of E9Q3M9, Capping protein inhibiting regulator of actin like (Fragment) OS=Mus musculus OX=10090 GN=Cracdl PE=1 SV=1	CRACDL	10.9233	10.6607	11.2839	11.0294	11.5812	10.9819	10.9811	10.8819	10.9392	10.4616	11.2425	11.1151	11.1102	11.2414	10.763	10.9979
F7B0R9	>tr|F7B0R9|F7B0R9_MOUSE Isoform of E9Q3M9, Capping protein inhibiting regulator of actin like (Fragment) OS=Mus musculus OX=10090 GN=Cracdl PE=1 SV=1	CRACDL	10.8219	10.5511	10.7417	10.4509	10.2604	10.2507	10.2606	10.8399	10.9206	10.5994	10.7163	10.5115	10.1442	10.5945	10.2942	9.81969
P47934	>sp|P47934|CACP_MOUSE Carnitine O-acetyltransferase OS=Mus musculus OX=10090 GN=Crat PE=1 SV=3	CRAT	10.3857	9.9266	10.129	10.1453	10.1538	10.0913	10.0712	10.4626	10.0445	10.2695	10.1911	10.0546	9.79071	9.948	10.1235	10.6008
Q8BH52	>sp|Q8BH52|CR3L2_MOUSE Cyclic AMP-responsive element-binding protein 3-like protein 2 OS=Mus musculus OX=10090 GN=Creb3l2 PE=1 SV=1	CREB3L2	13.9917	14.1544		14.1107	14.1566	14.0842	14.6194		14.0057	14.2798		14.2757	14.1038	14.2239	14.3285	14.4242
Q8CDG5	>sp|Q8CDG5|CRERF_MOUSE CREB3 regulatory factor OS=Mus musculus OX=10090 GN=Crebrf PE=2 SV=1	CREBRF	17.1755	16.5658	16.0418	15.9262	16.6151	16.3007	15.2281	16.5849	16.6469	16.6799	15.0784	14.8694	14.9725	14.2609	14.7528	15.6973
Q91XD7	>sp|Q91XD7|CREL1_MOUSE Protein disulfide isomerase Creld1 OS=Mus musculus OX=10090 GN=Creld1 PE=1 SV=1	CRELD1	10.8461	10.6509	10.8198	10.9301	11.1148	10.9229	10.751	10.3103	10.7991	10.9618	11.2269	11.0362	10.7654	10.7823	11.0076	10.756
Q9DCT8	>sp|Q9DCT8|CRIP2_MOUSE Cysteine-rich protein 2 OS=Mus musculus OX=10090 GN=Crip2 PE=1 SV=1	CRIP2	11.8001	11.9376	11.959	11.4426	11.9873	11.2005	11.3245	11.2717	11.3136	11.6561	12.079	11.6557	11.4449	11.691	11.4728	11.454
Q64010	>sp|Q64010|CRK_MOUSE Adapter molecule crk OS=Mus musculus OX=10090 GN=Crk PE=1 SV=1	CRK	10.683	10.0019	9.77849	10.2471	10.4495	9.92002	9.55383	9.46363	10.3692	10.4768	9.413	9.4329	9.13912	9.75186	9.62447	9.24761
P47941	>sp|P47941|CRKL_MOUSE Crk-like protein OS=Mus musculus OX=10090 GN=Crkl PE=1 SV=2	CRKL	10.7236	11.1023	11.0137	11.0544	10.7521	10.7143	10.6678	10.9796	11.0133	10.848	10.815	10.6325	10.9936	10.7908	10.4078	10.6081
P97427	>sp|P97427|DPYL1_MOUSE Dihydropyrimidinase-related protein 1 OS=Mus musculus OX=10090 GN=Crmp1 PE=1 SV=1	CRMP1	12.723	12.6396	12.5865	12.5566	12.8609	12.6859	12.639	12.6583	12.6905	12.6545	12.5654	12.4702	12.6169	12.6891	12.5972	12.6755
Q71H75	>tr|Q71H75|Q71H75_MOUSE Isoform of P97427, Collapsin response mediator protein 1 (Fragment) OS=Mus musculus OX=10090 GN=Crmp1 PE=1 SV=1	CRMP1	11.3211	11.1714	11.2913	11.2039	10.9706	11.3684	10.9784	11.1976	11.1474	11.4039	11.1345	11.4306	11.198	11.2754	11.3837	11.3585
Q8CJ40;Q8CJ40-2;Q8CJ40-3	>sp|Q8CJ40|CROCC_MOUSE Rootletin OS=Mus musculus OX=10090 GN=Crocc PE=1 SV=2;>sp|Q8CJ40-2|CROCC_MOUSE Isoform of Q8CJ40, Isoform 2 of Rootletin OS=Mus musculus OX=10090 GN=Crocc;>sp|Q8CJ40-3|CROCC_MOUSE Isoform of Q8CJ40, Isoform 3 of Rootletin OS=Mus musculus OX=10090 GN=Crocc	CROCC	10.2409	10.2265	10.7422	11.1111	10.2579	10.4017	10.2563	10.1494	10.4791	10.6163	10.3748	10.8952	10.014	10.7209	10.2685	10.1449
F6XLV1	>sp|F6XLV1|CRCC2_MOUSE Ciliary rootlet coiled-coil protein 2 OS=Mus musculus OX=10090 GN=Crocc2 PE=3 SV=2	CROCC2	12.7606		12.2049	13.7132	13.5951	13.1816	13.1333		13.7146		12.8717		13.1443		13.1122
Q8R555	>sp|Q8R555|CRAC1_MOUSE Cartilage acidic protein 1 OS=Mus musculus OX=10090 GN=Crtac1 PE=2 SV=1	CRTAC1	12.073	11.8528	11.8959	12.0378	12.0316	11.8238	11.611	11.6737	12.1839	12.2421	11.971	11.9637	11.9457	11.939	11.8128	11.7734
Q68ED7	>sp|Q68ED7|CRTC1_MOUSE CREB-regulated transcription coactivator 1 OS=Mus musculus OX=10090 GN=Crtc1 PE=1 SV=1	CRTC1	10.8646	10.9951	10.6274	10.5679	11.0161	10.8767	10.5662	10.3737	11.0859	10.8142	10.4111	10.9759	10.908	10.7769	10.5007	10.9347
P23927	>sp|P23927|CRYAB_MOUSE Alpha-crystallin B chain OS=Mus musculus OX=10090 GN=Cryab PE=1 SV=2	CRYAB	11.2202	11.4179	11.1637	11.6835	11.2599	11.3136	10.6922	10.4267	10.6406	11.3142	10.2231	11.1031	10.1569	10.8516	10.2019	10.1928
P04342;P04345;Q03740;Q9CXV3	>sp|P04342|CRGD_MOUSE Gamma-crystallin D OS=Mus musculus OX=10090 GN=Crygd PE=2 SV=3;>sp|P04345|CRGA_MOUSE Gamma-crystallin A OS=Mus musculus OX=10090 GN=Cryga PE=2 SV=2;>sp|Q03740|CRGE_MOUSE Gamma-crystallin E OS=Mus musculus OX=10090 GN=Cryge PE=2 SV=4;>sp|Q9CXV3|CRGF_MOUSE Gamma-crystallin F OS=Mus musculus OX=10090 GN=Crygf PE=2 SV=3	CRYGD;CRYGA;CRYGE;CRYGF	11.505	11.3993	11.7002	10.6167	12.3615	11.5451		11.5891	10.0085	11.2073	10.9407			10.8797	10.5148	10.7524
O54983	>sp|O54983|CRYM_MOUSE Ketimine reductase mu-crystallin OS=Mus musculus OX=10090 GN=Crym PE=1 SV=1	CRYM	12.2296	12.002	12.2939	12.2928	12.6558	12.5759	12.2637	12.4039	12.2339	12.0602	12.3248	11.8147	11.8313	12.2497	12.0302	12.3377
P47199	>sp|P47199|QOR_MOUSE Quinone oxidoreductase OS=Mus musculus OX=10090 GN=Cryz PE=1 SV=1	CRYZ	10.7165	10.1919	10.4851	10.475	10.939	10.4255	10.5973	10.3499	10.8634	10.5151	10.5057	9.76023	9.80814	10.4016	9.64742	10.5699
Q921W4	>sp|Q921W4|QORL1_MOUSE Quinone oxidoreductase-like protein 1 OS=Mus musculus OX=10090 GN=Cryzl1 PE=1 SV=1	CRYZL1	10.5263	10.6393	10.6049	11.01	10.599	10.6421	10.5388	10.0837	10.8434	10.3554	10.5325	10.9195	10.4806	10.4545	10.803	10.0953
Q9CZU6	>sp|Q9CZU6|CISY_MOUSE Citrate synthase, mitochondrial OS=Mus musculus OX=10090 GN=Cs PE=1 SV=1	CS	13.5206	13.1636	13.1579	13.1116	13.5845	13.4674	13.5949	13.8646	13.388	13.1498	13.3796	13.0898	13.086	13.4589	13.8386	14.0973
Q91W50	>sp|Q91W50|CSDE1_MOUSE Cold shock domain-containing protein E1 OS=Mus musculus OX=10090 GN=Csde1 PE=1 SV=1	CSDE1	10.3352	10.5148	10.1244	9.88905	10.109	9.94794	9.98342	9.92906	9.87842	10.0426	10.085	9.75403	9.76503	10.3715	9.69157	10.0427
Q9ERK4	>sp|Q9ERK4|XPO2_MOUSE Exportin-2 OS=Mus musculus OX=10090 GN=Cse1l PE=1 SV=1	CSE1L	10.9557	11.0244	10.9384	11.1857	10.8816	11.237	10.9274	11.2453	11.0089	11.1762	10.9946	11.1744	10.9719	11.1257	11.2794	11.2489
P41241	>sp|P41241|CSK_MOUSE Tyrosine-protein kinase CSK OS=Mus musculus OX=10090 GN=Csk PE=1 SV=2	CSK	10.3161	10.7293	10.2301	10.0186	9.9395	9.83281		10.1698	9.83919	9.87108	9.4919	9.60063	10.417	10.3567	9.43959	9.85775
Q80X68	>tr|Q80X68|Q80X68_MOUSE Citrate synthase OS=Mus musculus OX=10090 GN=Csl PE=1 SV=1	CSL	10.2379	10.2633	9.19904	9.74724	10.3275		10.6621	10.1427	10.0014	9.63055	10.0939	9.26727	9.52076	9.81921	9.77112	10.2747
Q923L3;Q923L3-2	>sp|Q923L3|CSMD1_MOUSE CUB and sushi domain-containing protein 1 OS=Mus musculus OX=10090 GN=Csmd1 PE=1 SV=2;>sp|Q923L3-2|CSMD1_MOUSE Isoform of Q923L3, Isoform 2 of CUB and sushi domain-containing protein 1 OS=Mus musculus OX=10090 GN=Csmd1	CSMD1	9.87617	10.0362	10.2189	9.62694	9.9786	10.0272	9.68791	9.99635	10.1168	10.032	9.83195	10.157	9.89985	9.64056	9.8377	9.5127
V9GX34	>tr|V9GX34|V9GX34_MOUSE CUB and Sushi multiple domains 2 OS=Mus musculus OX=10090 GN=Csmd2 PE=1 SV=2	CSMD2	10.4068	10.3161	10.4479	10.4011	10.1278	10.2103	10.2656	10.3393	10.2385	10.2965	10.1191	10.2497	9.8494	9.88314	10.2974	10.015
Q80T79;Q80T79-1;Q923L3;Q923L3-2	>sp|Q80T79|CSMD3_MOUSE CUB and sushi domain-containing protein 3 OS=Mus musculus OX=10090 GN=Csmd3 PE=1 SV=3;>sp|Q80T79-1|CSMD3_MOUSE Isoform of Q80T79, Isoform 2 of CUB and sushi domain-containing protein 3 OS=Mus musculus OX=10090 GN=Csmd3;>sp|Q923L3|CSMD1_MOUSE CUB and sushi domain-containing protein 1 OS=Mus musculus OX=10090 GN=Csmd1 PE=1 SV=2;>sp|Q923L3-2|CSMD1_MOUSE Isoform of Q923L3, Isof…	CSMD3;CSMD1	11.1138			10.3361	10.6428	10.9483		10.7813		9.28645	10.7829	10.7538	10.2127	10.6217	10.7687
Q8BK63-2	>sp|Q8BK63-2|KC1A_MOUSE Isoform of Q8BK63, Isoform 2 of Casein kinase I isoform alpha OS=Mus musculus OX=10090 GN=Csnk1a1	CSNK1A1	9.64541	10.2793	10.3302	10.368	10.1877	10.2298	9.67056	9.70458	10.035	10.0542	10.0068	9.87196	9.75608	10.0195	9.59583	9.6486
Q9DC28	>sp|Q9DC28|KC1D_MOUSE Casein kinase I isoform delta OS=Mus musculus OX=10090 GN=Csnk1d PE=1 SV=2	CSNK1D	10.6428		10.8138	10.9063	11.5241	10.1924	11.0923	10.8473	10.969	10.7159	11.1662	10.9322	10.869	10.6611	10.6157	10.8208
Q9DC28;Q9JMK2	>sp|Q9DC28|KC1D_MOUSE Casein kinase I isoform delta OS=Mus musculus OX=10090 GN=Csnk1d PE=1 SV=2;>sp|Q9JMK2|KC1E_MOUSE Casein kinase I isoform epsilon OS=Mus musculus OX=10090 GN=Csnk1e PE=1 SV=2	CSNK1D;CSNK1E	10.2746	10.6619	10.733	11.3654	9.84998	10.5328	10.7135	10.4203	10.2902	10.7252	10.5121	10.3276	10.4203	10.4157	10.6334	9.91105
Q9JMK2	>sp|Q9JMK2|KC1E_MOUSE Casein kinase I isoform epsilon OS=Mus musculus OX=10090 GN=Csnk1e PE=1 SV=2	CSNK1E	10.8039	10.2142	10.7718	11.0784	10.7928	10.376	11.4589	10.6293	10.7646	10.3549	10.6789	10.469	10.7533	10.9875	10.6262	10.6481
Q8BTH8	>sp|Q8BTH8|KC1G1_MOUSE Casein kinase I isoform gamma-1 OS=Mus musculus OX=10090 GN=Csnk1g1 PE=1 SV=2	CSNK1G1	10.2785	9.92786	10.1751	10.6119	10.185	10.3643	9.64443	10.6036	10.7107	10.1179	10.1613	10.464	9.86268	10.397	10.4779	9.52828
Q8BTH8;Q8BVP5;Q8C4X2	>sp|Q8BTH8|KC1G1_MOUSE Casein kinase I isoform gamma-1 OS=Mus musculus OX=10090 GN=Csnk1g1 PE=1 SV=2;>sp|Q8BVP5|KC1G2_MOUSE Casein kinase I isoform gamma-2 OS=Mus musculus OX=10090 GN=Csnk1g2 PE=1 SV=1;>sp|Q8C4X2|KC1G3_MOUSE Casein kinase I isoform gamma-3 OS=Mus musculus OX=10090 GN=Csnk1g3 PE=1 SV=2	CSNK1G1;CSNK1G2;CSNK1G3	11.165	10.938	11.4489	11.4367	11.1456	11.3035	11.2392	11.192	11.131	11.2881	11.5101	11.2443	11.0608	11.1478	11.1174	10.7279
Q8BTH8;Q8C4X2	>sp|Q8BTH8|KC1G1_MOUSE Casein kinase I isoform gamma-1 OS=Mus musculus OX=10090 GN=Csnk1g1 PE=1 SV=2;>sp|Q8C4X2|KC1G3_MOUSE Casein kinase I isoform gamma-3 OS=Mus musculus OX=10090 GN=Csnk1g3 PE=1 SV=2	CSNK1G1;CSNK1G3		11.0183		10.9047	10.0558	10.8282	10.6366	9.9112	10.0467	10.4834	10.5274	10.9793		10.3261	10.5537	10.0045
Q8BVP5	>sp|Q8BVP5|KC1G2_MOUSE Casein kinase I isoform gamma-2 OS=Mus musculus OX=10090 GN=Csnk1g2 PE=1 SV=1	CSNK1G2	10.9234	11.1398	10.6251	10.8083	11.2348	11.0077	10.8644	10.3988	11.2466	10.3668	10.2456	11.0142	10.4299	10.6031	10.8638	10.7201
Q8BVP5;Q8C4X2	>sp|Q8BVP5|KC1G2_MOUSE Casein kinase I isoform gamma-2 OS=Mus musculus OX=10090 GN=Csnk1g2 PE=1 SV=1;>sp|Q8C4X2|KC1G3_MOUSE Casein kinase I isoform gamma-3 OS=Mus musculus OX=10090 GN=Csnk1g3 PE=1 SV=2	CSNK1G2;CSNK1G3	10.8682	10.1837	10.2278	11.1348	10.9701	10.9574	10.9119	11.0495	10.5647	11.0186	11.4491	10.8604	10.1208	10.9706	10.7164	10.3346
Q8C4X2	>sp|Q8C4X2|KC1G3_MOUSE Casein kinase I isoform gamma-3 OS=Mus musculus OX=10090 GN=Csnk1g3 PE=1 SV=2	CSNK1G3	9.92613	10.7005	10.0612	9.94954	9.68868	9.89271	9.67233	9.2404	10.0523	9.69968	9.87466	10.0008	9.47002	9.95611	10.3237	9.65445
Q60737	>sp|Q60737|CSK21_MOUSE Casein kinase II subunit alpha OS=Mus musculus OX=10090 GN=Csnk2a1 PE=1 SV=2	CSNK2A1	11.3096	11.2878	11.4586	11.3342	11.3804	11.4257	10.9566	11.582	11.0398	11.4374	11.054	11.5255	11.1424	11.1623	11.1202	11.3714
O54833	>sp|O54833|CSK22_MOUSE Casein kinase II subunit alpha' OS=Mus musculus OX=10090 GN=Csnk2a2 PE=1 SV=1	CSNK2A2	10.4724	10.3426	10.5207	10.4209	10.8665	10.735	10.7293	10.4627	10.5188	10.272	10.5426	10.4622	10.4051	10.3396	10.2916	10.0772
P67871	>sp|P67871|CSK2B_MOUSE Casein kinase II subunit beta OS=Mus musculus OX=10090 GN=Csnk2b PE=1 SV=1	CSNK2B	10.4754	10.6883	10.4833	10.5695	10.75	10.7179	10.1712	11.039	10.7741	10.396	10.4483	10.4331	11.0506	11.274	11.2161	11.3752
Q8CH19	>sp|Q8CH19|CS2IP_MOUSE Casein kinase II subunit alpha'-interacting protein OS=Mus musculus OX=10090 GN=Csnka2ip PE=1 SV=2	CSNKA2IP	12.1579	11.9952	11.1886	10.2447		11.0887		11.062	11.0256	10.8083	8.87744	9.04223			10.1982
Q8VHY0	>sp|Q8VHY0|CSPG4_MOUSE Chondroitin sulfate proteoglycan 4 OS=Mus musculus OX=10090 GN=Cspg4 PE=1 SV=3	CSPG4	9.33168	10.23	9.8423	9.84229	10.1737	10.0304	9.73466	9.58419	10.081	10.2231	9.78623	9.91543	9.8976	9.62371	9.23757	9.06394
Q71M36-2	>sp|Q71M36-2|CSPG5_MOUSE Isoform of Q71M36, Isoform 2 of Chondroitin sulfate proteoglycan 5 OS=Mus musculus OX=10090 GN=Cspg5	CSPG5	12.7312	12.5102	12.5807	12.0745	12.459	12.1702	11.8385	11.9469	12.4865	12.6799	12.227	12.5656	12.4441	12.1975	12.0466	12.062
Q71M36-2;Q71M36-4	>sp|Q71M36-2|CSPG5_MOUSE Isoform of Q71M36, Isoform 2 of Chondroitin sulfate proteoglycan 5 OS=Mus musculus OX=10090 GN=Cspg5;>sp|Q71M36-4|CSPG5_MOUSE Isoform of Q71M36, Isoform 4 of Chondroitin sulfate proteoglycan 5 OS=Mus musculus OX=10090 GN=Cspg5	CSPG5	13.8962	13.8984	14.044	13.7425	13.7674	13.6081	13.4174	13.5456	13.8138	13.9694	13.9457	13.974	13.8269	13.7717	13.9074	13.8349
Q71M36-4	>sp|Q71M36-4|CSPG5_MOUSE Isoform of Q71M36, Isoform 4 of Chondroitin sulfate proteoglycan 5 OS=Mus musculus OX=10090 GN=Cspg5	CSPG5	10.9551	11.415	10.833	10.8646	9.62592	10.5615		11.3136	11.2115	11.0842	10.8527	11.091	10.9538	10.9798	11.0289	10.9643
P97315	>sp|P97315|CSRP1_MOUSE Cysteine and glycine-rich protein 1 OS=Mus musculus OX=10090 GN=Csrp1 PE=1 SV=3	CSRP1	13.0231	12.901	13.2698	13.4814	13.557	13.0408	12.743	12.7104	12.7292	12.9472	13.4754	13.2912	13.1811	13.1454	12.7623	12.7824
P21460	>sp|P21460|CYTC_MOUSE Cystatin-C OS=Mus musculus OX=10090 GN=Cst3 PE=1 SV=2	CST3	11.6526	11.8332	11.4565	11.8209	11.1239	11.0349	11.0082	11.2443	11.1109	10.8312	11.8517		11.7067	11.3524	11.1044	10.6666
Q62426	>sp|Q62426|CYTB_MOUSE Cystatin-B OS=Mus musculus OX=10090 GN=Cstb PE=1 SV=1	CSTB	10.5406	9.62501	10.8759	9.61671	11.2425	10.9181	10.7913	10.4802	11.1256	10.5877		10.2729	10.4308	10.2594	10.7129	9.87662
Q99LI7	>sp|Q99LI7|CSTF3_MOUSE Cleavage stimulation factor subunit 3 OS=Mus musculus OX=10090 GN=Cstf3 PE=1 SV=1	CSTF3			13.1373	13.1418	13.1133	13.0024		12.6109	12.8427		12.9849	13.1112	13.0377			12.5483
O88712;O88712-2	>sp|O88712|CTBP1_MOUSE C-terminal-binding protein 1 OS=Mus musculus OX=10090 GN=Ctbp1 PE=1 SV=2;>sp|O88712-2|CTBP1_MOUSE Isoform of O88712, Isoform 2 of C-terminal-binding protein 1 OS=Mus musculus OX=10090 GN=Ctbp1	CTBP1	12.5646	12.2051	12.3855	12.5716	12.4492	12.7044	12.6728	12.8312	12.7306	12.4347	12.4758	12.464	12.316	12.7503	12.9648	12.9298
O88712;O88712-2;P56546;P56546-2	>sp|O88712|CTBP1_MOUSE C-terminal-binding protein 1 OS=Mus musculus OX=10090 GN=Ctbp1 PE=1 SV=2;>sp|O88712-2|CTBP1_MOUSE Isoform of O88712, Isoform 2 of C-terminal-binding protein 1 OS=Mus musculus OX=10090 GN=Ctbp1;>sp|P56546|CTBP2_MOUSE C-terminal-binding protein 2 OS=Mus musculus OX=10090 GN=Ctbp2 PE=1 SV=2;>sp|P56546-2|CTBP2_MOUSE Isoform of P56546, Isoform 2 of C-terminal-binding protein 2 O…	CTBP1;CTBP2	13.4525	12.9443	13.1791	13.4734	13.6399	13.48	13.6547	13.5931	13.5124	13.3964	13.5904	13.4797	13.2994	13.7285	13.9521	13.9077
P12400	>sp|P12400|CTL2B_MOUSE Protein CTLA-2-beta OS=Mus musculus OX=10090 GN=Ctla2b PE=4 SV=2	CTLA2B	13.5322	14.0882	13.428	13.1019	12.9209	13.2265	12.5854	13.1482	12.9286	13.1954	12.6947	12.9301	12.9947		13.2339	13.1027
P26231	>sp|P26231|CTNA1_MOUSE Catenin alpha-1 OS=Mus musculus OX=10090 GN=Ctnna1 PE=1 SV=1	CTNNA1	11.2997	11.3753	11.2573	11.3774	11.2525	11.168	11.0524	11.2006	11.2087	11.5103	11.1755	11.416	11.4061	11.2306	11.1904	11.2585
Q61301-2;Q61301-3	>sp|Q61301-2|CTNA2_MOUSE Isoform of Q61301, Isoform 2 of Catenin alpha-2 OS=Mus musculus OX=10090 GN=Ctnna2;>sp|Q61301-3|CTNA2_MOUSE Isoform of Q61301, Isoform 3 of Catenin alpha-2 OS=Mus musculus OX=10090 GN=Ctnna2	CTNNA2	12.0714	11.9849	12.1907	12.1993	11.9224	11.9767	12.2712	12.0488	12.1572	12.2666	12.3165	12.3157	12.2079	12.1803	12.2027	12.1737
Q02248	>sp|Q02248|CTNB1_MOUSE Catenin beta-1 OS=Mus musculus OX=10090 GN=Ctnnb1 PE=1 SV=1	CTNNB1	12.1184	12.0612	12.1229	12.247	12.1112	12.1377	12.2434	12.0551	12.3099	12.258	12.3212	12.3748	12.3746	12.3361	12.3634	12.2786
Q02248;Q02257	>sp|Q02248|CTNB1_MOUSE Catenin beta-1 OS=Mus musculus OX=10090 GN=Ctnnb1 PE=1 SV=1;>sp|Q02257|PLAK_MOUSE Junction plakoglobin OS=Mus musculus OX=10090 GN=Jup PE=1 SV=3	CTNNB1;JUP	15.3402	16.3825	15.3514	14.4226	13.9663	14.8854	13.8282	14.4066	14.7863	14.6931	13.7349	15.1784	14.2122	14.1804	14.8618	14.2913
P30999	>sp|P30999|CTND1_MOUSE Catenin delta-1 OS=Mus musculus OX=10090 GN=Ctnnd1 PE=1 SV=2	CTNND1			11.1799	10.0668	10.6312		10.5351		11.0334	10.6722	10.3861	10.7992	10.428	9.84256	10.4318	10.5845
P30999-2;P30999-3	>sp|P30999-2|CTND1_MOUSE Isoform of P30999, Isoform 2 of Catenin delta-1 OS=Mus musculus OX=10090 GN=Ctnnd1;>sp|P30999-3|CTND1_MOUSE Isoform of P30999, Isoform 3 of Catenin delta-1 OS=Mus musculus OX=10090 GN=Ctnnd1	CTNND1	9.80553	10.7042	9.21854	9.77689	10.5958	9.21354	9.9698	9.79914	9.7136	10.1135	9.55552	10.1183	10.5251	9.64763	10.1667	10.627
P30999;P30999-2;P30999-3	>sp|P30999|CTND1_MOUSE Catenin delta-1 OS=Mus musculus OX=10090 GN=Ctnnd1 PE=1 SV=2;>sp|P30999-2|CTND1_MOUSE Isoform of P30999, Isoform 2 of Catenin delta-1 OS=Mus musculus OX=10090 GN=Ctnnd1;>sp|P30999-3|CTND1_MOUSE Isoform of P30999, Isoform 3 of Catenin delta-1 OS=Mus musculus OX=10090 GN=Ctnnd1	CTNND1	10.8753	10.8948	11.0307	10.9321	10.9318	10.9978	10.7929	10.8623	10.7858	10.9591	11.0827	11.2189	10.9599	10.9246	10.9489	10.8714
O35927;O35927-2	>sp|O35927|CTND2_MOUSE Catenin delta-2 OS=Mus musculus OX=10090 GN=Ctnnd2 PE=1 SV=1;>sp|O35927-2|CTND2_MOUSE Isoform of O35927, Isoform 2 of Catenin delta-2 OS=Mus musculus OX=10090 GN=Ctnnd2	CTNND2	11.1259	11.0263	11.2488	11.1658	11.2451	10.9426	11.3326	11.1741	11.2702	11.2153	11.4372	11.2779	11.2294	11.1897	11.3532	11.194
O35927;O35927-2;Q68FH0	>sp|O35927|CTND2_MOUSE Catenin delta-2 OS=Mus musculus OX=10090 GN=Ctnnd2 PE=1 SV=1;>sp|O35927-2|CTND2_MOUSE Isoform of O35927, Isoform 2 of Catenin delta-2 OS=Mus musculus OX=10090 GN=Ctnnd2;>sp|Q68FH0|PKP4_MOUSE Plakophilin-4 OS=Mus musculus OX=10090 GN=Pkp4 PE=1 SV=1	CTNND2;PKP4	12.4463	12.8354	12.4856	12.2932	12.2921	12.6063	12.5235	12.5996	12.6324	12.7341	12.6001	12.8153	12.4913	12.6161	12.878	12.7657
P70698	>sp|P70698|PYRG1_MOUSE CTP synthase 1 OS=Mus musculus OX=10090 GN=Ctps1 PE=1 SV=2	CTPS1		9.83748	9.96948	9.59046	10.8747	9.83454	9.59801	10.391	9.57398	9.3083	9.59924	9.27832	10.0558	7.88014		9.605
P10605	>sp|P10605|CATB_MOUSE Cathepsin B OS=Mus musculus OX=10090 GN=Ctsb PE=1 SV=2	CTSB	9.59682			9.61123	10.5936	10.3633			10.4781	9.66014		9.94364		9.76526	9.83713	10.155
P18242	>sp|P18242|CATD_MOUSE Cathepsin D OS=Mus musculus OX=10090 GN=Ctsd PE=1 SV=1	CTSD	13.1459	12.7252	11.9783	11.5291	12.0212	12.1611	11.0993	12.8915	12.543	12.085	11.2838	11.2887	11.6077	11.6577	11.4563	12.5478
P55097	>sp|P55097|CATK_MOUSE Cathepsin K OS=Mus musculus OX=10090 GN=Ctsk PE=1 SV=2	CTSK	13.2624	12.7217	11.0484	9.42702	11.6832	12.1381		13.2755	11.8587	11.8527	9.9816	11.2976	10.4372	10.0856	9.61588	12.7001
Q60598	>sp|Q60598|SRC8_MOUSE Src substrate cortactin OS=Mus musculus OX=10090 GN=Cttn PE=1 SV=2	CTTN	12.529	12.125	12.409	12.369	12.7787	12.4559	12.5378	12.5052	12.4587	12.2342	12.4218	12.3447	12.3814	12.5841	12.4383	12.6342
B9EJA2;B9EJA2-5	>sp|B9EJA2|CTTB2_MOUSE Cortactin-binding protein 2 OS=Mus musculus OX=10090 GN=Cttnbp2 PE=1 SV=2;>sp|B9EJA2-5|CTTB2_MOUSE Isoform of B9EJA2, Isoform 5 of Cortactin-binding protein 2 OS=Mus musculus OX=10090 GN=Cttnbp2	CTTNBP2	11.0098	11.0284	11.2274	11.2751	11.3086	11.0813	11.2491	11.1779	11.1451	11.1116	11.3055	11.3909	11.3475	11.2996	11.1236	11.1779
Q3U308	>sp|Q3U308|CTU2_MOUSE Cytoplasmic tRNA 2-thiolation protein 2 OS=Mus musculus OX=10090 GN=Ctu2 PE=1 SV=1	CTU2	7.89269				8.73071	8.23284	8.66888	8.68243	8.194	7.83982			8.73291			9.58271
Q9WTX6	>sp|Q9WTX6|CUL1_MOUSE Cullin-1 OS=Mus musculus OX=10090 GN=Cul1 PE=1 SV=1	CUL1	10.3682	10.297	10.5189	10.512	10.2999	10.6324	10.2116	10.469	10.4741	10.4231	10.4266	10.7063	10.4305	10.6603	10.5773	10.5857
Q9D4H8	>sp|Q9D4H8|CUL2_MOUSE Cullin-2 OS=Mus musculus OX=10090 GN=Cul2 PE=1 SV=2	CUL2	10.2222	10.361	10.4111	10.0884	10.4682	10.5313	10.3051	10.6372	9.97838	10.3887	10.2955	10.5976	10.2956	10.5975	10.4971	10.6397
Q9JLV5	>sp|Q9JLV5|CUL3_MOUSE Cullin-3 OS=Mus musculus OX=10090 GN=Cul3 PE=1 SV=1	CUL3	10.8558	10.6893	10.7471	10.806	10.698	10.9339	10.7843	10.9599	10.6295	10.6548	10.7228	10.909	10.8324	10.8631	11.1102	11.02
Q3TCH7	>sp|Q3TCH7|CUL4A_MOUSE Cullin-4A OS=Mus musculus OX=10090 GN=Cul4a PE=1 SV=1	CUL4A	9.60581	9.57378	9.63175	10.0093	9.89961	9.74883	10.006	9.82664	9.93339	9.50173	9.5042	9.86875	9.73728	9.56731	9.33993	9.5221
A2A432;A2A432-2	>sp|A2A432|CUL4B_MOUSE Cullin-4B OS=Mus musculus OX=10090 GN=Cul4b PE=1 SV=1;>sp|A2A432-2|CUL4B_MOUSE Isoform of A2A432, Isoform 2 of Cullin-4B OS=Mus musculus OX=10090 GN=Cul4b	CUL4B	8.49669	9.20717	9.28621	8.85034	9.10125	9.26654	9.14943	8.41687	8.91045	9.15989	9.18084	8.21282	8.72779	8.51082	9.28475	9.13049
Q9D5V5	>sp|Q9D5V5|CUL5_MOUSE Cullin-5 OS=Mus musculus OX=10090 GN=Cul5 PE=1 SV=3	CUL5	10.6644	10.6997	10.5969	10.6681	10.7288	10.7537	10.7073	10.5127	10.5924	10.6493	10.5492	10.7476	10.6737	10.7094	10.7989	10.7649
Q8VE73;Q8VE73-3	>sp|Q8VE73|CUL7_MOUSE Cullin-7 OS=Mus musculus OX=10090 GN=Cul7 PE=1 SV=2;>sp|Q8VE73-3|CUL7_MOUSE Isoform of Q8VE73, Isoform 2 of Cullin-7 OS=Mus musculus OX=10090 GN=Cul7	CUL7	11.7754	12.5461	11.6678			11.6028	9.70541	11.2796	11.4672	11.6093		10.0737	10.8944		10.2441	10.8514
Q9CQ89	>sp|Q9CQ89|CUTA_MOUSE Protein CutA OS=Mus musculus OX=10090 GN=Cuta PE=1 SV=3	CUTA	11.2965	10.8471	10.0813	10.5596	10.6393	10.5579	10.8496	10.694	10.5748	10.5345	10.2669	10.45	10.4027	10.3839	9.65599	10.3944
P53564;P53564-2;P53564-3;P53564-4;P70403	>sp|P53564|CUX1_MOUSE Homeobox protein cut-like 1 OS=Mus musculus OX=10090 GN=Cux1 PE=1 SV=3;>sp|P53564-2|CUX1_MOUSE Isoform of P53564, Isoform 2 of Homeobox protein cut-like 1 OS=Mus musculus OX=10090 GN=Cux1;>sp|P53564-3|CUX1_MOUSE Isoform of P53564, Isoform 3 of Homeobox protein cut-like 1 OS=Mus musculus OX=10090 GN=Cux1;>sp|P53564-4|CUX1_MOUSE Isoform of P53564, Isoform 4 of Homeobox protein…	CUX1	9.93518			10.7153		9.91808	10.2118	9.18962		10.0118		10.6894	10.0397	10.1871	9.82014	10.0586
O35188	>sp|O35188|X3CL1_MOUSE Fractalkine OS=Mus musculus OX=10090 GN=Cx3cl1 PE=1 SV=3	CX3CL1	10.4934	10.4801	10.8917	11.0552	10.549	10.6464	10.3141	10.6994	10.7792	10.5107	11.2821	11.0805	10.785	10.5447	10.5879	10.8221
P97792	>sp|P97792|CXAR_MOUSE Coxsackievirus and adenovirus receptor homolog OS=Mus musculus OX=10090 GN=Cxadr PE=1 SV=1	CXADR	10.0205	9.92441	10.2746	10.1315	9.90551	10.0051	10.0838	9.48436	10.1442	10.7864	9.53026	10.2301	9.85421	9.7746	10.2103	9.48885
P56395	>sp|P56395|CYB5_MOUSE Cytochrome b5 OS=Mus musculus OX=10090 GN=Cyb5a PE=1 SV=2	CYB5A	12.4175	12.332	12.2514	12.4961	12.493	12.1912	12.0767	12.075	12.4831	12.4617	12.0789	12.5423	12.1761	12.1038	12.2656	11.8435
Q9CQX2	>sp|Q9CQX2|CYB5B_MOUSE Cytochrome b5 type B OS=Mus musculus OX=10090 GN=Cyb5b PE=1 SV=1	CYB5B	12.6879	12.5401	12.8599	12.9526	12.5062	12.3532	12.239	12.5836	12.7438	12.6623	12.6824	12.6052	12.0533	12.3037	12.786	12.422
Q9DB73	>sp|Q9DB73|NB5R1_MOUSE NADH-cytochrome b5 reductase 1 OS=Mus musculus OX=10090 GN=Cyb5r1 PE=1 SV=1	CYB5R1	10.9647	11.1739	11.4391	11.0008	10.9879	10.9061	11.1729	11.2507	10.958	10.9774	11.5254	11.1512	10.8676	11.0364	11.4827	11.6904
Q9DCN2;Q9DCN2-2	>sp|Q9DCN2|NB5R3_MOUSE NADH-cytochrome b5 reductase 3 OS=Mus musculus OX=10090 GN=Cyb5r3 PE=1 SV=3;>sp|Q9DCN2-2|NB5R3_MOUSE Isoform of Q9DCN2, Isoform 2 of NADH-cytochrome b5 reductase 3 OS=Mus musculus OX=10090 GN=Cyb5r3	CYB5R3	11.4655	11.5904	11.6599	11.3124	11.1085	11.6589	11.3059	11.562	11.4529	11.5575	11.6169	11.5673	11.2836	11.5543	11.6785	11.5707
Q3TDX8;Q3TDX8-5	>sp|Q3TDX8|NB5R4_MOUSE Cytochrome b5 reductase 4 OS=Mus musculus OX=10090 GN=Cyb5r4 PE=2 SV=3;>sp|Q3TDX8-5|NB5R4_MOUSE Isoform of Q3TDX8, Isoform 2 of Cytochrome b5 reductase 4 OS=Mus musculus OX=10090 GN=Cyb5r4	CYB5R4		14.2757	14.0792		14.2365	14.2586				14.1297		13.6549	14.0334		14.3158
Q9D0M3;Q9D0M3-2	>sp|Q9D0M3|CY1_MOUSE Cytochrome c1, heme protein, mitochondrial OS=Mus musculus OX=10090 GN=Cyc1 PE=1 SV=1;>sp|Q9D0M3-2|CY1_MOUSE Isoform of Q9D0M3, Isoform 2 of Cytochrome c1, heme protein, mitochondrial OS=Mus musculus OX=10090 GN=Cyc1	CYC1	13.1561	13.3449	13.5992	13.0429	12.8057	12.7493	13.0742	13.3088	13.0795	13.1537	13.4948	13.0555	12.7931	12.7974	13.1525	13.317
P62897	>sp|P62897|CYC_MOUSE Cytochrome c, somatic OS=Mus musculus OX=10090 GN=Cycs PE=1 SV=2	CYCS	12.5305	11.9854	11.6347	11.431	11.4316	11.6201	11.2313	12.0438	11.9848	11.8568	11.435	11.4402	10.869	11.363	11.8735	12.0013
A0A0R4J119	>tr|A0A0R4J119|A0A0R4J119_MOUSE Isoform of Q7TMB8, Cytoplasmic FMR1-interacting protein OS=Mus musculus OX=10090 GN=Cyfip1 PE=1 SV=1	CYFIP1	10.7829	11.0497	10.8609	10.9606	10.9787	11.1179	10.863	11.0156	10.8751	10.9003	11.0147	11.0965	11.4304	11.2234	11.1679	11.0575
Q7TMB8	>sp|Q7TMB8|CYFP1_MOUSE Cytoplasmic FMR1-interacting protein 1 OS=Mus musculus OX=10090 GN=Cyfip1 PE=1 SV=1	CYFIP1	12.2256	11.5946	12.1219	11.7376	12.2243	12.082	11.6452	11.7168	11.6475	12.1081	11.7361	12.168	12.3241	11.736	11.8341	11.7516
Q5SQX6	>sp|Q5SQX6|CYFP2_MOUSE Cytoplasmic FMR1-interacting protein 2 OS=Mus musculus OX=10090 GN=Cyfip2 PE=1 SV=2	CYFIP2	11.7353	11.7402	11.9405	11.921	12.1133	12.1485	11.8546	11.9142	11.8455	11.9708	11.9184	12.0975	12.2855	12.1406	12.0961	12.056
Q9CX80	>sp|Q9CX80|CYGB_MOUSE Cytoglobin OS=Mus musculus OX=10090 GN=Cygb PE=1 SV=1	CYGB		9.92839	10.0815	9.6366			9.81278		10.0271	10.0465		9.7236		9.35682	8.11191	9.79813
Q80TQ2;Q80TQ2-2	>sp|Q80TQ2|CYLD_MOUSE Ubiquitin carboxyl-terminal hydrolase CYLD OS=Mus musculus OX=10090 GN=Cyld PE=1 SV=2;>sp|Q80TQ2-2|CYLD_MOUSE Isoform of Q80TQ2, Isoform 1 of Ubiquitin carboxyl-terminal hydrolase CYLD OS=Mus musculus OX=10090 GN=Cyld	CYLD	11.1714	11.094	11.15	11.191	11.2916	11.4193	10.9905	11.2849	11.3213	11.008	11.0261	11.2907	11.1719	11.1161	11.1672	11.1558
P00184	>sp|P00184|CP1A1_MOUSE Cytochrome P450 1A1 OS=Mus musculus OX=10090 GN=Cyp1a1 PE=1 SV=2	CYP1A1	11.9394	12.9147	11.8452	10.422	10.5164	10.9099	11.0286	11.6876	11.3097	12.5572	10.4554	9.95915	11.2389	10.4884	9.77272	11.5614
A0A2R8VKC7;Q9JKY7	>tr|A0A2R8VKC7|A0A2R8VKC7_MOUSE Isoform of Q9JKY7, Cytochrome P450, family 2, subfamily d, polypeptide 22 (Fragment) OS=Mus musculus OX=10090 GN=Cyp2d22 PE=1 SV=1;>tr|Q9JKY7|Q9JKY7_MOUSE Cytochrome P450 OS=Mus musculus OX=10090 GN=Cyp2d22 PE=1 SV=1	CYP2D22	9.99233	9.95278	9.6156	10.3235	10.4369	9.75997	10.5326	10.0984	10.0369	10.4939	10.5194	10.7315	9.86681	10.4825	9.82492	10.2874
Q9JKY7	>tr|Q9JKY7|Q9JKY7_MOUSE Cytochrome P450 OS=Mus musculus OX=10090 GN=Cyp2d22 PE=1 SV=1	CYP2D22	10.8749	10.7017	10.7683	11.2839	11.0081	10.8042	10.7292	10.672	10.707	10.9001	10.6012	10.9751	10.7893	10.7262	10.9066	11.2176
A0A2R8VHS2	>tr|A0A2R8VHS2|A0A2R8VHS2_MOUSE Isoform of P11714, Cytochrome P450 (Fragment) OS=Mus musculus OX=10090 GN=Cyp2d9 PE=1 SV=1	CYP2D9		10.8467	9.98663		10.414	10.7533	10.4977		10.5007		10.1405	9.55018	9.6698	10.2958	10.152	10.0245
Q9WVK8	>sp|Q9WVK8|CP46A_MOUSE Cholesterol 24-hydroxylase OS=Mus musculus OX=10090 GN=Cyp46a1 PE=1 SV=1	CYP46A1	10.9834	11.2501	11.0744	10.8915	10.8405	10.9757	10.751	11.0411	10.8381	11.3021	11.1349	11.0894	11.089	11.083	11.1848	10.9426
Q8K0C4	>sp|Q8K0C4|CP51A_MOUSE Lanosterol 14-alpha demethylase OS=Mus musculus OX=10090 GN=Cyp51a1 PE=1 SV=1	CYP51A1	11.6797	11.2365	10.8322	11.5439	11.1632	11.1847	11.2794	11.2535	11.3611	11.6279	11.4693	11.4049	11.7295	11.3313	11.5129	10.8898
Q60991	>sp|Q60991|CP7B1_MOUSE Cytochrome P450 7B1 OS=Mus musculus OX=10090 GN=Cyp7b1 PE=1 SV=2	CYP7B1	10.154	10.4226		9.84689	9.72872	10.266		9.61364	10.2015	10.371	9.66813	10.3626	10.3418	10.1159		10.185
Q8BHZ0	>sp|Q8BHZ0|CYRIA_MOUSE CYFIP-related Rac1 interactor A OS=Mus musculus OX=10090 GN=Cyria PE=1 SV=1	CYRIA	10.703	10.3503	10.5471	10.5548	10.6897	10.9393	10.4193	10.6897	10.3929	10.2974	10.4418	10.3631	10.8645	10.675	10.2676	10.4218
Q8BHZ0;Q921M7	>sp|Q8BHZ0|CYRIA_MOUSE CYFIP-related Rac1 interactor A OS=Mus musculus OX=10090 GN=Cyria PE=1 SV=1;>sp|Q921M7|CYRIB_MOUSE CYFIP-related Rac1 interactor B OS=Mus musculus OX=10090 GN=Cyrib PE=1 SV=1	CYRIA;CYRIB	12.3886	12.1782	12.2284	12.1776	12.4268	12.3481	11.9698	12.2931	12.1876	12.2914	12.2111	12.2319	12.2442	12.2254	12.1149	11.9988
Q921M7	>sp|Q921M7|CYRIB_MOUSE CYFIP-related Rac1 interactor B OS=Mus musculus OX=10090 GN=Cyrib PE=1 SV=1	CYRIB	10.9028	10.7146	10.4295	10.2325	10.3728	10.8575	10.2858	11.0522	10.7221	10.7642	10.6243	10.3073	10.6579	10.6968	10.7643	10.9902
Q8K353	>sp|Q8K353|CYTM1_MOUSE Cysteine-rich and transmembrane domain-containing protein 1 OS=Mus musculus OX=10090 GN=Cystm1 PE=1 SV=1	CYSTM1	12.133	12.0928	12.4267	12.2895	11.8706	12.2317	11.4516	11.8605	11.7518	11.6927	11.6116	11.7889	11.7897	11.5916	12.2274	11.6381
Q9QX11;Q9QX11-2	>sp|Q9QX11|CYH1_MOUSE Cytohesin-1 OS=Mus musculus OX=10090 GN=Cyth1 PE=1 SV=2;>sp|Q9QX11-2|CYH1_MOUSE Isoform of Q9QX11, Isoform 2 of Cytohesin-1 OS=Mus musculus OX=10090 GN=Cyth1	CYTH1	9.86842	10.9444	9.98837	9.7192	9.76137	10.0915	9.90163	10.2535	10.2485	9.95953	9.85995	10.3473	10.1778	10.2762	9.84154	10.0986
P63034;P63034-2;P63034-3	>sp|P63034|CYH2_MOUSE Cytohesin-2 OS=Mus musculus OX=10090 GN=Cyth2 PE=1 SV=3;>sp|P63034-2|CYH2_MOUSE Isoform of P63034, Isoform 2 of Cytohesin-2 OS=Mus musculus OX=10090 GN=Cyth2;>sp|P63034-3|CYH2_MOUSE Isoform of P63034, Isoform 3 of Cytohesin-2 OS=Mus musculus OX=10090 GN=Cyth2	CYTH2	11.1044	11.54	11.5264	11.2023	11.2756	10.7837	11.1322	11.3384	11.4303	11.3581	10.8614	11.262	11.2161	11.4824	10.981	10.9142
P63034;P63034-2;P63034-3;Q9QX11;Q9QX11-2	>sp|P63034|CYH2_MOUSE Cytohesin-2 OS=Mus musculus OX=10090 GN=Cyth2 PE=1 SV=3;>sp|P63034-2|CYH2_MOUSE Isoform of P63034, Isoform 2 of Cytohesin-2 OS=Mus musculus OX=10090 GN=Cyth2;>sp|P63034-3|CYH2_MOUSE Isoform of P63034, Isoform 3 of Cytohesin-2 OS=Mus musculus OX=10090 GN=Cyth2;>sp|Q9QX11|CYH1_MOUSE Cytohesin-1 OS=Mus musculus OX=10090 GN=Cyth1 PE=1 SV=2;>sp|Q9QX11-2|CYH1_MOUSE Isoform of Q9QX…	CYTH2;CYTH1	10.9017	11.2505	11.1103	11.2918	11.2276	11.334	11.2583	11.2841	11.1655	11.0468	11.2755	11.1047	11.3262	10.7938	10.9089	11.107
O08967	>sp|O08967|CYH3_MOUSE Cytohesin-3 OS=Mus musculus OX=10090 GN=Cyth3 PE=1 SV=1	CYTH3	9.40346	10.9642	10.7621	10.6552	10.8857	10.3912	10.143	10.538	10.1086	10.634	10.3856	10.4338	10.9768	11.1672	10.9363	10.7186
O08967;P63034;P63034-2;P63034-3;Q9QX11;Q9QX11-2	>sp|O08967|CYH3_MOUSE Cytohesin-3 OS=Mus musculus OX=10090 GN=Cyth3 PE=1 SV=1;>sp|P63034|CYH2_MOUSE Cytohesin-2 OS=Mus musculus OX=10090 GN=Cyth2 PE=1 SV=3;>sp|P63034-2|CYH2_MOUSE Isoform of P63034, Isoform 2 of Cytohesin-2 OS=Mus musculus OX=10090 GN=Cyth2;>sp|P63034-3|CYH2_MOUSE Isoform of P63034, Isoform 3 of Cytohesin-2 OS=Mus musculus OX=10090 GN=Cyth2;>sp|Q9QX11|CYH1_MOUSE Cytohesin-1 OS=Mu…	CYTH3;CYTH2;CYTH1	13.1021	13.2541	13.4774	13.4551	13.2802	13.2416	13.199	13.2064	12.8983	13.3526	13.6602	13.5036	13.2748	13.3834	13.2932	13.4049
P16381;Q62167	>sp|P16381|DDX3L_MOUSE Putative ATP-dependent RNA helicase Pl10 OS=Mus musculus OX=10090 GN=D1Pas1 PE=1 SV=1;>sp|Q62167|DDX3X_MOUSE ATP-dependent RNA helicase DDX3X OS=Mus musculus OX=10090 GN=Ddx3x PE=1 SV=3	D1PAS1;DDX3X	10.1737	10.7019	10.3352	10.2812	10.1665	10.4748	10.2533	10.4037	10.1272	9.90258	10.2291	10.4067	10.1815	10.175	10.0616	10.1397
A0A2R8VKG2	>tr|A0A2R8VKG2|A0A2R8VKG2_MOUSE RIKEN cDNA D430041D05 gene OS=Mus musculus OX=10090 GN=D430041D05Rik PE=1 SV=1	D430041D05RIK	11.2274	11.231	11.1607	11.1119	11.3387	11.1712	11.1822	11.063	11.257	11.2893	11.3305	11.3436	11.2464	11.2895	11.1314	10.9245
Q91YN0	>sp|Q91YN0|CL004_MOUSE Protein C12orf4 homolog OS=Mus musculus OX=10090 GN=D6Wsu163e PE=1 SV=1	D6WSU163E	10.5229			9.58541		10.1704		10.1404			10.0431	10.0698	9.62019	9.32818	10.094	9.30992
Q8BPM0	>sp|Q8BPM0|DAAM1_MOUSE Disheveled-associated activator of morphogenesis 1 OS=Mus musculus OX=10090 GN=Daam1 PE=1 SV=4	DAAM1	10.5286	10.9031	10.8964	10.8273	10.6434	10.7997	10.6927	10.6921	10.6864	10.863	10.9513	11.1577	10.8251	10.9075	10.9416	10.7857
Q80U19	>sp|Q80U19|DAAM2_MOUSE Disheveled-associated activator of morphogenesis 2 OS=Mus musculus OX=10090 GN=Daam2 PE=1 SV=4	DAAM2	10.9563	11.2021	10.8448	10.9888	10.7655	10.926	10.6535	10.9785	10.9437	11.1288	10.9087	11.0975	10.7625	10.9469	10.7756	10.8263
Q80U19;Q8BPM0	>sp|Q80U19|DAAM2_MOUSE Disheveled-associated activator of morphogenesis 2 OS=Mus musculus OX=10090 GN=Daam2 PE=1 SV=4;>sp|Q8BPM0|DAAM1_MOUSE Disheveled-associated activator of morphogenesis 1 OS=Mus musculus OX=10090 GN=Daam1 PE=1 SV=4	DAAM2;DAAM1	9.99264	10.4748	10.2054	9.7969	9.88631	9.93128	10.1652	10.3387	10.3546	10.1622	10.1679	9.89586	10.2192	10.3086	10.5763	10.2623
Q3UHC7-4	>sp|Q3UHC7-4|DAB2P_MOUSE Isoform of Q3UHC7, Isoform 4 of Disabled homolog 2-interacting protein OS=Mus musculus OX=10090 GN=Dab2ip	DAB2IP	10.4252	10.5664	10.3323	10.5195	10.6976	10.2916	10.2997	10.3177	10.3126	10.4396	10.5788	10.1041	10.5561	10.4344	10.2504	10.4044
P61804	>sp|P61804|DAD1_MOUSE Dolichyl-diphosphooligosaccharide--protein glycosyltransferase subunit DAD1 OS=Mus musculus OX=10090 GN=Dad1 PE=1 SV=3	DAD1	11.5428	11.7864	11.1074	11.2634	10.9836	11.2273	10.3964	11.2909	11.5905	11.4759	10.4516	10.8382	10.7336	11.0615	11.2266	11.0776
Q62165	>sp|Q62165|DAG1_MOUSE Dystroglycan 1 OS=Mus musculus OX=10090 GN=Dag1 PE=1 SV=4	DAG1	11.0457	10.8735	11.0708	11.0505	10.6518	10.7668	10.6509	11.0973	10.7687	11.1895	10.9779	10.9759	10.9806	10.6455	10.7721	10.7313
Q6WQJ1	>sp|Q6WQJ1|DGLA_MOUSE Diacylglycerol lipase-alpha OS=Mus musculus OX=10090 GN=Dagla PE=1 SV=2	DAGLA	12.17	12.0276	12.0839	12.1988	12.0476	12.1956	12.0105	12.0969	12.32	12.2558	12.2087	12.5645	12.3134	12.2873	12.3485	12.2207
Q91WC9	>sp|Q91WC9|DGLB_MOUSE Diacylglycerol lipase-beta OS=Mus musculus OX=10090 GN=Daglb PE=1 SV=2	DAGLB		10.5197	10.0974	9.53037		9.06799		10.1531	9.60776	9.73733	9.76295	9.14194		9.32403	9.96073
Q9ER88;Q9ER88-2	>sp|Q9ER88|RT29_MOUSE 28S ribosomal protein S29, mitochondrial OS=Mus musculus OX=10090 GN=Dap3 PE=1 SV=1;>sp|Q9ER88-2|RT29_MOUSE Isoform of Q9ER88, Isoform 2 of 28S ribosomal protein S29, mitochondrial OS=Mus musculus OX=10090 GN=Dap3	DAP3			10.6736	9.77852	9.20305	9.7641	10.8429	10.2438	10.7458	9.78555		10.2271	9.63799	9.83239	10.5602	10.6401
Q922B2	>sp|Q922B2|SYDC_MOUSE Aspartate--tRNA ligase, cytoplasmic OS=Mus musculus OX=10090 GN=Dars1 PE=1 SV=2	DARS1	10.6985	10.927	10.9332	10.8221	11.0902	10.982	10.7857	10.8361	10.9354	10.7375	10.9061	11.1492	10.908	10.9887	10.962	10.8657
Q64237	>sp|Q64237|DOPO_MOUSE Dopamine beta-hydroxylase OS=Mus musculus OX=10090 GN=Dbh PE=1 SV=2	DBH	10.2741	11.1997	10.1248	10.3438	9.53125	10.398	10.2381	11.0222	9.80563	10.8191	10.4475	9.39092	10.1144	9.9765	10.7895	10.0351
P31786	>sp|P31786|ACBP_MOUSE Acyl-CoA-binding protein OS=Mus musculus OX=10090 GN=Dbi PE=1 SV=2	DBI	12.4014	11.5873	11.0008	11	10.7744	10.6875	10.089	10.5323	12.1314	11.1882	10.1682	10.3608	10.6397	10.3805	10.2951	11.2583
Q9QXS6	>sp|Q9QXS6|DREB_MOUSE Drebrin OS=Mus musculus OX=10090 GN=Dbn1 PE=1 SV=4	DBN1	11.8696	11.6429	12.1466	11.9183	12.4014	11.9976	11.9831	11.9141	11.9097	11.8889	12.2046	12.1382	12.4162	12.1672	12.1268	12.0606
Q9CRD4	>sp|Q9CRD4|DBND2_MOUSE Dysbindin domain-containing protein 2 OS=Mus musculus OX=10090 GN=Dbndd2 PE=1 SV=1	DBNDD2	8.93685	9.90526	10.2591		9.37519		8.95471		9.96929	9.19424	9.29545	9.38257		9.04349	8.68326	9.57549
Q62418;Q62418-2;Q62418-3	>sp|Q62418|DBNL_MOUSE Drebrin-like protein OS=Mus musculus OX=10090 GN=Dbnl PE=1 SV=2;>sp|Q62418-2|DBNL_MOUSE Isoform of Q62418, Isoform 2 of Drebrin-like protein OS=Mus musculus OX=10090 GN=Dbnl;>sp|Q62418-3|DBNL_MOUSE Isoform of Q62418, Isoform 3 of Drebrin-like protein OS=Mus musculus OX=10090 GN=Dbnl	DBNL	10.8268	10.2548	10.5253	10.5791	11.0793	10.6196	10.7917	10.5345	10.6693	10.4488	10.6365	10.3195	10.7471	10.8394	10.4461	10.5869
P53395	>sp|P53395|ODB2_MOUSE Lipoamide acyltransferase component of branched-chain alpha-keto acid dehydrogenase complex, mitochondrial OS=Mus musculus OX=10090 GN=Dbt PE=1 SV=2	DBT	10.1096	10.3979	10.3804	9.86486	10.2668	9.99182	10.2375	10.5712	9.99641	10.17	10.0514	10.1795	10.0481	9.95268	10.5981	10.8435
P61963	>sp|P61963|DCAF7_MOUSE DDB1- and CUL4-associated factor 7 OS=Mus musculus OX=10090 GN=Dcaf7 PE=1 SV=1	DCAF7	10.498	10.4707	10.3851	10.458	10.1658	10.2342	10.0235	10.4263	10.1587	10.9661	9.94742	10.4562	10.2126	10.3127	10.321	10.1325
Q8BHC4	>sp|Q8BHC4|DCAKD_MOUSE Dephospho-CoA kinase domain-containing protein OS=Mus musculus OX=10090 GN=Dcakd PE=1 SV=1	DCAKD	10.889	11.1363	10.9125	10.7626	10.5435	10.5604	10.5204	10.6109	10.8686	10.9592	11.0906	10.8921	10.7347	10.6685	10.8711	10.7383
P70211;P70211-2	>sp|P70211|DCC_MOUSE Netrin receptor DCC OS=Mus musculus OX=10090 GN=Dcc PE=1 SV=2;>sp|P70211-2|DCC_MOUSE Isoform of P70211, Isoform C of Netrin receptor DCC OS=Mus musculus OX=10090 GN=Dcc	DCC	10.7095	10.5414	10.5195	10.6334	10.8285	10.7076	10.7699	10.416	10.6806	10.6639	10.5465	10.7734	10.9821	10.5982	10.439	10.2582
A0A0G2JGH1	>tr|A0A0G2JGH1|A0A0G2JGH1_MOUSE Isoform of Q9JLM8, Doublecortin-like kinase 1 OS=Mus musculus OX=10090 GN=Dclk1 PE=1 SV=1	DCLK1	11.6622	11.5446	11.5746	11.7547	12.1838	11.8684	11.9897	11.9097	11.5485	11.4787	11.8609	11.7732	11.8239	12.1721	11.7348	12.0772
Q9JLM8	>sp|Q9JLM8|DCLK1_MOUSE Serine/threonine-protein kinase DCLK1 OS=Mus musculus OX=10090 GN=Dclk1 PE=1 SV=1	DCLK1	11.509	11.5052	11.7593	11.687	12.207	11.8114	11.8461	11.777	11.5782	11.5935	11.9176	11.6994	11.7179	11.9255	11.6852	11.733
Q6PGN3-3;Q6PGN3-4;Q6PGN3-5	>sp|Q6PGN3-3|DCLK2_MOUSE Isoform of Q6PGN3, Isoform 3 of Serine/threonine-protein kinase DCLK2 OS=Mus musculus OX=10090 GN=Dclk2;>sp|Q6PGN3-4|DCLK2_MOUSE Isoform of Q6PGN3, Isoform 4 of Serine/threonine-protein kinase DCLK2 OS=Mus musculus OX=10090 GN=Dclk2;>sp|Q6PGN3-5|DCLK2_MOUSE Isoform of Q6PGN3, Isoform 5 of Serine/threonine-protein kinase DCLK2 OS=Mus musculus OX=10090 GN=Dclk2	DCLK2	10.775	10.7047	10.9099	11.0934	11.4409	11.1455	10.8339	10.7856	10.8033	10.7761	10.9393	11.1052	11.012	11.199	10.7482	10.7722
O08788	>sp|O08788|DCTN1_MOUSE Dynactin subunit 1 OS=Mus musculus OX=10090 GN=Dctn1 PE=1 SV=3	DCTN1	11.0217	11.0857	11.2192	11.1953	11.2337	11.297	11.3208	11.2027	10.9353	11.0519	11.0513	11.2526	11.15	11.498	11.1854	11.1628
Q99KJ8	>sp|Q99KJ8|DCTN2_MOUSE Dynactin subunit 2 OS=Mus musculus OX=10090 GN=Dctn2 PE=1 SV=3	DCTN2	11.8883	11.6365	11.7331	11.8535	11.8927	11.9774	11.8371	11.7966	11.7492	11.7571	11.595	11.7036	11.6772	11.969	11.6139	11.8817
Q9Z0Y1	>sp|Q9Z0Y1|DCTN3_MOUSE Dynactin subunit 3 OS=Mus musculus OX=10090 GN=Dctn3 PE=1 SV=2	DCTN3	12.6942	12.3509	12.4987	12.6703	12.6235	12.7333	12.602	12.556	12.8028	12.5443	12.5294	12.5738	12.4202	12.9601	12.9701	12.6755
Q8CBY8-2	>sp|Q8CBY8-2|DCTN4_MOUSE Isoform of Q8CBY8, Isoform 2 of Dynactin subunit 4 OS=Mus musculus OX=10090 GN=Dctn4	DCTN4	10.6941	10.9333	10.7815	10.9562	11.0893	11.1162	11.3432	10.878	10.6353	10.7756	11.0297	11.0025	10.7589	11.249	10.9578	10.8644
Q9QZB9	>sp|Q9QZB9|DCTN5_MOUSE Dynactin subunit 5 OS=Mus musculus OX=10090 GN=Dctn5 PE=1 SV=1	DCTN5			10.2402	10.3216	11.0925	10.3424	10.8158	10.7806		10.0036	10.9696	10.6517	10.5789	11.17	11.3529	10.2724
Q8K0V2	>sp|Q8K0V2|DCNL3_MOUSE DCN1-like protein 3 OS=Mus musculus OX=10090 GN=Dcun1d3 PE=2 SV=1	DCUN1D3	9.7411	10.1989	10.0121	9.79063	10.7474	9.86609	9.03908	9.34837	9.63923	10.0058	10.5801	9.81249	9.592	10.1762	10.2153	9.99995
Q8CCA0	>sp|Q8CCA0|DCNL4_MOUSE DCN1-like protein 4 OS=Mus musculus OX=10090 GN=Dcun1d4 PE=2 SV=1	DCUN1D4	10.8935	10.6851	10.6387	10.8593	11.3288	10.9822	10.6323	11.2197	10.4812	11.199	10.5638		10.9628	10.9712	10.5942	11.065
O88809	>sp|O88809|DCX_MOUSE Neuronal migration protein doublecortin OS=Mus musculus OX=10090 GN=Dcx PE=1 SV=1	DCX				13.6614	13.5556	13.5946		13.5524	13.3604		13.5812	13.634	13.3712		13.1943	13.3041
O88809;Q9JLM8	>sp|O88809|DCX_MOUSE Neuronal migration protein doublecortin OS=Mus musculus OX=10090 GN=Dcx PE=1 SV=1;>sp|Q9JLM8|DCLK1_MOUSE Serine/threonine-protein kinase DCLK1 OS=Mus musculus OX=10090 GN=Dclk1 PE=1 SV=1	DCX;DCLK1	11.6636	11.7926	12.1771	12.3019	12.2656	11.9263	12.3665	11.8913	11.5679	11.4941	12.405	11.9404	11.8177	11.9994	11.8995	11.7237
O88809;Q6PGN3-3;Q6PGN3-4;Q6PGN3-5	>sp|O88809|DCX_MOUSE Neuronal migration protein doublecortin OS=Mus musculus OX=10090 GN=Dcx PE=1 SV=1;>sp|Q6PGN3-3|DCLK2_MOUSE Isoform of Q6PGN3, Isoform 3 of Serine/threonine-protein kinase DCLK2 OS=Mus musculus OX=10090 GN=Dclk2;>sp|Q6PGN3-4|DCLK2_MOUSE Isoform of Q6PGN3, Isoform 4 of Serine/threonine-protein kinase DCLK2 OS=Mus musculus OX=10090 GN=Dclk2;>sp|Q6PGN3-5|DCLK2_MOUSE Isoform of Q6…	DCX;DCLK2		8.2648		8.00416		9.02435	10.1237	8.37719	8.52196			7.5815	9.87068		8.19578	8.42086
Q9CWS0	>sp|Q9CWS0|DDAH1_MOUSE N(G),N(G)-dimethylarginine dimethylaminohydrolase 1 OS=Mus musculus OX=10090 GN=Ddah1 PE=1 SV=3	DDAH1	11.4618	11.4883	11.5274	11.3919	11.5231	11.653	11.4234	11.9743	11.6819	11.4524	11.5782	11.1805	11.4429	11.5554	11.5234	11.7661
Q99LD8	>sp|Q99LD8|DDAH2_MOUSE N(G),N(G)-dimethylarginine dimethylaminohydrolase 2 OS=Mus musculus OX=10090 GN=Ddah2 PE=1 SV=1	DDAH2	11.3792	12.2426	11.1741	10.5189	10.8853	10.9949	10.6321	10.7773	11.1351	11.154	10.6794	10.7517	10.6657	10.6217	10.8494	10.5395
Q99LD8;Q9CWS0	>sp|Q99LD8|DDAH2_MOUSE N(G),N(G)-dimethylarginine dimethylaminohydrolase 2 OS=Mus musculus OX=10090 GN=Ddah2 PE=1 SV=1;>sp|Q9CWS0|DDAH1_MOUSE N(G),N(G)-dimethylarginine dimethylaminohydrolase 1 OS=Mus musculus OX=10090 GN=Ddah1 PE=1 SV=3	DDAH2;DDAH1	12.8126	13.6468	13.222	12.6361	12.2155	13.2849	12.8141	13.357	13.1305	13.197	12.7484	12.8771	12.6059	13.1873	13.6265	13.745
Q3U1J4	>sp|Q3U1J4|DDB1_MOUSE DNA damage-binding protein 1 OS=Mus musculus OX=10090 GN=Ddb1 PE=1 SV=2	DDB1	11.0575	11.2681	10.7315	10.3264	10.6388	10.7608	10.2193	11.0633	10.811	10.9497	10.2146	10.2562	10.2779	10.1339	10.3443	10.6033
O88533	>sp|O88533|DDC_MOUSE Aromatic-L-amino-acid decarboxylase OS=Mus musculus OX=10090 GN=Ddc PE=1 SV=1	DDC		9.94361	9.62689		9.79843	9.96499	9.83543	9.90709	9.78733	9.26621	10.1066		9.11209	9.1917	9.96075
D6RH62;E9QQ38;F8WHP5;F8WIJ5	>tr|D6RH62|D6RH62_MOUSE Isoform of Q80YA3, DDHD domain containing 1 OS=Mus musculus OX=10090 GN=Ddhd1 PE=1 SV=1;>tr|E9QQ38|E9QQ38_MOUSE Isoform of Q80YA3, DDHD domain containing 1 OS=Mus musculus OX=10090 GN=Ddhd1 PE=1 SV=1;>tr|F8WHP5|F8WHP5_MOUSE Isoform of Q80YA3, DDHD domain containing 1 OS=Mus musculus OX=10090 GN=Ddhd1 PE=1 SV=1;>tr|F8WIJ5|F8WIJ5_MOUSE Isoform of Q80YA3, DDHD domain containi…	DDHD1					10.4517	10.6047		10.212	10.1163	10.5095	10.4232	10.5622	10.8583	10.8007	10.459	10.3706
Q80YA3;Q80YA3-2	>sp|Q80YA3|DDHD1_MOUSE Phospholipase DDHD1 OS=Mus musculus OX=10090 GN=Ddhd1 PE=1 SV=1;>sp|Q80YA3-2|DDHD1_MOUSE Isoform of Q80YA3, Isoform 2 of Phospholipase DDHD1 OS=Mus musculus OX=10090 GN=Ddhd1	DDHD1	9.8727	9.81228	9.97466	10.4967	10.5739	10.394	10.3987	10.1966	10.3598	10.0502	10.3886	10.5945	10.4685	10.5045	10.1847	10.1805
Q80Y98	>sp|Q80Y98|DDHD2_MOUSE Phospholipase DDHD2 OS=Mus musculus OX=10090 GN=Ddhd2 PE=1 SV=3	DDHD2	9.80395	9.93844	9.85967	9.76627	10.053	9.911	10.1878	10.1358	10.0405	9.77416	9.75954	9.82069	9.83131	10.2263	10.3861	10.4015
A2ADY9	>sp|A2ADY9|DDI2_MOUSE Protein DDI1 homolog 2 OS=Mus musculus OX=10090 GN=Ddi2 PE=1 SV=1	DDI2	10.2798	10.9377	10.6077	10.3297	10.1184	10.8114	10.3542	10.4991	10.7565	10.3226	10.0991	10.4794	10.5916	10.1676	10.1567	10.342
Q80TS7	>sp|Q80TS7|DEND_MOUSE Dendrin OS=Mus musculus OX=10090 GN=Ddn PE=1 SV=3	DDN	9.59484	9.64289	9.48303	9.74122	9.88253	9.32407	9.78646	9.24447	9.86719	9.66838	9.85467	9.94819	9.61593	9.84115	9.94493	10.1372
O54734	>sp|O54734|OST48_MOUSE Dolichyl-diphosphooligosaccharide--protein glycosyltransferase 48 kDa subunit OS=Mus musculus OX=10090 GN=Ddost PE=1 SV=2	DDOST	11.7787	12.0014	11.8756	11.7306	11.6994	11.6999	11.252	11.7129	11.8935	11.8199	11.7333	11.8348	11.8564	11.6369	11.5709	11.7502
O35215	>sp|O35215|DOPD_MOUSE D-dopachrome decarboxylase OS=Mus musculus OX=10090 GN=Ddt PE=1 SV=3	DDT	10.5679	9.0945	9.53854	10.3149	10.6895	9.995	9.82039	9.77684	10.1557	10.0531	10.051			8.67227	8.67984	9.00046
Q91VR5	>sp|Q91VR5|DDX1_MOUSE ATP-dependent RNA helicase DDX1 OS=Mus musculus OX=10090 GN=Ddx1 PE=1 SV=1	DDX1	10.4585	10.4953	10.8971	10.4827	10.4801	10.599	10.0848	10.6238	10.5179	10.5202	10.8568	10.8224	10.8875	10.596	10.4577	10.5966
Q501J6;Q61656	>sp|Q501J6|DDX17_MOUSE Probable ATP-dependent RNA helicase DDX17 OS=Mus musculus OX=10090 GN=Ddx17 PE=1 SV=1;>sp|Q61656|DDX5_MOUSE Probable ATP-dependent RNA helicase DDX5 OS=Mus musculus OX=10090 GN=Ddx5 PE=1 SV=2	DDX17;DDX5	10.3236	10.2888	10.8774	10.5723	10.1944	9.94759	9.81735	10.2097	9.78735	9.73735	10.4948	10.0033	9.71319	9.16881	9.99696	10.2813
Q8VDW0;Q9Z1N5	>sp|Q8VDW0|DX39A_MOUSE ATP-dependent RNA helicase DDX39A OS=Mus musculus OX=10090 GN=Ddx39a PE=1 SV=1;>sp|Q9Z1N5|DX39B_MOUSE Spliceosome RNA helicase Ddx39b OS=Mus musculus OX=10090 GN=Ddx39b PE=1 SV=1	DDX39A;DDX39B	11.4141	11.0859	10.6242	11.4956	10.5538	10.1691	9.91555	10.5993	10.2215	10.2662	9.55179	10.1245	9.95443	10.1361	10.4092	10.6573
Q62167	>sp|Q62167|DDX3X_MOUSE ATP-dependent RNA helicase DDX3X OS=Mus musculus OX=10090 GN=Ddx3x PE=1 SV=3	DDX3X	8.65292	8.82531	9.40876		7.42261		7.86069	7.87107	8.78901	7.05961	8.05891	7.5815		6.89232	8.7468	7.02452
Q61656	>sp|Q61656|DDX5_MOUSE Probable ATP-dependent RNA helicase DDX5 OS=Mus musculus OX=10090 GN=Ddx5 PE=1 SV=2	DDX5			10.855	10.2065	10.1192		9.3503	10.3001	9.62095		10.6058	10.0955	10.2395	9.93502		9.97185
P54823	>sp|P54823|DDX6_MOUSE Probable ATP-dependent RNA helicase DDX6 OS=Mus musculus OX=10090 GN=Ddx6 PE=1 SV=1	DDX6	10.5102	11.2246	10.7456	10.2805	10.3593	10.4608	9.94812	10.2417	10.5146	10.6266	10.2523	10.2106	10.4035	10.2791	10.2236	10.1346
Q9CQ62	>sp|Q9CQ62|DECR_MOUSE 2,4-dienoyl-CoA reductase [(3E)-enoyl-CoA-producing], mitochondrial OS=Mus musculus OX=10090 GN=Decr1 PE=1 SV=1	DECR1	12.8147	11.714	11.6338	11.9677	12.2875	11.8135	11.271	11.7893	12.3901	12.4261	11.3919	11.5535	11.6714	11.7798	10.9094	11.9713
O09005	>sp|O09005|DEGS1_MOUSE Sphingolipid delta(4)-desaturase DES1 OS=Mus musculus OX=10090 GN=Degs1 PE=1 SV=1	DEGS1	10.662	10.4034	9.33921	10.3416	10.3828	9.50701	9.33767	10.1896	10.2436	10.2987	9.90397	9.95352	9.65555	9.68522	9.19577	10.3852
Q9D8N2	>sp|Q9D8N2|DEN10_MOUSE DENN domain-containing protein 10 OS=Mus musculus OX=10090 GN=Dennd10 PE=1 SV=2	DENND10	9.56206	9.86963	9.53771	9.4397	10.0235	10.0261	9.91964	9.87071	10.0474	9.606	9.93167	9.39545	9.80408	9.80197	9.79199	9.62297
Q3UHG7;Q3UHG7-2	>sp|Q3UHG7|DEN11_MOUSE DENN domain-containing protein 11 OS=Mus musculus OX=10090 GN=Dennd11 PE=2 SV=1;>sp|Q3UHG7-2|DEN11_MOUSE Isoform of Q3UHG7, Isoform 2 of DENN domain-containing protein 11 OS=Mus musculus OX=10090 GN=Dennd11	DENND11	10.5429	10.9569	9.9883	10.0693	10.3739	10.4929	10.2377	10.0215	9.85654	10.5201	9.68814	10.0505	10.5404	10.0741	10.4347	10.3282
E9Q8V6	>tr|E9Q8V6|E9Q8V6_MOUSE DENN/MADD domain containing 4A OS=Mus musculus OX=10090 GN=Dennd4a PE=1 SV=1	DENND4A	10.9886	12.4065	10.9242	10.3904	10.7228	11.4597	10.2301	11.277	11.833	11.1556	10.3033	11.1177	10.9395	10.4642	10.831	11.1974
Q3U1Y4;Q3U1Y4-2	>sp|Q3U1Y4|DEN4B_MOUSE DENN domain-containing protein 4B OS=Mus musculus OX=10090 GN=Dennd4b PE=1 SV=2;>sp|Q3U1Y4-2|DEN4B_MOUSE Isoform of Q3U1Y4, Isoform 2 of DENN domain-containing protein 4B OS=Mus musculus OX=10090 GN=Dennd4b	DENND4B	10.956	10.6964	11.128		10.9753	10.9344	10.4209		10.8415	10.9269	10.7188	10.8628	11.1921	10.9248		10.7981
Q99J56	>sp|Q99J56|DERL1_MOUSE Derlin-1 OS=Mus musculus OX=10090 GN=Derl1 PE=1 SV=1	DERL1		10.4954	9.91077	11.4401	10.3444	10.3937	10.3013	10.5745	10.0813	10.6446	9.867	10.6298	10.5654	10.3849	10.7767	9.9937
Q6NS52	>sp|Q6NS52|DGKB_MOUSE Diacylglycerol kinase beta OS=Mus musculus OX=10090 GN=Dgkb PE=1 SV=2	DGKB	10.3627		8.90627		9.98446	8.75412	10.0952	8.7481	9.60779	9.04648		8.70368	9.76273	9.43762	8.84482	8.59171
Q6NS52-2	>sp|Q6NS52-2|DGKB_MOUSE Isoform of Q6NS52, Isoform 2 of Diacylglycerol kinase beta OS=Mus musculus OX=10090 GN=Dgkb	DGKB	10.9805	10.8818	10.9187	10.9813	10.9734	10.9934	10.6373	10.6217	10.7362	10.8905	11.0632	11.2682	11.0733	11.2066	11.0816	10.7494
Q9R1C6	>sp|Q9R1C6|DGKE_MOUSE Diacylglycerol kinase epsilon OS=Mus musculus OX=10090 GN=Dgke PE=1 SV=1	DGKE	11.0652	11.2546	10.568	10.8513	10.8163	10.8107	10.7059	10.7075	10.8288	11.1569	10.9657	10.9547	11.0722	11.0948	11.1914	10.7739
Q91WG7	>sp|Q91WG7|DGKG_MOUSE Diacylglycerol kinase gamma OS=Mus musculus OX=10090 GN=Dgkg PE=1 SV=1	DGKG	11.1879	11.2816	11.1511	11.1514	11.3911	11.3216	10.7342	11.1759	11.3753	11.2426	11.4718	11.2791	11.3569	11.3828	11.2279	10.9468
D3YXJ0	>sp|D3YXJ0|DGKH_MOUSE Diacylglycerol kinase eta OS=Mus musculus OX=10090 GN=Dgkh PE=1 SV=2	DGKH	9.97157		9.45442	9.8701	10.1089	9.90576	9.85546	9.83563	9.78497	8.61445	9.43069	9.75264	9.95206	10.1328	9.67853	9.67922
D3YWQ0-2	>sp|D3YWQ0-2|DGKI_MOUSE Isoform of D3YWQ0, Isoform 2 of Diacylglycerol kinase iota OS=Mus musculus OX=10090 GN=Dgki	DGKI	9.68342	9.7867	10.8032	10.7294	10.7816	10.3812	10.2188	10.0613	10.2618	10.2992	10.6943	10.8719	10.5973	10.348	10.4124	10.0474
D3YWQ0-2;Q80UP3	>sp|D3YWQ0-2|DGKI_MOUSE Isoform of D3YWQ0, Isoform 2 of Diacylglycerol kinase iota OS=Mus musculus OX=10090 GN=Dgki;>sp|Q80UP3|DGKZ_MOUSE Diacylglycerol kinase zeta OS=Mus musculus OX=10090 GN=Dgkz PE=1 SV=2	DGKI;DGKZ	9.78793	9.90915	10.836	11.1386	10.8396	10.7448	10.4471	10.3601	10.237	10.3849	11.0458	11.2467	10.7901	10.573	10.2947	10.2801
Q6P5E8	>sp|Q6P5E8|DGKQ_MOUSE Diacylglycerol kinase theta OS=Mus musculus OX=10090 GN=Dgkq PE=1 SV=1	DGKQ	9.81261	9.4375	9.62096	9.10929	9.75221	9.02798	9.87522	10.1331	9.0402	9.1809	8.90774	9.35492	9.14306	9.10198	9.59848	9.67303
Q80UP3	>sp|Q80UP3|DGKZ_MOUSE Diacylglycerol kinase zeta OS=Mus musculus OX=10090 GN=Dgkz PE=1 SV=2	DGKZ	8.78521	10.0389	10.3646	9.83126	9.87753	10.3245	9.85181	10.6558	10.3149	10.627	10.1772	10.9186	10.4765	10.301	10.1445	9.65643
Q9QX60;Q9QX60-2	>sp|Q9QX60|DGUOK_MOUSE Deoxyguanosine kinase, mitochondrial OS=Mus musculus OX=10090 GN=Dguok PE=1 SV=3;>sp|Q9QX60-2|DGUOK_MOUSE Isoform of Q9QX60, Isoform 2 of Deoxyguanosine kinase, mitochondrial OS=Mus musculus OX=10090 GN=Dguok	DGUOK	11.3471	10.5635	11.1718	11.4927	11.1365	11.5451	11.8592	11.2833	10.8261	10.3487	11.241	11.3987	10.545	11.0653	11.1201	11.885
Q8VCH6	>sp|Q8VCH6|DHC24_MOUSE Delta(24)-sterol reductase OS=Mus musculus OX=10090 GN=Dhcr24 PE=1 SV=1	DHCR24	11.0967	10.8025	10.1183	9.46308	10.4481	10.2074		10.2917		10.126	9.35861	10.5446			9.89437	9.06633
O88455	>sp|O88455|DHCR7_MOUSE 7-dehydrocholesterol reductase OS=Mus musculus OX=10090 GN=Dhcr7 PE=1 SV=1	DHCR7	11.5001	11.47	10.8229	11.044	10.6773	10.5556	10.7977	11.0009	11.1935	11.3711	10.9514	11.0126	11.0312	10.9893	11.0683	11.0229
O35435	>sp|O35435|PYRD_MOUSE Dihydroorotate dehydrogenase (quinone), mitochondrial OS=Mus musculus OX=10090 GN=Dhodh PE=1 SV=2	DHODH	9.92417	10.4247	10.5427	10.1947	9.98929	9.86109	10.2124	10.1422	9.92581	9.9523	10.4573	10.2153	9.90077	10.0491	9.90292	10.3094
Q99L04	>sp|Q99L04|DHRS1_MOUSE Dehydrogenase/reductase SDR family member 1 OS=Mus musculus OX=10090 GN=Dhrs1 PE=1 SV=1	DHRS1	11.328	11.5202	11.5264	11.2759	11.5511	11.2181	11.4802	11.3716	11.3759	11.4513	11.5854	11.383	11.3659	11.3026	11.3034	11.58
Q99LB2	>sp|Q99LB2|DHRS4_MOUSE Dehydrogenase/reductase SDR family member 4 OS=Mus musculus OX=10090 GN=Dhrs4 PE=1 SV=3	DHRS4			10.0106	10.1384	10.2618	10.6787	10.5715			9.82143	10.2118	9.99104	9.27196		10.4257	10.4458
Q9CXR1	>sp|Q9CXR1|DHRS7_MOUSE Dehydrogenase/reductase SDR family member 7 OS=Mus musculus OX=10090 GN=Dhrs7 PE=1 SV=2	DHRS7	11.7333	11.5266	11.614	11.7565	11.8835	11.7689	11.6446	11.6229	11.9351	11.9446	11.7693	11.7279	11.7895	11.7656	11.8926	11.6996
Q99J47;Q99J47-2	>sp|Q99J47|DRS7B_MOUSE Dehydrogenase/reductase SDR family member 7B OS=Mus musculus OX=10090 GN=Dhrs7b PE=1 SV=1;>sp|Q99J47-2|DRS7B_MOUSE Isoform of Q99J47, Isoform 2 of Dehydrogenase/reductase SDR family member 7B OS=Mus musculus OX=10090 GN=Dhrs7b	DHRS7B	10.8724	11.1425	11.4097	11.2691	10.917	10.859	11.2895	10.9055	10.8498	11.1122	11.1758	11.2975	10.6638	10.9583	11.1208	11.1125
A0A0G2JGD9	>tr|A0A0G2JGD9|A0A0G2JGD9_MOUSE Isoform of Q99PU8, DEAH (Asp-Glu-Ala-His) box polypeptide 30 (Fragment) OS=Mus musculus OX=10090 GN=Dhx30 PE=1 SV=1	DHX30		13.5105	12.5086	12.6283	13.2121	12.999			13.2382		13.1873	13.2055		12.9989	13.3887
Q80VY9	>sp|Q80VY9|DHX33_MOUSE ATP-dependent RNA helicase DHX33 OS=Mus musculus OX=10090 GN=Dhx33 PE=1 SV=1	DHX33	11.4539			11.3115	10.7067	11.291	10.8317	11.0479	11.9156	11.6169	9.94572	10.6826	10.6259	10.4347	10.3394	11.3116
O08808	>sp|O08808|DIAP1_MOUSE Protein diaphanous homolog 1 OS=Mus musculus OX=10090 GN=Diaph1 PE=1 SV=1	DIAPH1	9.40968	9.91975	9.94157	9.86527	9.82857	9.91081	9.92294	9.74263	9.65408	9.8893	10.0665	10.1663	10.1835	9.96485	10.1064	10.0866
Q8BWT5	>sp|Q8BWT5|DIP2A_MOUSE Disco-interacting protein 2 homolog A OS=Mus musculus OX=10090 GN=Dip2a PE=1 SV=3	DIP2A	11.1895	10.801	11.083	10.7046	11.093	10.8883	10.5751	10.7873	10.4993	10.7452	10.72	10.8989	10.7844	10.6895	10.774	10.339
Q3UH60	>sp|Q3UH60|DIP2B_MOUSE Disco-interacting protein 2 homolog B OS=Mus musculus OX=10090 GN=Dip2b PE=1 SV=1	DIP2B	10.2508	10.1172	10.0388	10.2944	10.1524	10.0684	10.3526	9.78205	9.92968	10.1493	10.0338	10.1059	10.0506	10.178	10.0178	9.85192
B7ZMZ7	>tr|B7ZMZ7|B7ZMZ7_MOUSE Isoform of E9PWR4, Dip2c protein OS=Mus musculus OX=10090 GN=Dip2c PE=1 SV=1	DIP2C	10.3363	10.3247	10.1439	10.2572	9.96928	9.85779	9.84828	10.0018	10.1429	9.90341	10.1611	10.0016	10.2194	10.2074	10.1715	10.0294
Q99ML4	>sp|Q99ML4|DIK1B_MOUSE Divergent protein kinase domain 1B OS=Mus musculus OX=10090 GN=Dipk1b PE=1 SV=1	DIPK1B	10.0913	10.5175	10.446	10.327	10.5918	10.4162	10.3138	10.2888	10.3356	10.3629	10.141	10.7496	10.1718	10.1134	10.1107	10.2463
Q3USZ8	>sp|Q3USZ8|DIK2A_MOUSE Divergent protein kinase domain 2A OS=Mus musculus OX=10090 GN=Dipk2a PE=1 SV=2	DIPK2A	10.5285	10.8212	10.0176	10.0933	9.66584	10.2938	9.06614	9.85271	8.8511	10.3097	9.213	9.79289	9.61692	9.96856	8.86001	8.83187
Q91Z61	>sp|Q91Z61|DIRA1_MOUSE GTP-binding protein Di-Ras1 OS=Mus musculus OX=10090 GN=Diras1 PE=1 SV=1	DIRAS1	10.7015	10.7116	10.6589	10.6201	10.8878	10.8507	10.6627	11.1401	10.9421	10.734	10.6907	10.7649	10.7246	10.7333	11.0233	11.2086
Q5PR73	>sp|Q5PR73|DIRA2_MOUSE GTP-binding protein Di-Ras2 OS=Mus musculus OX=10090 GN=Diras2 PE=1 SV=1	DIRAS2	11.8374	11.7427	11.9889	11.7556	12.1175	12.0849	12.0402	11.9521	11.7902	11.7388	12.1107	11.8696	11.7223	12.0416	12.0504	12.0929
Q8CIP5	>sp|Q8CIP5|DISP2_MOUSE Protein dispatched homolog 2 OS=Mus musculus OX=10090 GN=Disp2 PE=1 SV=1	DISP2	10.051	9.62416	10.1137	9.59004	9.60063	9.14769	10.2054	10.0445	9.67962	10.5915	10.0543		9.93504	9.77404	9.85769	9.82395
Q9QUN9	>sp|Q9QUN9|DKK3_MOUSE Dickkopf-related protein 3 OS=Mus musculus OX=10090 GN=Dkk3 PE=2 SV=1	DKK3	9.8788		9.76424	9.94881	10.001	10.002	9.17435	9.47832	9.54588	9.83982	9.77579	10.1345	9.72687	9.79249	10.4134	9.69527
Q8BMF4	>sp|Q8BMF4|ODP2_MOUSE Dihydrolipoyllysine-residue acetyltransferase component of pyruvate dehydrogenase complex, mitochondrial OS=Mus musculus OX=10090 GN=Dlat PE=1 SV=2	DLAT	12.8441	12.767	12.7926	12.9159	12.7761	12.7215	13.195	13.2747	12.9237	12.8734	12.9305	12.8599	12.8224	12.8371	13.1831	13.3861
O08749	>sp|O08749|DLDH_MOUSE Dihydrolipoyl dehydrogenase, mitochondrial OS=Mus musculus OX=10090 GN=Dld PE=1 SV=2	DLD	12.9098	12.7545	12.397	12.55	12.8856	13.0583	13.3725	13.6081	12.8779	12.8104	12.5495	12.4942	12.424	13.0748	13.437	13.7196
D3Z3B8	>tr|D3Z3B8|D3Z3B8_MOUSE Isoform of Q811D0, Discs large MAGUK scaffold protein 1 OS=Mus musculus OX=10090 GN=Dlg1 PE=1 SV=1	DLG1	11.5539	11.7186	11.825	11.7002	11.6731	11.6885	11.758	11.6702	11.6447	11.743	11.9426	11.8994	11.7587	11.9923	11.8898	11.8077
Q811D0	>sp|Q811D0|DLG1_MOUSE Disks large homolog 1 OS=Mus musculus OX=10090 GN=Dlg1 PE=1 SV=1	DLG1	10.5516	10.7087	11.6558	11.7267	11.6971	10.8186	10.1493	11.1624	11.2454	11.2876	11.0041	11.4845	10.7427	10.9069	10.6078	10.9862
Q91XM9;Q91XM9-2;Q91XM9-4;Q91XM9-7	>sp|Q91XM9|DLG2_MOUSE Disks large homolog 2 OS=Mus musculus OX=10090 GN=Dlg2 PE=1 SV=2;>sp|Q91XM9-2|DLG2_MOUSE Isoform of Q91XM9, Isoform 2 of Disks large homolog 2 OS=Mus musculus OX=10090 GN=Dlg2;>sp|Q91XM9-4|DLG2_MOUSE Isoform of Q91XM9, Isoform 4 of Disks large homolog 2 OS=Mus musculus OX=10090 GN=Dlg2;>sp|Q91XM9-7|DLG2_MOUSE Isoform of Q91XM9, Isoform 7 of Disks large homolog 2 OS=Mus muscu…	DLG2	12.0206	11.8936	12.1317	12.087	11.9095	11.9562	12.1571	12.036	12.1338	12.1418	12.2627	12.1931	12.1725	12.1068	12.1018	11.9862
Q91XM9;Q91XM9-2;Q91XM9-7	>sp|Q91XM9|DLG2_MOUSE Disks large homolog 2 OS=Mus musculus OX=10090 GN=Dlg2 PE=1 SV=2;>sp|Q91XM9-2|DLG2_MOUSE Isoform of Q91XM9, Isoform 2 of Disks large homolog 2 OS=Mus musculus OX=10090 GN=Dlg2;>sp|Q91XM9-7|DLG2_MOUSE Isoform of Q91XM9, Isoform 7 of Disks large homolog 2 OS=Mus musculus OX=10090 GN=Dlg2	DLG2	11.5691	11.2917	11.6125	11.0223	11.3067	11.3953	11.6411	11.5891	11.3962	11.7658	11.4264	11.5891	11.7281	11.5775	11.5245	11.5094
P70175	>sp|P70175|DLG3_MOUSE Disks large homolog 3 OS=Mus musculus OX=10090 GN=Dlg3 PE=1 SV=1	DLG3	11.7481	11.7877	12.2024	12.1915	11.9579	11.9136	11.9497	11.8475	11.9897	11.985	12.3511	12.3042	12.1338	12.0558	12.0039	11.9257
Q52KF7	>tr|Q52KF7|Q52KF7_MOUSE Isoform of P70175, Discs large MAGUK scaffold protein 3 OS=Mus musculus OX=10090 GN=Dlg3 PE=1 SV=1	DLG3			11.1235	9.9459	10.2903		10.8294		9.69768		11.7088	10.9078		10.1653	9.14455
Q62108;Q62108-2;Q62108-3	>sp|Q62108|DLG4_MOUSE Disks large homolog 4 OS=Mus musculus OX=10090 GN=Dlg4 PE=1 SV=1;>sp|Q62108-2|DLG4_MOUSE Isoform of Q62108, Isoform 2 of Disks large homolog 4 OS=Mus musculus OX=10090 GN=Dlg4;>sp|Q62108-3|DLG4_MOUSE Isoform of Q62108, Isoform 3 of Disks large homolog 4 OS=Mus musculus OX=10090 GN=Dlg4	DLG4	13.1337	13.1227	13.3556	13.3418	12.8318	13.1611	13.2412	13.228	13.3673	13.4294	13.5355	13.4814	13.3868	13.3195	13.4142	13.4033
A0A3B2WD59;Q3UVU8	>tr|A0A3B2WD59|A0A3B2WD59_MOUSE Isoform of Q9D415, DLG associated protein 1 OS=Mus musculus OX=10090 GN=Dlgap1 PE=1 SV=1;>tr|Q3UVU8|Q3UVU8_MOUSE Isoform of Q9D415, DLG associated protein 1 OS=Mus musculus OX=10090 GN=Dlgap1 PE=1 SV=1	DLGAP1	10.9226	11.1114	11.4842	11.3662	11.6077	10.9943	11.4925	10.6744	11.2791	11.0945	11.2474	11.6009	11.8142	10.4443	10.7863	11.3353
Q9D415	>sp|Q9D415|DLGP1_MOUSE Disks large-associated protein 1 OS=Mus musculus OX=10090 GN=Dlgap1 PE=1 SV=3	DLGAP1	8.10421				9.20877		8.4437	7.83124	8.05096	8.20375	9.7758	8.67324	8.92179	8.18945		8.37171
Q9D415;Q9D415-3	>sp|Q9D415|DLGP1_MOUSE Disks large-associated protein 1 OS=Mus musculus OX=10090 GN=Dlgap1 PE=1 SV=3;>sp|Q9D415-3|DLGP1_MOUSE Isoform of Q9D415, Isoform 3 of Disks large-associated protein 1 OS=Mus musculus OX=10090 GN=Dlgap1	DLGAP1	11.8981	11.8396	12.237	12.1074	12.1494	12.0358	12.0867	11.9682	11.9726	12.0103	12.3539	12.3356	12.0719	12.1295	12.0832	11.9939
Q8BJ42	>sp|Q8BJ42|DLGP2_MOUSE Disks large-associated protein 2 OS=Mus musculus OX=10090 GN=Dlgap2 PE=1 SV=2	DLGAP2	11.2039	10.8684	11.1691	11.1138	11.084	11.0492	11.104	11.0703	11.1178	11.0702	11.259	11.2941	10.9551	11.1567	11.0677	11.0247
Q8BJ42;Q9D415;Q9D415-3	>sp|Q8BJ42|DLGP2_MOUSE Disks large-associated protein 2 OS=Mus musculus OX=10090 GN=Dlgap2 PE=1 SV=2;>sp|Q9D415|DLGP1_MOUSE Disks large-associated protein 1 OS=Mus musculus OX=10090 GN=Dlgap1 PE=1 SV=3;>sp|Q9D415-3|DLGP1_MOUSE Isoform of Q9D415, Isoform 3 of Disks large-associated protein 1 OS=Mus musculus OX=10090 GN=Dlgap1	DLGAP2;DLGAP1	11.4925	11.733	11.9923	11.4927	12.0789	12.3307	11.7577	12.2394	12.0488	11.8881	11.7419	12.0593	11.652	11.8811	12.1798	12.1586
Q6PFD5	>sp|Q6PFD5|DLGP3_MOUSE Disks large-associated protein 3 OS=Mus musculus OX=10090 GN=Dlgap3 PE=1 SV=1	DLGAP3	11.3403	11.1743	11.5566	11.544	11.3577	11.228	11.396	11.2289	11.302	11.1585	11.6162	11.5151	11.1169	11.3221	11.3223	11.0497
B1AZP2-2	>sp|B1AZP2-2|DLGP4_MOUSE Isoform of B1AZP2, Isoform 2 of Disks large-associated protein 4 OS=Mus musculus OX=10090 GN=Dlgap4	DLGAP4	10.9317	10.9811	11.3206	11.1606	11.0593	10.9046	11.0045	10.8936	10.8406	11.0075	11.367	11.3325	10.8529	11.0145	10.9782	10.865
Q9D2G2	>sp|Q9D2G2|ODO2_MOUSE Dihydrolipoyllysine-residue succinyltransferase component of 2-oxoglutarate dehydrogenase complex, mitochondrial OS=Mus musculus OX=10090 GN=Dlst PE=1 SV=1	DLST	12.7716	12.5941	12.5542	12.2064	12.3872	12.0365	12.5107	12.4652	12.687	12.4254	12.3104	11.8085	11.8131	12.0934	12.3004	12.2312
Q9CQ00	>sp|Q9CQ00|DMAC1_MOUSE Distal membrane-arm assembly complex protein 1 OS=Mus musculus OX=10090 GN=Dmac1 PE=1 SV=1	DMAC1	11.2527	12.2873	11.5815	11.2138	10.6152		10.7306	10.6136	10.8015	10.981		11.2914			10.2207	10.8462
Q9CRA7	>sp|Q9CRA7|ATP5S_MOUSE ATP synthase subunit s, mitochondrial OS=Mus musculus OX=10090 GN=Dmac2l PE=1 SV=1	DMAC2L	9.93639	10.7318		10.0565	10.0726	9.95685	10.1559	10.4001	9.44143	10.1754	10.0963	10.4524	9.78021	10.0695	10.6373	10.7368
P11531	>sp|P11531|DMD_MOUSE Dystrophin OS=Mus musculus OX=10090 GN=Dmd PE=1 SV=3	DMD	9.95485	9.92702	10.2231	10.1759	10.2196	9.94122	10.2704	9.74099	10.1361	10.2977	10.1479	10.0817	10.1654	9.94561	9.96942	9.94169
Q9WV69	>sp|Q9WV69|DEMA_MOUSE Dematin OS=Mus musculus OX=10090 GN=Dmtn PE=1 SV=1	DMTN	11.6193	12.2024	11.9707	11.7182	12.4984	11.5944	11.4402	11.45	11.4082	11.5061	11.8947	11.5335	11.9249	11.7834	11.4858	11.3906
Q08274	>sp|Q08274|DMWD_MOUSE Dystrophia myotonica WD repeat-containing protein OS=Mus musculus OX=10090 GN=Dmwd PE=1 SV=3	DMWD	10.3115	9.655	10.2262	10.0729	10.3136	10.2904	10.3783	10.0187	10.1656	10.1323	9.71218	10.139	10.268	10.2632	10.1088	9.86554
Q6PNC0	>sp|Q6PNC0|DMXL1_MOUSE DmX-like protein 1 OS=Mus musculus OX=10090 GN=Dmxl1 PE=1 SV=1	DMXL1	10.8474	11.0408	10.8134	10.4298	10.6915	10.8662	11.0212	11.0349	10.8608	10.9777	10.7067	11.0336	10.8076	10.4926	10.887	10.7641
Q6PNC0;Q8BPN8;Q8BPN8-2	>sp|Q6PNC0|DMXL1_MOUSE DmX-like protein 1 OS=Mus musculus OX=10090 GN=Dmxl1 PE=1 SV=1;>sp|Q8BPN8|DMXL2_MOUSE DmX-like protein 2 OS=Mus musculus OX=10090 GN=Dmxl2 PE=1 SV=3;>sp|Q8BPN8-2|DMXL2_MOUSE Isoform of Q8BPN8, Isoform 2 of DmX-like protein 2 OS=Mus musculus OX=10090 GN=Dmxl2	DMXL1;DMXL2	12.1165	12.1318	12.1281	12.586	12.6755	12.668	11.917	12.6261	11.9695	12.1458	12.3843	12.4904	12.1384	12.4724	12.7828	12.7297
Q8BPN8;Q8BPN8-2	>sp|Q8BPN8|DMXL2_MOUSE DmX-like protein 2 OS=Mus musculus OX=10090 GN=Dmxl2 PE=1 SV=3;>sp|Q8BPN8-2|DMXL2_MOUSE Isoform of Q8BPN8, Isoform 2 of DmX-like protein 2 OS=Mus musculus OX=10090 GN=Dmxl2	DMXL2	11.3667	11.1453	11.3733	11.3901	11.4758	11.6951	11.5034	11.6263	11.2898	11.3532	11.3725	11.5335	11.5879	11.6872	11.7893	11.6411
Q9D2H9	>sp|Q9D2H9|DAAF1_MOUSE Dynein axonemal assembly factor 1 OS=Mus musculus OX=10090 GN=Dnaaf1 PE=1 SV=1	DNAAF1		11.1324		11.7271	12.055	11.1058	12.2103	11.2891		11.1581	11.7845	11.8706	12.3882			11.0547
E9Q7N9	>tr|E9Q7N9|E9Q7N9_MOUSE Dynein, axonemal, heavy chain 11 OS=Mus musculus OX=10090 GN=Dnah11 PE=1 SV=2	DNAH11	11.3094	11.3664	11.0499	10.24	10.0319	10.8834		11.2716	10.8334	11.8425	9.76456	8.8317	9.64279	8.99223		10.3326
A0A140LIJ4;A0A571BGC3	>tr|A0A140LIJ4|A0A140LIJ4_MOUSE Isoform of A0A571BGC3, Dynein, axonemal, heavy chain 14 OS=Mus musculus OX=10090 GN=Dnah14 PE=1 SV=1;>tr|A0A571BGC3|A0A571BGC3_MOUSE Dynein, axonemal, heavy chain 14 OS=Mus musculus OX=10090 GN=Dnah14 PE=3 SV=2	DNAH14	13.4901	13.5814	14.2713	13.7549	14.2286		14.0128	13.5015	13.2423	13.6158		13.8035		14.4403	14.475	13.7218
Q8BW94;Q8BW94-2	>sp|Q8BW94|DYH3_MOUSE Dynein axonemal heavy chain 3 OS=Mus musculus OX=10090 GN=Dnah3 PE=1 SV=2;>sp|Q8BW94-2|DYH3_MOUSE Isoform of Q8BW94, Isoform 2 of Dynein axonemal heavy chain 3 OS=Mus musculus OX=10090 GN=Dnah3	DNAH3	12.8112	13.4552	14.7652	11.5305	11.8332	12.0591	12.0919	10.7763	12.2994	11.8262	11.0766	12.2807	11.8221	11.0691	11.3379	10.6563
E9Q0B6;E9Q3H7	>tr|E9Q0B6|E9Q0B6_MOUSE Dynein, axonemal, heavy chain 6 OS=Mus musculus OX=10090 GN=Dnah6 PE=1 SV=1;>tr|E9Q3H7|E9Q3H7_MOUSE Isoform of E9Q0B6, Dynein, axonemal, heavy chain 6 OS=Mus musculus OX=10090 GN=Dnah6 PE=1 SV=1	DNAH6	12.6006	14.7403		12.8366	12.5815	12.7793	12.5258	12.1327	13.0522	12.4467		12.7189	12.814	11.9398	12.1922	11.9743
E9Q0T8	>tr|E9Q0T8|E9Q0T8_MOUSE Dynein, axonemal, heavy chain 7A OS=Mus musculus OX=10090 GN=Dnah7a PE=1 SV=2	DNAH7A	10.8586	11.1439		10.758		10.97			10.6897		11.173	11.3615	10.6476	10.9844		11.3251
P63037	>sp|P63037|DNJA1_MOUSE DnaJ homolog subfamily A member 1 OS=Mus musculus OX=10090 GN=Dnaja1 PE=1 SV=1	DNAJA1	10.7159	10.8015	11.094	11.0031	11.0911	11.1744	11.1809	11.0059	10.7647	10.9996	10.9734	11.0663	11.3095	11.3195	10.9676	11.1861
Q9QYJ0	>sp|Q9QYJ0|DNJA2_MOUSE DnaJ homolog subfamily A member 2 OS=Mus musculus OX=10090 GN=Dnaja2 PE=1 SV=1	DNAJA2	11.8074	11.9357	12.0334	12.1237	12.2149	11.9975	12.0836	11.9349	11.7781	11.6729	12.0908	12.0427	12.1072	12.1192	12.0525	11.8373
Q99M87;Q99M87-3	>sp|Q99M87|DNJA3_MOUSE DnaJ homolog subfamily A member 3, mitochondrial OS=Mus musculus OX=10090 GN=Dnaja3 PE=1 SV=1;>sp|Q99M87-3|DNJA3_MOUSE Isoform of Q99M87, Isoform 3 of DnaJ homolog subfamily A member 3, mitochondrial OS=Mus musculus OX=10090 GN=Dnaja3	DNAJA3	9.87205	10.1697	9.72919	9.95827	9.96884	9.52499	10.8013	10.5268	9.63811	10.1894	10.1788	10.0616	9.68596	9.91424	10.4872	10.5292
Q9JMC3	>sp|Q9JMC3|DNJA4_MOUSE DnaJ homolog subfamily A member 4 OS=Mus musculus OX=10090 GN=Dnaja4 PE=1 SV=1	DNAJA4	9.78286	9.69115	9.992	10.1287	10.1226	10.594	10.2091	9.99436	9.9718	9.43681	9.86419	9.65396	9.93764	10.1821	9.53038	10.3088
Q9QYJ3	>sp|Q9QYJ3|DNJB1_MOUSE DnaJ homolog subfamily B member 1 OS=Mus musculus OX=10090 GN=Dnajb1 PE=1 SV=3	DNAJB1		9.74684	9.73671	10.2998	10.2653	10.0752	10.7179	10.2359	10.1804	10.0829	10.0881	9.64068	9.64483	10.1516	10.074	10.2755
Q99KV1	>sp|Q99KV1|DJB11_MOUSE DnaJ homolog subfamily B member 11 OS=Mus musculus OX=10090 GN=Dnajb11 PE=1 SV=1	DNAJB11	10.3511	10.2691	10.2402	10.1824	10.3582	9.93213	9.93882	9.92679	10.4944	10.1629	10.2117	10.2923	9.93758	10.1954	9.95833	9.9598
Q9QYI4	>sp|Q9QYI4|DJB12_MOUSE DnaJ homolog subfamily B member 12 OS=Mus musculus OX=10090 GN=Dnajb12 PE=1 SV=2	DNAJB12	10.7801	10.7536	10.836	10.5927	10.7962	10.5131	9.97288	9.99695	10.4046	10.9094	10.2528	10.792	10.2426	10.1334	10.2783	10.4121
Q149L6	>sp|Q149L6|DJB14_MOUSE DnaJ homolog subfamily B member 14 OS=Mus musculus OX=10090 GN=Dnajb14 PE=2 SV=1	DNAJB14	10.0219	10.317	9.82159	10.2544	10.4867	9.89047	10.1701	10.3936	10.4973	10.3182	10.4439	10.4633	10.3273	10.3359	10.2042	9.8377
Q9QYI5;Q9QYI5-1	>sp|Q9QYI5|DNJB2_MOUSE DnaJ homolog subfamily B member 2 OS=Mus musculus OX=10090 GN=Dnajb2 PE=1 SV=3;>sp|Q9QYI5-1|DNJB2_MOUSE Isoform of Q9QYI5, Isoform 2 of DnaJ homolog subfamily B member 2 OS=Mus musculus OX=10090 GN=Dnajb2	DNAJB2	10.6163	10.4193	10.7153	10.7842	11.0909	10.8668	11.0794	10.5346	10.4823	10.7324	10.6779	10.4018	10.6567	10.8426	11.0194	10.6719
Q9D832	>sp|Q9D832|DNJB4_MOUSE DnaJ homolog subfamily B member 4 OS=Mus musculus OX=10090 GN=Dnajb4 PE=1 SV=1	DNAJB4	9.89788	9.94507	10.3754	9.89606	10.2293	10.5803	9.91234	10.4248	10.134	10.0887	9.7574	9.97628	9.73673	10.3417	10.079	10.0841
O89114	>sp|O89114|DNJB5_MOUSE DnaJ homolog subfamily B member 5 OS=Mus musculus OX=10090 GN=Dnajb5 PE=2 SV=1	DNAJB5	9.45937	9.35421	9.611	11.5655	9.79761	9.62835	10.0055	8.9388	9.79784	9.65806	9.72309	10.48	8.89788	9.54955	9.4053	8.42223
O54946;O54946-2;Q9QYI5;Q9QYI5-1	>sp|O54946|DNJB6_MOUSE DnaJ homolog subfamily B member 6 OS=Mus musculus OX=10090 GN=Dnajb6 PE=1 SV=4;>sp|O54946-2|DNJB6_MOUSE Isoform of O54946, Isoform B of DnaJ homolog subfamily B member 6 OS=Mus musculus OX=10090 GN=Dnajb6;>sp|Q9QYI5|DNJB2_MOUSE DnaJ homolog subfamily B member 2 OS=Mus musculus OX=10090 GN=Dnajb2 PE=1 SV=3;>sp|Q9QYI5-1|DNJB2_MOUSE Isoform of Q9QYI5, Isoform 2 of DnaJ homolog…	DNAJB6;DNAJB2			10.8851	11.0263	11.1283		10.9106				11.8271	10.9429	11.2694	11.5553	11.9315	10.9767
Q9QYI8	>sp|Q9QYI8|DNJB7_MOUSE DnaJ homolog subfamily B member 7 OS=Mus musculus OX=10090 GN=Dnajb7 PE=2 SV=2	DNAJB7	12.4294	12.2663	12.4603	12.4595	12.5241	12.123	12.4241	12.5674	12.4984	12.5731	12.4301	12.921	12.5277	12.4448	12.3186	12.0001
Q5U458	>sp|Q5U458|DJC11_MOUSE DnaJ homolog subfamily C member 11 OS=Mus musculus OX=10090 GN=Dnajc11 PE=1 SV=2	DNAJC11	11.4653	11.5072	11.6459	11.31	10.9063	10.8873	11.2059	11.4672	11.217	11.4905	11.7061	11.3324	10.7492	10.8899	11.4829	11.3832
D4AFX7;G3X922	>tr|D4AFX7|D4AFX7_MOUSE DnaJ heat shock protein family (Hsp40) member C13 OS=Mus musculus OX=10090 GN=Dnajc13 PE=1 SV=1;>tr|G3X922|G3X922_MOUSE Isoform of D4AFX7, DnaJ heat shock protein family (Hsp40) member C13 OS=Mus musculus OX=10090 GN=Dnajc13 PE=1 SV=1	DNAJC13	9.51816	9.69935	9.70063	9.69287	9.85113	9.64046	9.56304	9.49719	9.6419	9.81268	9.69756	9.86238	9.88141	9.89382	9.6203	9.60743
Q80TN4	>sp|Q80TN4|DJC16_MOUSE DnaJ homolog subfamily C member 16 OS=Mus musculus OX=10090 GN=Dnajc16 PE=1 SV=2	DNAJC16	8.84354			9.54387	8.45655	9.27069	9.31638	10.1098			8.52927	9.67665	9.30274	8.76681	9.36306	6.99236
Q9CQV7;Q9CQV7-2;Q9CQV7-3	>sp|Q9CQV7|TIM14_MOUSE Mitochondrial import inner membrane translocase subunit TIM14 OS=Mus musculus OX=10090 GN=Dnajc19 PE=1 SV=3;>sp|Q9CQV7-2|TIM14_MOUSE Isoform of Q9CQV7, Isoform 2 of Mitochondrial import inner membrane translocase subunit TIM14 OS=Mus musculus OX=10090 GN=Dnajc19;>sp|Q9CQV7-3|TIM14_MOUSE Isoform of Q9CQV7, Isoform 3 of Mitochondrial import inner membrane translocase subunit …	DNAJC19	10.3107	10.7994	11.0915	10.458	10.2944		11.0378	9.87667	10.3751	10.3981	10.5675	10.1591	10.1566	10.0721	10.7823	10.4468
Q91ZF0	>sp|Q91ZF0|DJC24_MOUSE DnaJ homolog subfamily C member 24 OS=Mus musculus OX=10090 GN=Dnajc24 PE=1 SV=4	DNAJC24	15.6027	15.9661	14.7406	13.5157	14.3611	14.6321	13.206	15.786	14.8571	15.3537	13.6884	13.4814	13.7202	13.8793	13.581	15.2583
Q91YW3	>sp|Q91YW3|DNJC3_MOUSE DnaJ homolog subfamily C member 3 OS=Mus musculus OX=10090 GN=Dnajc3 PE=1 SV=1	DNAJC3	10.9551	10.3558			10.9894	10.7961	10.907		10.992		10.0964		10.4419	10.0422	10.1741
P59041	>sp|P59041|DJC30_MOUSE DnaJ homolog subfamily C member 30, mitochondrial OS=Mus musculus OX=10090 GN=Dnajc30 PE=1 SV=1	DNAJC30	10.3323	10.2068	10.4851	9.9659	9.51619	9.55929	10.2255	10.5078	9.82135	10.3066	10.3221	9.73321	9.9597	9.11989	10.162	10.4519
P60904	>sp|P60904|DNJC5_MOUSE DnaJ homolog subfamily C member 5 OS=Mus musculus OX=10090 GN=Dnajc5 PE=1 SV=1	DNAJC5	11.8144	11.929	11.7667	11.6728	11.5013	12.0331	11.6818	11.7945	11.7712	11.8334	11.6539	11.7985	12.1508	11.9009	11.9937	11.7788
Q80TZ3	>sp|Q80TZ3|AUXI_MOUSE Putative tyrosine-protein phosphatase auxilin OS=Mus musculus OX=10090 GN=Dnajc6 PE=1 SV=2	DNAJC6	11.8117	11.5977	11.6406	11.793	11.8763	11.9155	12.0387	12.0652	11.8318	11.7825	11.7269	11.8426	11.8354	11.9713	12.2601	12.1016
Q80TZ3;Q99KY4;Q99KY4-2	>sp|Q80TZ3|AUXI_MOUSE Putative tyrosine-protein phosphatase auxilin OS=Mus musculus OX=10090 GN=Dnajc6 PE=1 SV=2;>sp|Q99KY4|GAK_MOUSE Cyclin-G-associated kinase OS=Mus musculus OX=10090 GN=Gak PE=1 SV=2;>sp|Q99KY4-2|GAK_MOUSE Isoform of Q99KY4, Isoform 2 of Cyclin-G-associated kinase OS=Mus musculus OX=10090 GN=Gak	DNAJC6;GAK	12.505	12.7435	12.578	12.5709	12.914	12.7523	13.0394	12.832	12.6523	12.8321	12.5648	12.589	12.6622	12.8158	13.1682	13.1971
Q9QYI3	>sp|Q9QYI3|DNJC7_MOUSE DnaJ homolog subfamily C member 7 OS=Mus musculus OX=10090 GN=Dnajc7 PE=1 SV=2	DNAJC7	9.48379	9.95944	8.8449	8.77723		8.71963	9.08443	8.97784	8.98826	8.9003		8.9025	9.00925	8.13562	8.1593	9.15138
Q8JZM4	>sp|Q8JZM4|DNER_MOUSE Delta and Notch-like epidermal growth factor-related receptor OS=Mus musculus OX=10090 GN=Dner PE=1 SV=1	DNER	9.75469	10.3091	10.1029	9.77857	10.3408	9.60441	9.63343	9.90007	10.3504	10.2979	9.86534	9.87831	10.3904	10.2591	9.83318	9.39466
P39053-3	>sp|P39053-3|DYN1_MOUSE Isoform of P39053, Isoform 3 of Dynamin-1 OS=Mus musculus OX=10090 GN=Dnm1	DNM1	13.6188	13.4696	13.4033	13.4831	13.6337	13.8152	14.0845	13.809	13.7923	13.4463	13.4927	13.5136	13.9445	13.7969	13.8849	13.8978
P39053-6	>sp|P39053-6|DYN1_MOUSE Isoform of P39053, Isoform 6 of Dynamin-1 OS=Mus musculus OX=10090 GN=Dnm1	DNM1	13.2744	13.1597	13.1699	13.3121	13.3681	13.5603	13.6157	13.4749	13.4038	13.2362	13.3072	13.3268	13.4043	13.6514	13.7276	13.7159
E9PUD2	>tr|E9PUD2|E9PUD2_MOUSE Isoform of Q8K1M6, Dynamin 1-like OS=Mus musculus OX=10090 GN=Dnm1l PE=1 SV=1	DNM1L	11.5207	11.4109	11.2854	11.2559	11.6096	11.7626	11.7379	11.7946	11.5226	11.4035	11.2786	11.3209	11.5615	11.7149	11.772	11.8937
Q8K1M6	>sp|Q8K1M6|DNM1L_MOUSE Dynamin-1-like protein OS=Mus musculus OX=10090 GN=Dnm1l PE=1 SV=2	DNM1L	10.7468	10.1892	10.504	10.0354	10.8068	10.6197	10.4934	9.88354	10.3616	10.587	10.4596	10.6226	10.371	10.6174	10.3468	10.9427
G3UXX2;G3X9G4;Q3TCR7	>tr|G3UXX2|G3UXX2_MOUSE Isoform of P39054, Dynamin 2 (Fragment) OS=Mus musculus OX=10090 GN=Dnm2 PE=1 SV=1;>tr|G3X9G4|G3X9G4_MOUSE Isoform of P39054, dynamin GTPase OS=Mus musculus OX=10090 GN=Dnm2 PE=1 SV=1;>tr|Q3TCR7|Q3TCR7_MOUSE Isoform of P39054, dynamin GTPase OS=Mus musculus OX=10090 GN=Dnm2 PE=1 SV=1	DNM2	13.5328	13.9058	13.7767	13.7171	14.3518	14.2814	14.4198	13.8951	13.8028	13.9552	13.9092	13.5428	14.2394	14.3665	14.3332	14.3014
P39054	>sp|P39054|DYN2_MOUSE Dynamin-2 OS=Mus musculus OX=10090 GN=Dnm2 PE=1 SV=2	DNM2	11.1208	11.3287	10.8474	10.9779	10.8316	11.1132	10.5725	11.0685	10.7984	10.805	10.2312	11.1099	10.7642	11.0215	10.8101	10.9034
P39054;Q8BZ98;Q8BZ98-2	>sp|P39054|DYN2_MOUSE Dynamin-2 OS=Mus musculus OX=10090 GN=Dnm2 PE=1 SV=2;>sp|Q8BZ98|DYN3_MOUSE Dynamin-3 OS=Mus musculus OX=10090 GN=Dnm3 PE=1 SV=1;>sp|Q8BZ98-2|DYN3_MOUSE Isoform of Q8BZ98, Isoform 2 of Dynamin-3 OS=Mus musculus OX=10090 GN=Dnm3	DNM2;DNM3	11.1203	11.0993	10.9858	11.1271	11.049	11.4101	11.2067	11.3042	11.0595	11.063	10.8066	10.9704	11.0793	11.4061	11.283	11.3879
Q8BZ98;Q8BZ98-2	>sp|Q8BZ98|DYN3_MOUSE Dynamin-3 OS=Mus musculus OX=10090 GN=Dnm3 PE=1 SV=1;>sp|Q8BZ98-2|DYN3_MOUSE Isoform of Q8BZ98, Isoform 2 of Dynamin-3 OS=Mus musculus OX=10090 GN=Dnm3	DNM3	10.8701	10.8959	10.8086	10.8932	10.9949	11.2199	11.1874	11.2817	10.8006	10.8649	10.8451	10.7973	10.8067	11.1799	11.1702	11.4339
Q9Z2W0	>sp|Q9Z2W0|DNPEP_MOUSE Aspartyl aminopeptidase OS=Mus musculus OX=10090 GN=Dnpep PE=1 SV=2	DNPEP	10.0725	10.3842	9.77982	10.1516	10.0757	10.1239	10.2976	10.4013	10.2491	10.3288	10.167	10.009	9.81887	10.56	10.3405	10.2647
Q7TNF0	>sp|Q7TNF0|DOC2A_MOUSE Double C2-like domain-containing protein alpha OS=Mus musculus OX=10090 GN=Doc2a PE=2 SV=1	DOC2A	9.66454	9.34381	9.831	9.42193	9.7424	10.2113	9.66526	9.55733	9.69062	9.5572	9.50467	9.83171	10.2977	9.8647	9.97423	9.29839
P70169	>sp|P70169|DOC2B_MOUSE Double C2-like domain-containing protein beta OS=Mus musculus OX=10090 GN=Doc2b PE=1 SV=2	DOC2B		10.103			9.91114		8.82189		9.59253	9.47266	9.60306	9.98967	9.74638	9.45095	9.93799	10.653
P70169;Q7TNF0	>sp|P70169|DOC2B_MOUSE Double C2-like domain-containing protein beta OS=Mus musculus OX=10090 GN=Doc2b PE=1 SV=2;>sp|Q7TNF0|DOC2A_MOUSE Double C2-like domain-containing protein alpha OS=Mus musculus OX=10090 GN=Doc2a PE=2 SV=1	DOC2B;DOC2A		8.54491	8.40452				9.39979		8.91678	8.97898	9.29101	9.10442	9.9125	9.26912	9.5052	9.21086
A0A0R4J053;A0A494BAY3	>tr|A0A0R4J053|A0A0R4J053_MOUSE Isoform of Q9ESN1, Double C2-like domain-containing protein OS=Mus musculus OX=10090 GN=Doc2g PE=4 SV=1;>tr|A0A494BAY3|A0A494BAY3_MOUSE Isoform of Q9ESN1, Double C2, gamma (Fragment) OS=Mus musculus OX=10090 GN=Doc2g PE=4 SV=1	DOC2G	12.6529	12.6846	11.7795	11.7769	11.5324	12.1986	11.5043	12.1953	11.9519	11.9668	11.2736	11.3519	11.722	11.8637	11.5042	11.107
Q8BUR4	>sp|Q8BUR4|DOCK1_MOUSE Dedicator of cytokinesis protein 1 OS=Mus musculus OX=10090 GN=Dock1 PE=1 SV=3	DOCK1	9.97484		9.71876	9.79632	9.79086			9.5728	9.74837			9.51054	9.98511		9.9076	9.91576
[truncated: 4,093 more rows]

## Sheet: Supp. Data 2
Protein abundance quantified in CE sample groups
[truncated: 5,405 more rows]

[truncated: 12 more sheets: Supp. Data 3, Supp. Data 4, Supp. Data 5, Supp. Data 6 , Supp. Data 7, Supp. Data 8, Supp. Data 9, Supp. Data 10, Supp. Data 11, Supp. Data 12, Supp. Data 13, Supp. Data 14]
