# Supplementary material for: GRASPing experience-dependent protein expression signatures enriched for hippocampal engram cell synapses
Source: Sci Adv. 2026 May 15;12(20):eadv3557. doi: 10.1126/sciadv.adv3557 (PMC13178557; doi:10.1126/sciadv.adv3557)
Supplement: Supplementary file 3 — Supplementary source data [file sciadv.adv3557_supplementary_source_data.zip]

Archive with 1 entries (1 files):
- adv3557_supplementary source data.xlsx
