# Supplementary material for: GRASPing experience-dependent protein expression signatures enriched for hippocampal engram cell synapses
Source: Sci Adv. 2026 May 15;12(20):eadv3557. doi: 10.1126/sciadv.adv3557 (PMC13178557; doi:10.1126/sciadv.adv3557)
Supplement: Supplementary file 3 — Supplementary source data [file sciadv.adv3557_supplementary_source_data.zip › adv3557_supplementary source data.xlsx]

## Sheet: Fig. 1
Fig. 1 B
Animal	Session	Freezing (%)
1	Retrieval	89.6666
1	Conditioning	0
2	Retrieval	74.8611
2	Conditioning	2.05555
3	Retrieval	92.1945
3	Conditioning	0
4	Retrieval	47.3056
4	Conditioning	0
5	Retrieval	47.5834
5	Conditioning	0
6	Retrieval	82.4444
6	Conditioning	0
Fig. 1 D,E
Animal	Condition	RFP+ Cells/FOV	P[cFos+RFP+]/FOV
1	CFC	24.3333	28.3333
2	HC	7.83333	4.33333
3	HC	0	0
4	HC	3.16667	18.3333
5	CFC	11.5	19.8333
6	CFC	13.8333	44.6667
7	HC	3.16667	19.6667
8	CFC	23.1667	20.3333
9	CFC	8.25	28.25
Fig. 1 H
Animal	Condition	Normalised SpineDensity (1/10 µm)
1	HC	2.79
1	HC	0.58
1	HC	0.3
1	HC	3.03
2	HC	0
2	HC	1.77
2	HC	1.44
2	HC	0
3	HC	1.08
3	HC	0
3	HC	1.99
3	HC	0.6
4	CFC	3.76
4	CFC	5.22
4	CFC	4.34
4	CFC	5.61
4	CFC	7.01
5	CFC	4.64
5	CFC	7.9
5	CFC	6.05
5	CFC	7.54
6	HC	0
6	HC	0
6	HC	1.52
6	HC	0
6	HC	2.33
7	CFC	4
7	CFC	5.76
7	CFC	1.42
7	CFC	1.95
8	CFC	3.16
8	CFC	0
8	CFC	2.67
8	CFC	3.81
Fig. 1 I
Animal	Condition	SpineVolume (µm^3)
1	HC	0.0157569
1	HC	1.86313
1	HC	0.473815
1	HC	0.352675
1	HC	0.607886
1	HC	0.744294
1	HC	0.0531974
1	HC	1.4527
1	HC	0.543044
1	HC	0.0787937
1	HC	0.353265
1	HC	1.54373
1	HC	1.90507
1	HC	1.52139
1	HC	1.00835
1	HC	0.604002
1	HC	0.427218
1	HC	2.20175
1	HC	1.2629
1	HC	0.942414
1	HC	0.213651
1	HC	0.620746
1	HC	0.200947
1	HC	0.319648
1	HC	0.72416
1	HC	0.0757522
1	HC	2.8005
1	HC	1.532
1	HC	0.159328
1	HC	0.0928598
1	HC	2.62352
1	HC	1.16852
1	HC	1.90553
1	HC	3.8987
1	HC	1.56781
1	HC	5.8819
1	HC	0.731523
1	HC	0.317369
1	HC	0.139502
1	HC	0.196312
1	HC	0.929439
1	HC	1.43945
1	HC	0.0286475
1	HC	0.111925
1	HC	0.216172
1	HC	0.737067
1	HC	1.78836
1	HC	0.420347
1	HC	0.415428
1	HC	3.99045
1	HC	1.50031
1	HC	0.794667
1	HC	2.63346
1	HC	0.595688
1	HC	1.30538
1	HC	0.101064
1	HC	1.50854
1	HC	0.503461
1	HC	1.98801
1	HC	0.160768
1	HC	0.0171248
1	HC	1.5125
1	HC	4.32259
1	HC	0.159914
1	HC	0.798989
1	HC	0.652661
2	HC	0.411609
2	HC	0.272579
2	HC	0.0371277
2	HC	1.82816
2	HC	0.078667
2	HC	0.339873
2	HC	1.7289
2	HC	0.119088
2	HC	0.745051
2	HC	1.30803
2	HC	0.328191
2	HC	0.189089
2	HC	0.210865
2	HC	0.0184542
2	HC	0.0914617
2	HC	0.279549
2	HC	0.376475
2	HC	0.457745
2	HC	0.177001
2	HC	0.172218
2	HC	1.30682
2	HC	0.104052
2	HC	0.0198223
2	HC	0.136275
2	HC	0.522112
2	HC	0.190523
2	HC	0.0159782
2	HC	0.121392
2	HC	0.13481
2	HC	0.0305122
2	HC	0.0216104
2	HC	0.526015
2	HC	0.588261
2	HC	0.656694
2	HC	0.347938
2	HC	0.850503
2	HC	0.39249
2	HC	0.283496
3	HC	0.0555206
3	HC	0.309936
3	HC	0.307056
3	HC	0.0152984
3	HC	0.47588
3	HC	0.47082
3	HC	0.522635
3	HC	0.388785
3	HC	0.676242
3	HC	0.76259
3	HC	0.590907
3	HC	0.0850287
3	HC	2.11267
3	HC	0.337131
3	HC	1.33232
3	HC	0.402133
3	HC	0.321047
3	HC	0.398237
3	HC	0.0982077
3	HC	0.902305
4	CFC	3.48276
4	CFC	0.72883
4	CFC	3.20729
4	CFC	0.93433
4	CFC	2.18937
4	CFC	4.14317
4	CFC	0.462448
4	CFC	5.24672
4	CFC	1.37933
4	CFC	0.039979
4	CFC	0.075412
4	CFC	2.53936
4	CFC	2.37051
4	CFC	1.40841
4	CFC	1.91362
4	CFC	1.70477
4	CFC	4.88283
4	CFC	0.75883
4	CFC	0.364809
4	CFC	0.667115
4	CFC	0.243425
4	CFC	0.490786
4	CFC	0.503177
4	CFC	0.131833
4	CFC	0.606877
4	CFC	0.221577
4	CFC	0.0220507
4	CFC	0.148419
4	CFC	0.180577
4	CFC	1.37697
4	CFC	0.487182
4	CFC	0.675733
4	CFC	1.16925
4	CFC	1.24564
4	CFC	0.476542
4	CFC	0.350148
4	CFC	4.61058
4	CFC	0.365877
4	CFC	2.62921
4	CFC	1.73619
4	CFC	1.30069
4	CFC	0.0765314
4	CFC	0.18498
4	CFC	0.479733
4	CFC	0.0597889
4	CFC	0.236792
4	CFC	1.34388
4	CFC	3.72408
4	CFC	0.433213
4	CFC	0.267017
4	CFC	0.313895
4	CFC	0.531183
4	CFC	1.41503
4	CFC	4.00004
4	CFC	1.03865
4	CFC	0.0126635
4	CFC	1.79119
4	CFC	1.43678
4	CFC	1.83117
4	CFC	0.0911819
4	CFC	2.194
4	CFC	0.993234
4	CFC	2.42593
4	CFC	0.111153
4	CFC	0.490369
4	CFC	3.10668
4	CFC	0.211607
4	CFC	1.86325
4	CFC	2.03983
4	CFC	0.0325169
4	CFC	0.0689393
4	CFC	2.58208
4	CFC	3.81199
4	CFC	1.67486
4	CFC	1.49318
4	CFC	3.77935
4	CFC	0.501089
4	CFC	0.124472
4	CFC	0.337841
4	CFC	1.26122
4	CFC	1.19507
4	CFC	2.75044
4	CFC	0.564362
4	CFC	0.265884
4	CFC	0.822387
4	CFC	7.33893
4	CFC	0.192041
4	CFC	1.30467
4	CFC	0.71448
4	CFC	0.93352
4	CFC	0.457986
4	CFC	0.364429
4	CFC	2.52241
4	CFC	2.78098
4	CFC	2.60773
4	CFC	0.753202
4	CFC	1.71761
4	CFC	0.0632198
4	CFC	0.784436
4	CFC	1.9671
4	CFC	5.22193
4	CFC	2.2757
4	CFC	6.0518
4	CFC	0.023644
4	CFC	0.365625
4	CFC	0.281672
4	CFC	0.453323
4	CFC	1.87324
4	CFC	0.0599584
4	CFC	0.149631
4	CFC	0.248222
4	CFC	1.51614
4	CFC	0.0740118
4	CFC	0.310051
4	CFC	0.280465
4	CFC	1.75086
4	CFC	0.877815
4	CFC	0.0727187
4	CFC	0.234407
4	CFC	0.678609
4	CFC	1.66468
4	CFC	0.436741
4	CFC	1.38767
4	CFC	0.0897631
4	CFC	0.552737
4	CFC	2.49022
4	CFC	0.612981
4	CFC	0.611327
4	CFC	1.65253
4	CFC	3.39779
4	CFC	0.53711
4	CFC	0.5056
4	CFC	0.236665
4	CFC	2.09379
4	CFC	0.369499
4	CFC	0.243808
4	CFC	0.212775
4	CFC	0.0201761
4	CFC	0.0822492
4	CFC	0.101892
4	CFC	0.146438
4	CFC	0.473542
4	CFC	0.280732
4	CFC	0.0329246
4	CFC	0.747154
4	CFC	0.63203
4	CFC	1.18922
4	CFC	0.155677
4	CFC	1.33644
4	CFC	0.393425
4	CFC	0.38669
4	CFC	3.0396
4	CFC	0.0909392
4	CFC	0.106177
4	CFC	0.289749
4	CFC	1.32239
4	CFC	0.0702471
4	CFC	0.687317
5	CFC	0.832424
5	CFC	0.599154
5	CFC	0.135085
5	CFC	0.117763
5	CFC	0.246423
5	CFC	0.359824
5	CFC	0.152563
5	CFC	0.063703
5	CFC	0.127787
5	CFC	0.220473
5	CFC	0.101709
5	CFC	0.398994
5	CFC	0.685116
5	CFC	0.128446
5	CFC	1.4347
5	CFC	1.16967
5	CFC	0.115525
5	CFC	0.30843
5	CFC	1.1514
5	CFC	3.44539
5	CFC	0.0617263
5	CFC	0.0493061
5	CFC	0.082075
5	CFC	0.243323
5	CFC	1.39132
5	CFC	0.742509
5	CFC	0.248668
5	CFC	3.15948
5	CFC	1.15328
5	CFC	3.30315
5	CFC	1.79126
5	CFC	2.40871
5	CFC	1.50562
5	CFC	1.04679
5	CFC	0.234444
5	CFC	0.540616
5	CFC	0.238118
5	CFC	0.468157
5	CFC	0.894109
5	CFC	0.263348
5	CFC	0.489269
5	CFC	0.222234
5	CFC	0.0344445
5	CFC	0.485168
5	CFC	0.0817248
5	CFC	0.308519
5	CFC	0.201774
5	CFC	1.05312
5	CFC	0.655698
5	CFC	1.58491
5	CFC	0.123447
5	CFC	0.534661
5	CFC	0.0256717
5	CFC	0.153971
5	CFC	0.166363
5	CFC	0.172914
5	CFC	0.967934
5	CFC	0.393815
5	CFC	2.56975
5	CFC	0.754362
5	CFC	0.100781
5	CFC	0.515974
5	CFC	4.64741
5	CFC	0.528579
5	CFC	0.536417
5	CFC	0.340558
5	CFC	0.225944
5	CFC	0.0386973
5	CFC	0.0850521
5	CFC	0.573111
5	CFC	1.63548
5	CFC	1.44394
5	CFC	0.146418
5	CFC	0.0358975
5	CFC	0.182393
5	CFC	1.42457
5	CFC	0.980268
5	CFC	0.132736
5	CFC	0.016559
5	CFC	0.0402557
5	CFC	0.0345912
5	CFC	0.0171844
5	CFC	1.04334
5	CFC	0.909363
5	CFC	0.0654732
5	CFC	0.369106
5	CFC	0.0621175
5	CFC	0.589424
5	CFC	0.65513
5	CFC	0.703448
5	CFC	0.149815
5	CFC	2.32038
5	CFC	0.236412
5	CFC	0.708798
5	CFC	0.0159951
5	CFC	0.259359
5	CFC	0.85192
5	CFC	0.631367
5	CFC	0.56526
5	CFC	1.30474
5	CFC	1.68957
5	CFC	0.740072
5	CFC	0.500451
5	CFC	0.161703
5	CFC	0.338562
5	CFC	1.08301
5	CFC	0.14405
5	CFC	1.81893
5	CFC	0.271378
5	CFC	0.764755
5	CFC	1.73673
5	CFC	0.616182
5	CFC	0.545267
5	CFC	0.396949
5	CFC	0.716296
5	CFC	0.0347064
5	CFC	0.462185
5	CFC	1.29631
6	HC	0.229794
6	HC	0.611721
6	HC	1.34397
6	HC	0.760634
6	HC	0.310451
6	HC	0.819972
6	HC	0.353632
6	HC	0.100458
6	HC	0.0640524
6	HC	0.0777636
6	HC	0.128966
6	HC	0.164488
6	HC	0.292325
6	HC	0.467936
6	HC	0.901205
6	HC	0.205841
6	HC	0.83651
6	HC	0.238136
6	HC	0.287482
6	HC	0.487477
6	HC	0.973853
6	HC	0.191459
6	HC	0.0611248
6	HC	1.10403
6	HC	0.390042
6	HC	0.245268
6	HC	0.0921196
6	HC	0.179296
6	HC	0.272409
6	HC	0.519361
6	HC	0.181481
6	HC	0.150914
6	HC	0.0139238
6	HC	0.393441
6	HC	0.229232
6	HC	0.00889465
6	HC	0.225165
6	HC	0.127049
6	HC	0.0216816
6	HC	0.0534839
6	HC	0.385645
6	HC	0.096545
6	HC	0.174277
6	HC	0.17568
6	HC	0.360334
6	HC	0.219641
6	HC	0.270037
6	HC	0.335779
6	HC	0.280197
6	HC	0.0878212
6	HC	0.26736
6	HC	0.174746
6	HC	0.120096
6	HC	0.0596944
6	HC	0.0201772
6	HC	0.0222924
6	HC	0.0123365
6	HC	0.0476315
6	HC	0.422968
6	HC	0.172964
6	HC	0.523807
6	HC	0.115477
6	HC	0.336356
6	HC	0.040582
6	HC	0.298214
6	HC	0.181411
6	HC	1.38992
6	HC	0.671569
6	HC	0.340975
6	HC	0.156953
6	HC	0.110817
6	HC	0.244778
6	HC	0.0273149
6	HC	0.814534
6	HC	0.203685
6	HC	0.892327
7	CFC	2.44952
7	CFC	2.09929
7	CFC	1.28378
7	CFC	0.887825
7	CFC	0.284009
7	CFC	6.91418
7	CFC	0.412912
7	CFC	2.05859
7	CFC	0.722714
7	CFC	0.408833
7	CFC	1.83087
7	CFC	0.0164468
7	CFC	0.125264
7	CFC	0.181565
7	CFC	0.117548
7	CFC	0.53536
7	CFC	1.2689
7	CFC	0.752047
7	CFC	0.184956
7	CFC	0.3099
7	CFC	0.0845368
7	CFC	0.460907
7	CFC	0.733479
7	CFC	3.82737
7	CFC	1.08413
7	CFC	0.278866
7	CFC	0.12012
7	CFC	0.108661
7	CFC	0.565236
7	CFC	4.63794
7	CFC	1.17397
7	CFC	2.58327
7	CFC	0.34999
7	CFC	0.450379
7	CFC	2.12948
7	CFC	0.274036
7	CFC	0.539541
7	CFC	0.898221
7	CFC	1.94421
7	CFC	1.22102
7	CFC	0.0323995
7	CFC	0.351223
7	CFC	0.782504
7	CFC	0.0650127
7	CFC	1.09756
7	CFC	0.0648027
7	CFC	1.79587
7	CFC	4.42929
7	CFC	0.372789
7	CFC	0.430692
7	CFC	0.124361
7	CFC	1.2872
7	CFC	1.55527
7	CFC	0.624137
7	CFC	1.87947
7	CFC	0.848354
7	CFC	0.424824
7	CFC	0.203093
7	CFC	0.136869
7	CFC	0.375887
7	CFC	1.04734
7	CFC	0.142126
7	CFC	0.51774
7	CFC	1.38264
7	CFC	1.00472
7	CFC	0.511114
7	CFC	0.451654
7	CFC	0.0251346
7	CFC	2.54107
7	CFC	0.154756
7	CFC	1.88881
7	CFC	4.21848
7	CFC	3.09428
7	CFC	2.68638
7	CFC	1.18397
7	CFC	0.219155
7	CFC	0.292012
7	CFC	0.205887
7	CFC	0.63929
7	CFC	0.0712614
7	CFC	0.0133602
7	CFC	0.0998387
7	CFC	0.415908
7	CFC	0.181642
7	CFC	0.128574
7	CFC	0.0494927
7	CFC	0.49164
7	CFC	0.124612
7	CFC	0.602778
7	CFC	0.467429
7	CFC	0.932991
7	CFC	2.61805
7	CFC	0.496555
7	CFC	0.482864
7	CFC	0.614205
7	CFC	1.1431
7	CFC	0.278696
7	CFC	4.6531
7	CFC	0.359656
7	CFC	0.170611
7	CFC	2.26416
7	CFC	0.180262
7	CFC	0.254602
7	CFC	1.3537
7	CFC	1.24248
7	CFC	0.646549
7	CFC	0.346692
7	CFC	0.537192
7	CFC	2.42465
7	CFC	2.76621
7	CFC	0.276504
7	CFC	0.825188
7	CFC	0.4688
7	CFC	0.565116
7	CFC	0.203795
7	CFC	1.8134
7	CFC	1.12807
7	CFC	0.224779
7	CFC	0.871079

## Sheet: Fig. 2C
Fig. 2C
	Animal	Condition	Unsorted eGRASP+	Sorted eGRASP+
	1	CFC	2.28	43.96
	2	CFC	5.6	50.74
	3	CFC	5.56	48.15
	4	CFC	5.76	51.03
	5	CFC	10.55	39.32			CFC	Unsorted eGRASP+	Sorted eGRASP+
	6	CFC	8.04	54.17			Mean	7.09364	46.35
	7	CFC	8.68	35.48			SEM	0.82	1.86
	8	CFC	3.97	43.55
	9	CFC	9.76	44.92			CE	Unsorted eGRASP+	Sorted eGRASP+
	10	CFC	7.24	43.12			Mean	6.221	45.561
	11	CFC	10.59	55.41			SEM	0.87	1.36
	Animal	Condition	Unsorted eGRASP+	Sorted eGRASP+
	1	CE	2.77	40.58
	2	CE	7.47	47.98
	3	CE	6.14	39.04
	4	CE	5.29	42.59
	5	CE	2.47	52.31
	6	CE	5.72	43.43
	7	CE	9.53	47.13
	8	CE	11.42	44.16
	9	CE	6.46	47.9
	10	CE	4.94	50.49

## Sheet: Fig. 2E
Fig. 2E
Log10 eGRASP_YFP_Intensity	Log10_Homer1_Intensity
4.55369	2.5761
4.38383	2.74917
4.28292	2.79208
4.79961	2.82883
4.80452	2.89921
4.30362	2.92396
4.51894	3.06101
4.44451	3.2477
4.74696	3.24834
4.76979	3.27858
4.32313	3.28366
4.80897	3.33371
4.527	3.33717
4.32319	3.40055
4.37275	3.46643
4.51055	3.47792
4.69619	3.47886
4.2356	3.48185
4.72663	3.4831
4.85646	3.48673
4.27815	3.48808
4.52522	3.49067
4.54339	3.49958
4.63095	3.50265
4.24409	3.5123
4.78559	3.52308
4.71033	3.53621
4.97093	3.54732
4.7702	3.56438
4.38582	3.57394
4.24071	3.57711
4.51468	3.57977
4.84098	3.61636
4.6354	3.62209
4.59822	3.62689
4.3515	3.63132
4.11372	3.64609
4.35214	3.66139
4.68039	3.66406
4.77935	3.66451
4.27337	3.66852
4.3261	3.67196
4.36563	3.6795
4.53072	3.68532
4.15677	3.69493
3.81128	3.72416
4.4402	3.74281
4.38956	3.74631
4.54854	3.74949
5.08468	3.75001
4.00981	3.75194
4.71993	3.7543
4.15105	3.75681
4.53025	3.75985
4.45151	3.76159
4.37195	3.77074
4.77042	3.77987
3.82286	3.78213
4.12383	3.78257
4.45596	3.78915
4.13819	3.78984
4.73075	3.7909
4.54066	3.7952
4.33532	3.79805
5.20106	3.80845
4.99398	3.80997
4.67621	3.81084
4.45675	3.81732
3.77568	3.82302
3.39276	3.82437
4.14919	3.82523
4.73316	3.82725
4.1543	3.83063
4.52919	3.83263
4.67155	3.83548
4.24842	3.83686
4.72327	3.83764
3.94881	3.84203
4.00728	3.84798
4.38036	3.84872
4.98039	3.85403
4.39018	3.85858
4.4812	3.85903
4.02461	3.87002
4.10463	3.87107
4.2798	3.87184
4.13313	3.8804
4.36571	3.88216
4.12913	3.89479
4.55598	3.90291
4.43546	3.90805
4.16923	3.91473
4.35166	3.91761
4.45892	3.92093
5.00027	3.92447
4.65945	3.92662
4.72994	3.92674
4.38239	3.92809
4.11066	3.92837
4.43493	3.9441
4.60822	3.95377
4.66562	3.95599
3.1384	3.96553
4.96279	3.96664
3.84068	3.96685
3.93101	3.974
4.30424	3.97631
4.00942	3.97811
3.78476	3.9801
4.55637	3.98849
4.34564	3.99799
4.05602	3.99937
3.76193	4.0014
4.18882	4.00227
5.0415	4.00238
4.25133	4.00321
4.25054	4.00705
4.26257	4.00848
4.1421	4.00921
4.50093	4.00949
4.27157	4.0129
4.34747	4.01957
4.83317	4.01997
3.97927	4.02147
3.88032	4.02185
4.73991	4.02463
4.56476	4.02779
4.11462	4.02813
4.04409	4.03315
4.45967	4.03909
4.02074	4.04012
4.58159	4.04524
3.95507	4.04569
4.88038	4.04711
4.04974	4.05237
4.13279	4.05385
4.13614	4.05449
4.17387	4.05453
4.41493	4.05561
4.72212	4.05807
4.88146	4.05916
2.64709	4.06072
3.96132	4.06125
4.22518	4.06349
3.70863	4.06423
3.43177	4.06611
4.75786	4.06973
4.40783	4.06991
4.09334	4.07052
4.2716	4.07146
4.94391	4.07529
4.95782	4.07875
4.18531	4.0789
4.8267	4.08044
4.40174	4.08548
4.58569	4.08617
4.35975	4.087
4.78793	4.08982
4.38805	4.09058
4.0781	4.09103
4.15437	4.0916
4.5276	4.09184
4.12023	4.09198
4.39419	4.09519
4.8927	4.09538
3.89945	4.09553
4.47677	4.09716
3.73051	4.0972
2.96784	4.09827
3.79853	4.09875
4.06612	4.09929
3.86151	4.10118
4.72132	4.10986
4.26936	4.11123
4.11466	4.11295
3.93868	4.1143
4.24066	4.11631
2.72389	4.11637
4.23798	4.11726
4.228	4.11966
4.19762	4.12
5.29604	4.12323
4.17707	4.12459
4.26713	4.12864
4.18752	4.13112
4.40437	4.13221
4.30604	4.13256
4.45796	4.13402
4.39316	4.14087
3.82459	4.14325
4.48141	4.1439
4.56143	4.14413
4.91476	4.14432
4.31625	4.14442
4.78499	4.1479
3.36792	4.14869
4.98274	4.14924
4.24444	4.15268
3.77285	4.15448
3.86977	4.15463
4.20506	4.15658
3.41723	4.15771
4.72819	4.15929
4.09623	4.15935
4.74914	4.16004
4.5469	4.1611
4.51404	4.16338
4.49118	4.1656
4.25767	4.16568
4.15281	4.16589
3.88582	4.16683
4.46289	4.16883
3.74637	4.17161
4.00807	4.17191
4.35535	4.17252
3.84304	4.17328
3.58759	4.17808
4.44742	4.18026
3.02854	4.18559
4.21904	4.18574
3.96868	4.19067
3.96445	4.19107
3.80331	4.19125
4.75807	4.19235
3.32552	4.19256
4.41804	4.19498
4.42623	4.19508
4.01745	4.19568
4.20482	4.1961
4.04558	4.1972
3.46943	4.19921
5.01208	4.19996
4.19991	4.20029
3.94537	4.20048
4.21041	4.20061
3.90844	4.20114
4.11088	4.20384
4.44461	4.20976
4.24279	4.21034
3.72726	4.21057
4.1623	4.21094
3.90865	4.21308
4.15693	4.2142
4.93568	4.21493
4.70793	4.21529
4.04231	4.2158
4.48687	4.2161
4.4527	4.2163
3.41991	4.21751
4.01551	4.21807
4.69765	4.21893
4.02123	4.22114
3.96198	4.2222
3.70642	4.22338
4.075	4.22367
4.14381	4.22604
3.7759	4.22629
4.10632	4.22636
4.9408	4.22683
3.98269	4.22755
4.29449	4.22797
4.65187	4.22856
4.13627	4.23043
4.49445	4.23163
3.66652	4.23331
3.78118	4.23356
4.83058	4.23372
3.57166	4.23404
4.54727	4.23415
3.74377	4.23439
4.49992	4.23609
4.0071	4.23654
4.39683	4.23727
4.87593	4.23737
3.95454	4.23768
4.09083	4.23773
3.9491	4.23843
4.42905	4.23906
3.9783	4.2405
3.91893	4.24146
4.37882	4.24188
4.18795	4.24364
4.24025	4.24433
4.22411	4.24589
4.52999	4.24706
4.4701	4.24743
3.973	4.24859
3.88378	4.24897
4.60086	4.25039
4.02004	4.25163
4.1704	4.25564
3.28168	4.25568
4.51854	4.25629
4.26719	4.25745
3.39567	4.25774
4.51494	4.25936
3.71361	4.26028
4.25269	4.26046
4.75818	4.26051
4.10704	4.26238
4.64852	4.26368
4.09195	4.26419
4.11583	4.26485
4.31413	4.26514
4.9128	4.26674
4.49054	4.26741
4.10547	4.26934
3.94957	4.26952
5.00807	4.26958
4.07864	4.27016
3.12115	4.27024
4.19903	4.27083
3.82357	4.27091
3.95153	4.27204
4.35743	4.27318
4.46084	4.27369
4.46442	4.27385
4.07984	4.27397
4.59856	4.2749
3.95093	4.27697
4.43103	4.27707
4.35237	4.27734
4.20944	4.2774
4.08414	4.28151
3.97364	4.28238
4.63218	4.28278
3.91937	4.28352
4.06996	4.2866
3.71012	4.28751
4.72908	4.28817
4.29274	4.28836
4.10198	4.28916
3.53403	4.28973
3.92181	4.29183
4.89723	4.29253
5.09269	4.29503
3.9071	4.29545
4.22702	4.2956
4.0912	4.29599
3.76431	4.29631
4.84953	4.29882
4.64968	4.29957
4.68426	4.30053
4.32609	4.30141
4.83815	4.30165
4.40421	4.30183
4.15781	4.30299
3.62436	4.30707
4.10984	4.30709
4.57438	4.30883
4.00999	4.30963
3.93791	4.30981
4.49113	4.3104
3.36985	4.31138
4.48458	4.31243
4.06658	4.31243
3.75257	4.3126
3.77827	4.31305
4.2307	4.31435
4.10195	4.31552
4.23078	4.31709
4.17868	4.31911
4.20525	4.31933
4.41532	4.31941
4.11104	4.31949
4.68359	4.32419
3.61352	4.32496
3.57308	4.32557
3.7088	4.32606
3.92057	4.32698
3.78979	4.32963
4.02609	4.33152
4.39104	4.33169
3.35092	4.33253
2.45044	4.33442
3.23575	4.33443
4.37674	4.3347
4.72181	4.33509
4.97467	4.33559
4.82533	4.33607
4.57801	4.33675
4.21175	4.33679
4.11744	4.33807
4.36139	4.33859
4.10157	4.33921
4.40951	4.33939
4.27082	4.3399
4.22571	4.3402
3.70101	4.34051
3.88512	4.34076
4.46381	4.34111
4.53443	4.34191
4.50591	4.34314
3.99803	4.34423
3.64349	4.34473
4.23016	4.34487
4.16669	4.34525
3.93596	4.34548
4.05574	4.34595
4.1786	4.3461
4.00116	4.34632
3.84217	4.34636
1.93682	4.34792
4.23147	4.34841
4.02002	4.34845
4.71128	4.35058
1.34809	4.35141
4.33159	4.35175
3.52533	4.35291
4.85751	4.3541
4.08517	4.35413
4.20825	4.35614
3.86384	4.35657
3.35499	4.35661
3.8243	4.35671
5.12403	4.35694
4.17636	4.35701
4.53655	4.35735
4.04728	4.35797
4.18854	4.35913
3.97426	4.35936
3.77096	4.35973
3.83629	4.35985
3.84526	4.36048
4.36962	4.36103
3.86804	4.36133
4.32007	4.36205
4.09533	4.36248
3.99932	4.36281
3.62214	4.36352
4.08792	4.3644
4.76077	4.36551
4.23905	4.36581
3.81749	4.36777
4.4576	4.36801
4.27826	4.3687
3.06264	4.36923
4.3603	4.36926
4.25356	4.36987
4.15122	4.3701
4.7981	4.37022
3.97548	4.37081
3.50479	4.37331
4.83579	4.37428
4.12896	4.375
4.05904	4.37601
4.04952	4.37603
4.37728	4.37675
4.42311	4.37726
5.07909	4.37753
4.40206	4.3776
3.95171	4.37803
4.44748	4.37816
4.42929	4.37959
4.20347	4.37995
3.23673	4.38034
3.84168	4.38058
2.88673	4.38142
2.80366	4.3819
4.35013	4.38233
3.69073	4.38376
3.94042	4.3839
3.85589	4.38423
4.03617	4.38579
3.19157	4.38649
3.04555	4.38802
4.05792	4.38812
3.98384	4.38872
3.87183	4.38933
4.19388	4.39019
4.23767	4.3902
4.24396	4.39057
4.18755	4.391
4.2271	4.39346
3.44351	4.39353
3.98391	4.39513
4.40268	4.3952
3.99541	4.39536
4.38212	4.3956
3.76073	4.39564
4.41208	4.39568
3.61141	4.39573
4.64723	4.39659
3.82169	4.39683
4.14834	4.39864
3.88331	4.39917
4.33197	4.39947
4.4624	4.40072
3.79735	4.40113
4.31399	4.40159
3.95186	4.40219
4.14323	4.40338
4.1342	4.4052
4.71643	4.40614
4.04256	4.40676
4.42615	4.40756
2.83022	4.40953
4.31732	4.40975
4.07599	4.41006
4.27182	4.41053
4.21438	4.41086
4.0626	4.41106
4.53348	4.41126
4.85025	4.41169
4.76381	4.41179
4.4312	4.4118
4.40819	4.41267
3.97816	4.41326
4.50285	4.41336
4.06935	4.41518
3.18773	4.41578
4.67491	4.41616
5.14169	4.41684
4.63254	4.41693
4.48155	4.41714
4.6123	4.41834
4.25014	4.41916
4.182	4.4193
2.71608	4.42003
4.37591	4.42186
4.06414	4.42373
4.53628	4.42589
3.7652	4.42653
3.88272	4.42718
4.8987	4.42732
3.58925	4.42758
3.88549	4.42828
4.10203	4.42892
3.91982	4.42951
4.05191	4.42951
4.40168	4.42986
4.35127	4.43019
3.96469	4.431
4.72156	4.43159
4.8092	4.43216
3.85952	4.43306
3.97362	4.43376
4.26929	4.43414
4.14503	4.43467
4.25467	4.43529
4.46191	4.43532
3.94782	4.43559
4.17103	4.43651
4.31182	4.43676
4.16055	4.43768
3.88601	4.43771
5.02768	4.43826
5.02016	4.43844
3.94815	4.43905
4.38104	4.43986
3.92767	4.44028
4.41075	4.44186
4.09325	4.44209
4.57537	4.44264
4.1982	4.44371
3.99127	4.4439
4.23676	4.44464
4.32965	4.4453
4.33037	4.4457
3.78876	4.446
4.34962	4.44669
4.23261	4.44683
4.67997	4.44771
4.16395	4.44773
5.32529	4.44793
3.86621	4.44806
3.92863	4.44882
3.81382	4.44899
5.08326	4.4498
4.2254	4.45056
3.23985	4.45317
4.56058	4.45353
4.62851	4.4541
2.64036	4.45455
4.12828	4.45485
4.19852	4.4551
4.37093	4.45585
4.26093	4.4563
4.42511	4.45644
3.82464	4.45745
3.09837	4.45765
3.8778	4.459
3.22818	4.4591
4.92462	4.45917
4.52306	4.46003
3.79907	4.46063
4.47947	4.46109
4.55311	4.46404
4.05869	4.46419
3.04957	4.46459
3.81585	4.46562
4.14093	4.46619
4.66207	4.46728
4.43215	4.46754
4.54315	4.46788
4.13586	4.46871
4.03848	4.46877
4.47991	4.46995
4.28169	4.47034
4.40916	4.47088
4.1728	4.4709
3.04528	4.47107
4.64382	4.47307
4.46007	4.47316
4.74261	4.47659
4.42263	4.47718
3.82254	4.4783
4.13691	4.47853
2.74257	4.48042
4.46586	4.48166
4.47042	4.48211
4.17857	4.4824
3.93753	4.48263
4.90292	4.4838
4.34851	4.48397
4.24221	4.48455
4.91758	4.48464
4.18093	4.48502
4.77275	4.48663
3.72238	4.48735
4.61612	4.48894
3.08593	4.489
3.87472	4.48929
4.31496	4.48991
2.34741	4.49121
4.62171	4.49136
4.14517	4.49189
4.64819	4.4921
4.27493	4.49215
4.34808	4.49249
3.78953	4.4952
3.98419	4.49556
4.39021	4.49559
4.33139	4.49711
4.44787	4.4978
4.83945	4.49819
4.12723	4.49842
4.20838	4.49953
3.61135	4.49958
4.18697	4.50004
4.06133	4.50028
4.30897	4.50042
3.80827	4.50049
4.88157	4.50055
4.1081	4.5012
4.09409	4.50122
4.27757	4.50127
4.46723	4.5014
4.17148	4.50295
3.86737	4.50365
5.07339	4.50377
4.24618	4.50441
4.41038	4.5045
3.96886	4.50497
3.97677	4.5054
4.61196	4.50593
3.99915	4.50618
4.99758	4.50678
5.02995	4.50714
2.46129	4.50824
4.00034	4.50845
4.52477	4.50858
4.21548	4.50882
4.48124	4.50886
4.15076	4.51006
4.10477	4.51104
4.15931	4.51127
2.83097	4.5114
4.44043	4.51167
4.21097	4.51191
1.79712	4.51204
4.78848	4.51317
4.12595	4.51411
2.08623	4.51468
3.98877	4.51475
4.3659	4.51481
2.49663	4.51527
4.63618	4.51545
2.81893	4.51545
4.77151	4.51577
4.62531	4.51592
4.1581	4.51626
3.96319	4.51695
3.25371	4.51696
4.07207	4.51721
4.06212	4.5178
4.12228	4.51978
4.35212	4.52026
3.64906	4.52061
4.2925	4.52066
3.57406	4.52145
3.90455	4.52185
4.18297	4.52187
4.15569	4.52189
3.47453	4.52219
4.17452	4.52226
4.39937	4.52234
4.34128	4.52251
4.14602	4.52312
4.24452	4.5247
3.9528	4.52476
4.25806	4.52483
4.43907	4.52579
4.90645	4.52672
4.59685	4.52675
4.73622	4.52685
3.77164	4.52721
4.5425	4.52732
3.76063	4.52761
4.50429	4.52776
4.04525	4.52907
2.93707	4.52946
1.9006	4.53327
4.46839	4.5344
4.57407	4.53534
4.59952	4.53538
3.00382	4.53591
3.84201	4.53666
4.20628	4.5378
2.35046	4.53835
4.52374	4.54014
3.53022	4.54134
3.75609	4.54169
4.1244	4.54201
4.17891	4.54236
4.33894	4.54303
4.63136	4.5446
3.92549	4.54482
4.00728	4.54526
4.474	4.54536
4.28564	4.54553
4.34684	4.54583
4.40924	4.54598
4.44182	4.54774
4.47154	4.548
3.94425	4.54911
4.27665	4.54968
2.70984	4.5503
4.52881	4.5505
4.65368	4.55126
3.82427	4.55252
3.52428	4.55284
4.26078	4.55301
4.53971	4.55316
4.50399	4.55326
4.10487	4.55359
4.1054	4.55381
3.91797	4.55436
3.95432	4.55492
4.32398	4.55527
4.33708	4.55565
3.01198	4.55576
4.03267	4.55586
2.92699	4.55663
4.53539	4.55691
4.82892	4.55708
3.06285	4.55886
4.72845	4.55919
4.11288	4.5594
5.18014	4.55945
4.29357	4.55951
4.49914	4.56058
5.23906	4.56088
3.34123	4.56185
4.58019	4.56186
4.66768	4.563
4.22843	4.56408
3.86526	4.56507
4.26556	4.56568
4.36252	4.56629
4.1748	4.56665
4.70376	4.56792
2.2603	4.56794
3.21952	4.5686
4.27479	4.56863
3.84794	4.56865
4.20901	4.56877
4.59942	4.57262
4.15501	4.57297
4.12178	4.5738
4.34224	4.57391
4.12207	4.57515
4.19654	4.57524
4.15548	4.57575
4.20016	4.57695
4.49155	4.57789
4.18655	4.57926
3.89805	4.57946
4.66412	4.58005
4.39793	4.58087
4.59842	4.58124
4.03708	4.58159
3.50418	4.58179
5.23508	4.58302
5.1123	4.58363
4.48202	4.58421
4.21586	4.5844
4.32552	4.58535
4.66984	4.58547
4.52599	4.5858
3.46435	4.58595
3.33877	4.58628
3.43888	4.58632
3.19827	4.58662
4.41804	4.58683
4.89246	4.58712
4.99034	4.58742
4.0676	4.58743
4.48922	4.58758
4.10828	4.58801
4.41627	4.58855
4.46569	4.58869
4.02345	4.58902
4.46991	4.59047
1.96126	4.59063
2.04278	4.59121
4.24922	4.59202
4.54853	4.59214
4.3471	4.59235
3.93799	4.59251
4.63589	4.59284
3.19932	4.5942
3.13415	4.59448
4.19423	4.59656
4.22921	4.59669
4.29522	4.59693
4.38769	4.59735
4.17787	4.59792
2.83673	4.59811
4.2675	4.59824
4.34575	4.59879
4.68412	4.59975
4.39231	4.59992
3.54522	4.601
4.26482	4.60131
4.09923	4.60209
4.50305	4.60321
4.52736	4.6033
4.21	4.60336
5.20966	4.60338
4.68378	4.60457
4.81034	4.60539
3.70234	4.60595
4.52453	4.60635
3.60695	4.60638
4.22803	4.60662
4.55809	4.60684
4.21902	4.60689
4.14569	4.60728
4.33253	4.60738
4.59226	4.60778
4.2969	4.60826
4.40327	4.60828
3.29603	4.60829
4.79625	4.60829
4.31256	4.60921
4.04945	4.60934
1.13082	4.60986
4.35117	4.61033
4.70576	4.61053
4.35087	4.61114
4.05034	4.61196
3.68263	4.61232
4.24753	4.61244
4.28831	4.61293
4.18164	4.61342
3.23897	4.61375
4.30855	4.61379
4.05977	4.61481
3.85976	4.6154
4.51325	4.61591
4.51596	4.6165
5.05086	4.61677
4.48291	4.6172
4.11228	4.61743
5.12005	4.61756
4.03438	4.61802
4.29996	4.61928
4.67264	4.62007
4.56717	4.62034
3.06394	4.62074
4.11827	4.6208
4.10305	4.62164
4.74365	4.62226
4.24233	4.6223
4.55983	4.62519
2.4921	4.62681
4.38223	4.62717
3.85689	4.6275
4.59148	4.62784
3.11406	4.62804
4.4388	4.62854
4.15605	4.62879
2.80699	4.62882
4.20589	4.62911
4.04682	4.62928
4.42018	4.62951
5.11843	4.62975
4.51024	4.62976
5.07411	4.63096
3.74822	4.63106
4.39878	4.63159
4.03497	4.63182
2.82458	4.63288
4.05563	4.63308
5.04693	4.6341
4.49574	4.63483
4.28505	4.6349
4.36288	4.63504
3.98298	4.63529
3.79838	4.63538
4.47197	4.63542
4.30451	4.6357
3.07559	4.63571
4.45677	4.63611
4.02077	4.63666
3.1192	4.63676
4.79306	4.63718
4.521	4.63721
4.25251	4.63794
3.96955	4.6394
4.24294	4.63944
4.62868	4.64041
4.28765	4.6407
4.12589	4.64099
4.27917	4.64178
4.85917	4.64214
4.00396	4.64271
4.06667	4.64313
4.23736	4.64347
3.2473	4.64349
2.84869	4.6441
3.80947	4.64442
4.62962	4.64468
4.35924	4.6449
3.80324	4.64509
4.48326	4.64516
4.57855	4.64548
1.90811	4.64804
4.27805	4.64821
3.79503	4.65
4.13408	4.65013
4.0765	4.65026
4.00878	4.65043
4.28978	4.65105
4.577	4.65147
4.56487	4.65244
4.89314	4.65265
4.42091	4.65346
3.80051	4.65349
4.433	4.6536
4.82748	4.65367
4.096	4.65433
4.3215	4.65444
3.35713	4.65449
4.34962	4.6554
4.44687	4.65548
3.90165	4.65558
2.07509	4.65744
4.18768	4.65863
4.35125	4.65908
4.43989	4.65941
4.30448	4.66041
4.54365	4.66206
2.60009	4.6621
4.28966	4.66225
3.40031	4.66364
4.10014	4.66368
4.11996	4.66426
4.32814	4.66449
4.23122	4.66516
3.7493	4.66537
4.5229	4.6659
4.45219	4.66597
4.01152	4.66626
3.0567	4.66692
3.97445	4.66845
3.85865	4.66855
4.33099	4.66884
4.08078	4.66922
4.34248	4.66937
3.37517	4.66987
4.51607	4.67062
4.4504	4.6707
4.31006	4.67082
4.68617	4.67108
3.30725	4.67137
4.27386	4.67215
4.36505	4.67229
4.16538	4.67286
3.25904	4.67311
4.38798	4.67343
4.39523	4.67371
3.03028	4.67468
4.22773	4.67751
4.18543	4.67757
3.13044	4.67761
4.12781	4.67775
3.60674	4.67781
4.42009	4.6789
3.83259	4.67895
4.28805	4.68005
2.49548	4.6805
3.82456	4.68059
4.4176	4.68085
4.05608	4.68085
4.53581	4.68104
4.2077	4.68612
4.09924	4.68689
4.34985	4.68691
5.07008	4.68771
4.40239	4.68776
4.42737	4.68789
4.69524	4.68879
4.31334	4.68887
3.87626	4.68917
4.31076	4.68945
4.30325	4.68955
3.55293	4.68981
3.21731	4.68985
4.22707	4.69003
2.90978	4.69021
3.9427	4.69147
3.17641	4.69489
3.54195	4.69668
4.25046	4.69679
3.22508	4.69715
5.06885	4.69733
2.70271	4.69877
4.48723	4.69883
3.55386	4.70175
3.78309	4.70221
4.60996	4.70291
3.21719	4.70313
5.05734	4.70355
3.36319	4.70416
3.58099	4.70423
4.13763	4.70441
4.4437	4.70542
4.50173	4.70545
4.98576	4.70624
4.26997	4.70636
3.41507	4.7064
3.71471	4.70803
4.1901	4.7084
4.11945	4.70854
4.39684	4.70939
4.19856	4.71036
4.22303	4.71036
4.15646	4.71111
4.41246	4.71124
4.15117	4.7121
4.43536	4.7122
3.33815	4.71237
4.94744	4.71271
5.16135	4.71343
3.20335	4.71433
3.66332	4.7159
4.43065	4.71643
4.55108	4.71828
4.69012	4.7187
4.89778	4.71968
4.29322	4.71987
4.51423	4.72011
3.84663	4.72024
4.94894	4.7208
4.6431	4.72158
4.19168	4.72185
4.28118	4.72227
4.2465	4.72233
3.98759	4.72234
2.86443	4.72448
4.26805	4.72453
4.35556	4.72456
4.95196	4.72647
3.96951	4.7268
4.16968	4.72855
4.16531	4.72883
4.36293	4.72885
5.10569	4.73012
4.84235	4.73023
5.05445	4.73054
3.00604	4.73151
3.57679	4.73201
4.61373	4.73298
4.13759	4.73328
4.11173	4.73359
3.91817	4.73422
4.27055	4.7343
4.05827	4.73431
3.62927	4.73514
2.8311	4.73531
4.34286	4.73572
4.33149	4.73595
3.53808	4.73635
4.3361	4.73687
3.19268	4.73748
3.85796	4.73811
4.15927	4.73893
3.5859	4.73935
2.14933	4.74027
4.24875	4.74067
3.97653	4.74085
4.59652	4.74102
4.81124	4.74136
4.60182	4.74161
4.34768	4.74176
4.22422	4.74233
4.48222	4.74246
1.85032	4.74318
4.64151	4.74523
4.04842	4.74561
3.59512	4.74575
3.27604	4.74598
4.62428	4.74639
4.28554	4.74652
3.87235	4.74673
3.44601	4.7479
3.1967	4.74794
4.46563	4.74806
4.04459	4.74863
4.14874	4.7488
4.45433	4.74891
4.45056	4.74994
2.89515	4.75072
4.15998	4.75078
4.62948	4.75107
4.69371	4.75157
3.49836	4.75163
4.5086	4.75183
3.24749	4.75392
3.05586	4.75393
4.57906	4.75458
4.09993	4.75481
4.57594	4.75536
2.9436	4.75587
3.73562	4.75606
2.84075	4.75627
4.17845	4.7566
4.81049	4.75726
2.60506	4.75727
3.12922	4.7581
4.25418	4.75907
4.42809	4.75912
4.89884	4.75929
4.50825	4.76042
4.08956	4.76081
3.4653	4.76083
4.26507	4.76099
4.41938	4.7613
4.01155	4.76187
5.13179	4.76196
4.20082	4.76211
4.65786	4.76221
3.43221	4.76267
4.66395	4.76332
4.40953	4.76415
4.01794	4.76433
3.98524	4.76596
4.26146	4.76614
4.09801	4.76697
4.04429	4.76738
3.38695	4.77026
4.5858	4.77225
4.08874	4.77305
3.61468	4.77427
3.89442	4.77462
4.42015	4.77508
3.22065	4.77538
4.21494	4.77628
4.57166	4.77726
3.41177	4.77969
4.88058	4.78061
4.43624	4.78141
4.53358	4.78304
4.94857	4.7831
3.9341	4.78338
3.9566	4.78407
3.62403	4.78411
4.1559	4.78466
4.58248	4.78569
4.32948	4.78627
4.27009	4.78744
4.14179	4.7904
4.27756	4.79139
4.22437	4.7919
2.94689	4.7938
5.45826	4.79487
4.89882	4.79523
4.17034	4.79558
4.80763	4.7975
3.13158	4.79968
4.19646	4.80183
4.71519	4.80232
2.89823	4.80242
3.59998	4.80243
3.41436	4.80321
4.08796	4.80421
4.09643	4.80476
3.47232	4.80568
4.80419	4.80574
3.3857	4.80645
3.30577	4.80729
3.92988	4.80805
5.25918	4.8085
4.57754	4.81004
4.40227	4.812
3.62344	4.8128
4.37417	4.81283
4.26676	4.81361
4.01807	4.8137
4.35331	4.81393
4.52237	4.81463
4.38245	4.81534
2.83794	4.81608
3.70687	4.81614
3.27773	4.81832
4.87269	4.8184
4.55634	4.81841
2.88228	4.81976
3.40654	4.81991
3.91579	4.82022
4.41396	4.82059
4.73177	4.82087
4.41386	4.82146
3.91157	4.82154
4.71071	4.82185
4.83795	4.82206
3.30648	4.82314
4.2883	4.82526
4.29509	4.82552
2.82726	4.82572
3.21393	4.82829
4.63882	4.82925
4.20277	4.82935
4.34241	4.83027
4.56707	4.83152
3.95973	4.83157
3.73586	4.83177
3.17079	4.83405
2.9555	4.83441
2.72627	4.83443
4.4006	4.83733
2.42903	4.83811
4.5128	4.83836
3.91671	4.83892
4.1983	4.83918
3.65095	4.83963
4.34288	4.84105
4.72953	4.84182
3.1131	4.84226
4.55432	4.84259
4.59911	4.84322
3.80059	4.84493
4.23186	4.84597
3.17997	4.8461
4.58383	4.84655
2.163	4.84659
3.67192	4.84813
4.78159	4.84927
4.47988	4.85018
4.76112	4.85076
3.44098	4.851
4.32576	4.85154
4.26572	4.85214
4.5058	4.85292
4.46811	4.85296
3.47476	4.85402
4.20327	4.85439
4.76182	4.85602
4.54441	4.85697
4.55904	4.85771
3.8837	4.86025
4.46276	4.86184
3.69592	4.86248
3.31533	4.86349
4.49168	4.86505
2.93877	4.86505
3.46112	4.8651
4.08269	4.8653
4.2414	4.8661
4.49478	4.86774
4.14044	4.86855
3.19524	4.86871
3.85948	4.8692
4.41829	4.87004
4.375	4.87069
2.0362	4.87415
3.97624	4.87528
4.48117	4.8778
3.78813	4.87819
4.52314	4.87881
4.86466	4.87901
4.39051	4.87911
3.28511	4.87926
4.06628	4.87938
3.49808	4.87981
4.2419	4.88031
4.26407	4.88162
4.29201	4.88177
3.15744	4.88265
4.52526	4.88346
4.70987	4.88853
4.49559	4.88929
4.92173	4.89172
2.99696	4.89176
3.37392	4.89193
3.92197	4.89283
4.15023	4.89326
4.71825	4.89459
2.79756	4.89485
3.47661	4.89494
1.71105	4.89641
4.49576	4.89668
3.81165	4.89674
3.67441	4.89769
4.77565	4.89777
5.04606	4.89805
3.51342	4.89814
4.31531	4.90085
4.71569	4.901
3.99016	4.90223
3.88295	4.90338
4.39567	4.90365
4.44472	4.90525
3.01938	4.90545
4.59002	4.90636
4.87458	4.90661
4.16751	4.90799
5.25107	4.91065
3.6933	4.9117
4.64299	4.91207
4.90685	4.91257
4.48576	4.91267
4.42644	4.91557
4.98881	4.91571
4.28362	4.9166
5.24577	4.91868
3.59706	4.92151
4.73041	4.92196
3.7933	4.92287
3.46654	4.92356
3.0779	4.92373
2.61558	4.92657
4.56868	4.93038
4.39019	4.93154
4.25163	4.93216
3.27237	4.93218
4.53699	4.93362
2.60653	4.93412
3.37501	4.93518
4.51532	4.93602
4.04441	4.94043
3.69735	4.94112
3.26324	4.9415
3.78821	4.94175
3.90501	4.94217
4.34643	4.94224
3.08955	4.94251
3.70909	4.94687
4.11861	4.94773
4.35413	4.94924
3.03278	4.95315
3.81747	4.95424
4.26557	4.95469
4.24816	4.95544
4.46584	4.95643
4.5484	4.95812
3.59077	4.95953
5.16433	4.96138
4.67641	4.96238
3.81813	4.9627
4.36763	4.96494
4.89466	4.96574
4.85954	4.96587
3.46623	4.96598
3.56515	4.96628
4.9798	4.96645
3.96253	4.96825
4.60844	4.96854
4.21502	4.97034
4.24746	4.97068
3.56137	4.97148
4.54633	4.97156
4.28687	4.97188
2.14257	4.9722
4.76857	4.97394
4.19383	4.97508
5.00536	4.97518
4.74716	4.97522
5.14466	4.97543
4.28113	4.97565
4.75438	4.97638
4.42898	4.9767
4.46364	4.97683
3.60898	4.9771
4.25216	4.97812
4.4439	4.9783
4.13613	4.9822
4.61377	4.9853
4.23877	4.9873
4.50994	4.98891
3.85879	4.98926
4.51083	4.99079
3.07025	4.99256
4.3426	4.9927
4.66657	4.99717
4.09776	4.99997
3.34974	5.00075
4.40018	5.00108
2.93784	5.00338
4.39784	5.00642
4.85401	5.00772
5.03615	5.01023
4.87153	5.01039
4.48848	5.01191
3.71402	5.01372
3.71079	5.01505
3.01054	5.01528
3.80326	5.01623
4.8545	5.01737
3.98633	5.01819
4.18751	5.01823
4.67679	5.0199
4.59863	5.02358
2.78257	5.02365
4.46211	5.02464
4.55137	5.02548
3.91276	5.02551
3.01724	5.02632
4.31225	5.02645
4.45797	5.02687
4.1791	5.03107
5.07353	5.03205
2.23599	5.03221
4.29375	5.03258
4.63861	5.03322
4.60877	5.035
4.32699	5.04476
3.5976	5.04547
4.83552	5.04647
3.64442	5.04823
3.01594	5.0502
4.54173	5.05527
3.88499	5.05733
3.02015	5.05832
2.75793	5.05847
3.87399	5.06142
3.18113	5.06153
4.65139	5.0624
3.70176	5.06367
3.87151	5.06437
3.06755	5.06684
4.24115	5.06755
4.49355	5.07012
3.29701	5.07215
5.18715	5.07219
3.39007	5.07358
3.71445	5.07668
4.21628	5.07694
3.43205	5.08049
3.45504	5.08254
4.80207	5.08331
4.13915	5.08491
3.90747	5.08904
3.82288	5.08958
5.08418	5.0957
3.88407	5.09644
4.18338	5.09671
3.32608	5.09913
4.47805	5.09961
4.92764	5.09982
4.43019	5.10659
4.42706	5.10733
4.14962	5.10786
4.70337	5.11624
4.45049	5.1232
4.29786	5.12394
4.554	5.1246
4.82567	5.12541
3.79408	5.12795
4.07519	5.13192
5.31952	5.13502
3.81684	5.13687
4.6672	5.14197
4.29135	5.14245
3.76328	5.14355
3.95096	5.14636
3.78201	5.14735
2.30685	5.14739
3.67604	5.15343
4.06123	5.15349
4.46588	5.15411
2.05217	5.15443
2.96556	5.15695
4.46238	5.1638
3.50354	5.16833
3.44261	5.16965
4.55318	5.17909
3.77569	5.18178
3.96355	5.18334
3.12581	5.18926
3.55506	5.19371
3.79807	5.19456
3.43663	5.19868
3.43789	5.20709
3.45438	5.21277
4.0531	5.21414
3.24521	5.21905
4.47909	5.22268
3.19514	5.22387
5.17208	5.22803
3.14622	5.22815
4.41418	5.24258
4.07994	5.2476
3.56619	5.25033
4.45392	5.2568
3.40894	5.26076
5.03944	5.26306
3.98313	5.28508
3.44386	5.29008
4.71027	5.2929
5.12	5.2947
4.48173	5.29956
3.12669	5.30309
4.67503	5.30582
3.6506	5.31253
4.41299	5.31628
3.65134	5.32176
4.10997	5.33747
3.38476	5.34358
3.679	5.38557
4.37439	5.38749
3.92774	5.42816
3.74087	5.43284
4.10834	5.53156
3.1819	5.56893
4.58085	5.60122
5.05939	5.63759

## Sheet: Fig. 2F
Fig. 2F
Log10_vGlut1_Intensity	Log10_Homer1_Intensity
4.11749	2.1535
4.2877	2.39934
3.85274	2.98033
4.45873	2.98131
4.23782	3.03726
4.01646	3.24762
3.83499	3.27619
4.23942	3.33389
4.39829	3.33482
3.90739	3.33541
4.39514	3.37738
3.77383	3.38491
4.02082	3.3971
4.16033	3.40413
4.3187	3.47298
3.87114	3.47385
3.87114	3.47385
4.27476	3.49266
3.8633	3.51493
3.82128	3.5414
4.08837	3.546
3.67037	3.54662
4.3805	3.57843
4.30376	3.5861
3.83737	3.59721
4.13924	3.6
4.16268	3.60018
4.45658	3.60171
4.15615	3.61134
3.81462	3.61687
4.14276	3.62025
4.09962	3.62454
4.09962	3.62454
4.17582	3.63662
4.0628	3.63766
4.06967	3.64745
4.01376	3.65098
3.91218	3.65848
3.95385	3.65916
4.05659	3.66029
3.92317	3.66038
3.82334	3.66608
4.23427	3.67117
3.82542	3.6764
2.86072	3.67854
4.31128	3.67994
4.17577	3.68096
4.17361	3.68156
4.32241	3.6824
3.76331	3.68432
4.33147	3.68488
4.163	3.68757
4.163	3.68757
4.40767	3.688
3.80001	3.693
4.1917	3.69579
4.47313	3.69949
4.09518	3.7075
4.20052	3.7169
4.22624	3.71917
4.50813	3.72676
4.34596	3.72727
4.24883	3.72766
4.10807	3.73233
4.51761	3.73276
4.42716	3.73631
3.83801	3.74488
4.14984	3.74603
3.86965	3.74902
4.11817	3.7503
4.26025	3.75138
4.11304	3.75428
4.14826	3.7596
3.87702	3.76166
3.96459	3.76324
4.18664	3.76364
4.07416	3.76398
4.23074	3.76732
3.90509	3.77025
4.28642	3.77405
4.15347	3.77447
4.22869	3.7759
4.01828	3.777
3.93145	3.78621
4.35542	3.78716
4.01627	3.78741
3.84495	3.78765
3.91349	3.79704
3.93855	3.80632
4.14912	3.80757
4.33903	3.80893
4.27877	3.81012
4.11341	3.81071
3.97423	3.8119
3.83382	3.81498
4.17577	3.81624
4.49661	3.81721
4.55592	3.81796
3.94057	3.81863
3.99163	3.81868
4.24656	3.82035
4.05793	3.82382
4.18111	3.83146
4.16355	3.83168
3.74693	3.83291
3.74693	3.83291
4.19932	3.83313
4.39727	3.8365
3.86174	3.84142
4.15651	3.84349
4.1361	3.84376
4.56606	3.84478
4.31884	3.85554
4.04174	3.85697
3.76824	3.85909
4.05325	3.86135
4.45229	3.86854
4.1215	3.86856
4.20255	3.87145
4.3751	3.87626
3.86686	3.87758
4.41896	3.8779
4.1009	3.8791
3.83777	3.88369
3.83777	3.88369
4.41748	3.88431
4.24108	3.88456
3.97595	3.88478
4.24904	3.88773
4.10583	3.8897
4.5059	3.88977
4.0136	3.89294
4.0734	3.89307
4.03301	3.89437
4.11198	3.89609
4.25204	3.90187
4.31426	3.90544
3.8376	3.90601
3.9542	3.90648
4.16373	3.90968
4.23366	3.911
3.66114	3.91129
3.66114	3.91129
3.93868	3.91147
3.54497	3.91175
4.18708	3.91232
3.92309	3.91527
4.01976	3.9154
3.91973	3.91568
4.37814	3.91577
3.88289	3.91692
4.13833	3.91969
3.79784	3.91985
4.38296	3.91987
3.96466	3.92209
3.95864	3.92229
4.40546	3.92641
4.1092	3.92663
4.0284	3.92736
4.5734	3.92804
4.14676	3.92861
4.04994	3.93146
4.18909	3.93236
3.75962	3.93456
4.07381	3.93522
4.01583	3.93534
3.63998	3.93589
3.23999	3.93636
4.23916	3.93784
4.26309	3.93833
4.10513	3.93924
3.98519	3.93989
4.13722	3.94174
4.29605	3.94217
3.92086	3.94255
4.68154	3.94334
3.69711	3.94815
4.25501	3.94984
3.76803	3.95129
3.74268	3.95228
3.58773	3.95506
3.48137	3.95642
3.48137	3.95642
3.92325	3.95647
3.93132	3.95692
3.93132	3.95692
3.958	3.95889
4.34541	3.96046
3.56486	3.96053
4.02403	3.96161
4.6801	3.96282
4.14761	3.96286
3.62911	3.96702
4.15717	3.96791
3.54992	3.96793
3.98418	3.96798
4.33739	3.96807
4.20721	3.96869
3.6401	3.97059
4.17768	3.9716
4.10787	3.97531
3.95568	3.97636
4.36999	3.97853
3.85683	3.97917
3.92778	3.97952
4.19629	3.98215
4.01003	3.98263
4.38955	3.98352
3.48799	3.9836
3.48799	3.9836
4.1436	3.98676
3.9513	3.98739
4.20721	3.98805
4.27545	3.98811
4.12992	3.98847
4.14129	3.99086
4.15232	3.99192
4.42509	3.99253
4.30372	3.99357
4.35511	3.99803
3.91407	3.99876
4.15964	3.99907
4.14913	4.00082
4.1295	4.00206
4.32188	4.00357
4.26949	4.00377
4.11239	4.00391
3.91782	4.00476
4.10526	4.00617
3.5824	4.00653
4.16659	4.00695
3.94562	4.0072
4.46173	4.00778
3.78857	4.00856
4.54431	4.01104
4.133	4.01175
3.85288	4.01209
4.1809	4.0123
4.30023	4.01479
3.99457	4.01582
3.98891	4.01611
4.25794	4.01863
4.07208	4.02174
4.09242	4.02289
4.1522	4.02325
3.92424	4.02372
4.3033	4.02397
3.62921	4.02427
4.54301	4.02759
4.10113	4.0276
3.92014	4.02777
4.23344	4.02844
4.17022	4.03002
3.95605	4.03016
4.31902	4.03126
4.44363	4.03406
3.90087	4.03552
4.04472	4.03559
4.37021	4.03674
4.25727	4.03907
3.7675	4.03925
4.35624	4.03967
3.81828	4.04343
4.4777	4.04378
4.46987	4.04582
4.05167	4.04646
4.45796	4.04909
4.14314	4.04961
4.32979	4.04979
4.78641	4.05009
4.03369	4.05334
3.83978	4.05469
4.34406	4.05474
3.95334	4.05476
4.38755	4.05542
3.98798	4.05571
4.36519	4.05622
4.27995	4.05635
4.09247	4.05641
4.14709	4.05665
3.87825	4.05725
4.22266	4.0604
2.90254	4.06207
2.34996	4.06245
4.37339	4.06352
3.93675	4.06439
3.76758	4.0647
4.2118	4.06488
4.47898	4.065
3.96443	4.06588
4.13892	4.07004
3.70675	4.0709
3.70675	4.0709
3.59002	4.07091
4.08455	4.07143
2.85903	4.07309
4.36636	4.07315
4.13619	4.07463
4.1206	4.07614
4.03942	4.07654
4.22497	4.07662
4.31215	4.07685
4.13605	4.07719
4.39456	4.0777
2.94371	4.0788
3.75989	4.0793
4.29916	4.07953
2.73056	4.08051
4.27702	4.08134
4.0275	4.08253
4.2152	4.08263
4.54447	4.08296
4.1755	4.08506
3.46084	4.08552
4.45876	4.0896
4.39338	4.09078
4.11423	4.0908
3.58714	4.0915
4.25417	4.09157
4.25417	4.09157
4.35163	4.09331
3.30004	4.09331
3.30004	4.09331
4.03467	4.09478
4.38907	4.09554
3.91578	4.09685
4.10388	4.09716
3.60216	4.09743
4.51274	4.09757
4.07051	4.09776
3.53291	4.09794
4.5377	4.09815
3.99081	4.09854
3.99081	4.09854
4.05378	4.09936
3.95995	4.10097
4.37923	4.10261
4.46872	4.10277
3.98318	4.10366
4.0832	4.1039
3.98141	4.10592
3.98141	4.10592
4.32256	4.10649
3.7335	4.10655
3.87695	4.10689
4.24158	4.1073
4.18761	4.10768
4.51807	4.10829
4.17659	4.10845
4.20514	4.10896
4.16063	4.10989
4.04208	4.11093
4.52903	4.112
3.18241	4.11206
4.09884	4.11223
4.54782	4.11244
4.24116	4.11268
4.66197	4.11291
4.10485	4.11478
4.37957	4.11554
3.88023	4.11599
4.01939	4.11891
4.33194	4.11915
3.98576	4.12019
3.84869	4.12055
4.54244	4.12291
4.04015	4.12307
4.04015	4.12307
4.45535	4.12315
3.84497	4.12316
4.3228	4.12319
4.01049	4.12339
4.14545	4.12464
4.57256	4.12536
3.17361	4.12589
4.33036	4.126
3.45658	4.12648
3.66512	4.12692
4.33261	4.12713
4.33204	4.12854
3.48309	4.12983
4.38394	4.13005
3.82116	4.13104
4.28916	4.13119
4.50998	4.1317
4.43539	4.13242
4.17819	4.13252
3.85783	4.13289
4.39033	4.13309
3.61701	4.13484
2.83693	4.13536
4.4772	4.1356
4.21273	4.13566
4.34902	4.13664
4.51274	4.13743
4.18388	4.13776
4.33919	4.13776
4.21164	4.1382
3.97835	4.1386
4.55746	4.13873
4.31336	4.13931
4.1879	4.13951
3.51537	4.14137
4.41301	4.14174
3.97984	4.14178
4.15807	4.14212
4.383	4.14271
3.49091	4.14519
4.27857	4.14598
4.58648	4.14715
3.97595	4.1479
3.94834	4.14819
3.88978	4.14937
3.83603	4.14942
3.80985	4.15018
4.19989	4.15052
4.15647	4.15121
3.80852	4.15189
3.99505	4.154
3.95129	4.15501
4.30183	4.15529
4.54152	4.15566
3.63945	4.15624
4.11257	4.15653
2.46929	4.15683
4.62107	4.15694
4.38951	4.15695
4.43528	4.15713
4.18799	4.15732
3.9523	4.15737
3.6272	4.15791
3.6272	4.15791
4.60883	4.15813
3.99954	4.15999
4.6638	4.16026
4.59868	4.16029
3.71866	4.16082
4.12113	4.16131
4.42627	4.16193
3.22592	4.1622
4.06027	4.16284
1.56545	4.16296
4.3482	4.1664
4.16784	4.16811
4.54662	4.16879
4.14312	4.16917
4.16395	4.16953
3.91576	4.17023
3.90921	4.17178
4.4198	4.17183
4.0489	4.17292
4.40865	4.17454
4.40865	4.17454
4.23586	4.17502
4.02174	4.17659
3.81957	4.1768
4.20174	4.17689
3.89866	4.17728
4.05076	4.17742
4.06	4.17776
3.87155	4.17812
3.87155	4.17812
4.42953	4.17883
4.49905	4.17908
4.39781	4.1791
4.43553	4.17947
4.23046	4.17955
4.30669	4.18015
4.39875	4.18056
3.0896	4.18187
4.52899	4.18203
4.08316	4.1825
4.14899	4.1829
3.85881	4.18296
4.18477	4.18312
3.98804	4.18322
4.29141	4.18327
4.23141	4.18433
3.89414	4.18503
4.20295	4.18586
4.1066	4.18678
4.21922	4.18693
2.4206	4.18706
4.34155	4.1876
4.42074	4.1877
4.2991	4.18985
4.09423	4.18993
4.32776	4.19015
4.26176	4.19122
3.87043	4.1921
4.32026	4.19214
3.63691	4.19225
4.00518	4.19337
4.19748	4.19366
4.14083	4.19367
3.06009	4.19389
4.26353	4.194
3.01335	4.19444
4.29721	4.19458
4.39682	4.195
4.09399	4.19502
4.50907	4.1955
4.01344	4.19589
4.33845	4.19695
4.14247	4.19713
4.13468	4.19713
4.65552	4.19779
4.10176	4.19925
4.25676	4.20016
2.85807	4.20026
4.44123	4.2004
4.25385	4.2005
3.79502	4.20065
3.51665	4.2013
4.25715	4.20191
4.38942	4.20225
2.5265	4.2023
3.98261	4.20308
3.9831	4.20323
2.91856	4.20339
4.0304	4.20398
3.6074	4.20408
3.9507	4.20476
4.26282	4.20527
3.79864	4.20528
3.76565	4.20668
3.53939	4.20679
4.30602	4.2068
3.99042	4.20851
3.16932	4.20854
3.48925	4.20903
4.23754	4.20932
4.23114	4.21016
3.87405	4.21093
3.82142	4.21121
4.38112	4.21148
3.28997	4.21169
2.90491	4.21186
4.40168	4.21237
4.4612	4.21263
4.3402	4.21361
3.97669	4.21376
4.25004	4.21497
4.0649	4.21552
4.26608	4.21677
4.32887	4.21736
3.48933	4.21768
3.48933	4.21768
4.5206	4.21911
4.67537	4.21983
3.8343	4.22037
4.45517	4.2205
4.4173	4.22077
1.71626	4.22206
3.91866	4.2227
4.22548	4.2237
3.68608	4.22423
3.99836	4.22693
3.19205	4.22817
1.71351	4.22895
4.53885	4.22909
4.43946	4.2323
4.17184	4.23313
4.41214	4.23409
4.33757	4.23464
4.23717	4.23582
4.05603	4.23633
4.50191	4.23684
3.93335	4.23699
4.45045	4.2376
4.32166	4.23773
4.39924	4.23776
4.69957	4.23796
4.03413	4.23841
3.94749	4.23868
4.4756	4.23917
3.93565	4.2397
3.92084	4.24082
4.03893	4.24206
3.20661	4.24239
3.86968	4.24265
4.34142	4.24307
4.15009	4.24323
4.31651	4.24471
3.90985	4.24519
3.98433	4.2454
4.1954	4.24601
3.90482	4.2462
4.25955	4.24643
4.38422	4.24657
4.55941	4.2472
4.55522	4.24781
4.29703	4.24815
4.40889	4.25013
3.83282	4.25104
4.0808	4.25109
4.13695	4.2524
3.30885	4.25278
3.75832	4.25324
2.70966	4.25345
4.47564	4.25355
4.45845	4.25517
4.16581	4.25517
2.34525	4.25524
4.26878	4.25545
4.30297	4.25678
4.15436	4.25688
4.47482	4.25772
4.1439	4.25775
4.62253	4.25796
4.61224	4.25826
3.66588	4.25908
4.41564	4.2597
4.30943	4.26031
4.667	4.26077
4.37015	4.26098
4.17189	4.26239
4.50033	4.26304
4.30794	4.26323
4.48638	4.26339
4.22528	4.26343
2.50882	4.26408
3.91482	4.26411
4.36776	4.26441
4.03792	4.26444
4.02628	4.26479
4.15205	4.26644
4.15205	4.26644
4.14192	4.26662
4.21244	4.26691
4.16626	4.26692
2.80329	4.2672
4.2225	4.26789
4.16189	4.26834
4.37672	4.26865
4.26285	4.2695
4.33085	4.26995
4.37133	4.27041
4.40799	4.27053
2.64143	4.27267
4.04985	4.27268
4.398	4.27278
4.15088	4.27355
4.24065	4.27439
3.80016	4.27441
3.54538	4.27449
4.09209	4.2746
4.09419	4.27467
4.24987	4.27479
4.31944	4.2754
4.31169	4.27598
4.3263	4.27655
4.4109	4.27813
2.29208	4.27925
4.0394	4.27939
4.63034	4.27993
4.13986	4.28019
3.09339	4.28025
4.21052	4.2803
4.3169	4.28058
4.20162	4.28087
4.395	4.28212
4.25792	4.28213
4.55323	4.28234
4.23812	4.2825
4.3249	4.28273
3.89098	4.28311
3.89098	4.28311
1.5493	4.28369
4.42597	4.28396
4.34616	4.28552
2.22035	4.28578
3.17293	4.28589
4.03769	4.28654
4.18371	4.28655
4.7199	4.28675
4.35455	4.28685
4.20543	4.2871
4.07547	4.28787
3.93186	4.28788
3.06965	4.28798
4.0031	4.28853
4.6321	4.28907
4.05517	4.28911
4.32343	4.28923
4.41649	4.2895
4.5218	4.28991
3.47807	4.29066
4.40748	4.29075
4.14012	4.29125
4.32688	4.29179
3.9221	4.29283
4.28556	4.29318
4.24937	4.29329
4.36458	4.29355
4.06121	4.29473
4.45099	4.29511
4.42851	4.29562
4.10979	4.29565
4.44479	4.29636
4.59436	4.2967
4.25459	4.29676
4.41676	4.29733
4.27981	4.29765
4.18258	4.29788
3.69273	4.2984
3.87566	4.29881
4.04975	4.2997
3.99098	4.30017
2.70533	4.30061
4.37722	4.30136
4.00655	4.30176
4.27864	4.30196
4.4007	4.30258
4.63972	4.30283
4.22937	4.30325
4.33911	4.30412
4.29114	4.30464
4.15434	4.30609
4.07439	4.30631
4.36926	4.30641
4.21206	4.30648
4.60336	4.3077
3.53608	4.30789
4.26817	4.30801
3.7989	4.30814
4.82892	4.30819
4.47883	4.30828
3.91409	4.3086
4.13645	4.30879
4.29238	4.30911
3.9708	4.30951
4.13677	4.31021
4.27539	4.31049
4.38884	4.31054
3.45527	4.31085
4.40544	4.31087
3.26305	4.31114
4.5638	4.31166
4.28637	4.31227
4.39314	4.3127
4.49682	4.31324
3.99435	4.31495
4.1128	4.31568
4.1128	4.31568
3.84865	4.31583
4.31255	4.31599
4.51464	4.31701
2.07788	4.31714
4.38769	4.31721
4.38769	4.31721
4.23868	4.31814
4.49248	4.31833
4.46814	4.31905
4.44475	4.31968
4.52396	4.32091
4.37121	4.32096
4.48941	4.32105
3.83633	4.32125
4.50546	4.32154
4.6098	4.32156
4.09718	4.32239
4.12187	4.32514
3.98331	4.32611
4.81145	4.32716
4.47976	4.32792
4.42672	4.32833
4.40559	4.32904
3.87998	4.32945
4.56007	4.33026
4.36883	4.33035
4.18316	4.33035
4.45354	4.33072
4.4267	4.33143
4.35043	4.33163
4.51183	4.33197
3.59182	4.33208
4.10935	4.3322
3.93645	4.33251
4.4607	4.33251
3.64166	4.3352
4.33802	4.33613
4.26974	4.33668
3.69561	4.33688
3.95576	4.33803
4.18584	4.33852
3.90676	4.33869
4.35043	4.33953
4.20987	4.33986
4.15233	4.34019
4.24746	4.34021
4.46427	4.34034
3.00494	4.34106
4.23558	4.34119
4.40604	4.34198
4.17356	4.34325
4.52938	4.34336
3.86261	4.34396
4.19415	4.34539
4.33649	4.34582
2.9353	4.34583
4.28441	4.34586
4.47711	4.34605
2.81468	4.34614
4.55602	4.34661
4.19757	4.34736
4.55919	4.34763
4.14773	4.34825
4.81354	4.3484
4.31857	4.34843
4.17288	4.34879
3.08546	4.3488
4.41931	4.34887
3.35424	4.34902
4.17566	4.34922
4.10334	4.34943
4.32114	4.3502
3.68526	4.35047
3.95302	4.35058
4.50603	4.35085
4.42863	4.35095
3.42429	4.35195
4.21745	4.35212
3.32928	4.35296
4.5409	4.35364
4.55157	4.35372
3.95346	4.35391
4.32034	4.35626
3.70477	4.35645
4.12555	4.35677
4.54909	4.35769
4.617	4.35823
4.41811	4.35831
4.37156	4.35848
4.35367	4.35851
3.13759	4.35858
4.34452	4.35922
4.59462	4.35923
4.2796	4.35936
4.20092	4.35972
4.47636	4.36267
4.41721	4.36322
4.15082	4.36405
3.08199	4.36492
4.61083	4.36533
4.15669	4.36537
2.62168	4.36554
4.56638	4.36631
4.20804	4.36819
4.0213	4.36835
4.0219	4.36903
4.56762	4.36935
4.76374	4.3695
4.65947	4.36986
4.58556	4.37001
4.46984	4.37026
2.83969	4.37059
3.86835	4.3722
4.2731	4.3722
4.50652	4.37282
4.54236	4.37381
4.04247	4.37431
4.07897	4.3746
4.41653	4.37507
3.33042	4.37509
4.57599	4.37555
3.80304	4.37648
4.19835	4.37685
4.31631	4.37686
4.58552	4.37686
3.06385	4.37749
3.86319	4.37816
3.09051	4.37844
3.7557	4.37864
4.25795	4.37875
4.55056	4.37879
4.40819	4.37955
3.69724	4.3797
4.27609	4.37974
2.77163	4.37978
4.30406	4.38031
4.24672	4.38065
4.2447	4.38156
4.03046	4.38164
4.41261	4.38177
4.37942	4.38192
3.91218	4.3826
4.41049	4.3828
4.08256	4.38299
4.46288	4.38344
3.85617	4.38381
4.22381	4.38459
4.68821	4.38538
4.35813	4.38548
4.4972	4.38555
4.33882	4.38583
4.61305	4.38648
4.46846	4.38667
2.5139	4.38682
4.048	4.38682
4.02204	4.38689
3.95005	4.38697
4.58373	4.3874
4.09549	4.38774
4.09549	4.38774
3.82962	4.3878
4.68618	4.38787
4.52835	4.38806
4.20001	4.38913
4.39548	4.38928
4.38478	4.38934
4.11349	4.38942
4.33887	4.39005
4.3864	4.39017
3.99599	4.39039
4.33257	4.3907
4.77954	4.39071
4.11373	4.39141
4.56988	4.39143
4.63395	4.39217
4.31801	4.39369
4.03189	4.39469
4.05045	4.39493
3.49356	4.39519
3.6751	4.39657
4.45038	4.39697
2.9351	4.39735
3.83858	4.39738
4.1343	4.39768
4.02097	4.39771
4.25119	4.39786
4.62148	4.39796
4.42818	4.39923
3.6324	4.39938
3.85066	4.3994
4.52269	4.39962
4.24623	4.40047
3.03357	4.40048
4.09695	4.40109
4.43101	4.40185
4.61176	4.4022
4.52633	4.40227
4.801	4.40244
4.32216	4.40299
4.43042	4.40497
4.6623	4.40541
4.37425	4.40551
4.23131	4.40564
4.54318	4.40597
4.49356	4.40623
4.2252	4.40723
4.64472	4.40766
3.66007	4.40828
4.24283	4.40855
4.66987	4.40876
4.54514	4.40877
4.17513	4.40906
4.52238	4.40908
4.24848	4.41086
4.70856	4.41097
4.18944	4.41149
4.22347	4.41161
4.63519	4.41209
4.00649	4.41251
3.50138	4.41329
2.73604	4.4137
3.74128	4.41402
3.93483	4.41581
4.14171	4.41871
4.14171	4.41871
3.94117	4.41871
3.88178	4.41875
4.52153	4.41903
4.32146	4.41913
4.42426	4.41969
4.5049	4.42045
4.1009	4.42062
4.54595	4.42113
4.13802	4.42267
4.30387	4.42296
4.61146	4.4231
4.73195	4.42541
4.4901	4.42577
4.65642	4.42597
4.25659	4.42606
4.19584	4.42611
4.36629	4.42688
4.10128	4.42827
4.65341	4.42855
4.06696	4.42964
4.4148	4.43072
4.58211	4.43165
4.15825	4.43173
3.89063	4.43206
4.28232	4.43256
4.44335	4.43288
4.46534	4.43292
4.28887	4.43313
4.67987	4.43315
4.71015	4.43341
4.74242	4.43383
4.37549	4.43397
4.12987	4.43402
4.39222	4.43423
3.8032	4.43432
3.91568	4.4347
4.14447	4.43499
4.51167	4.43566
4.7035	4.43618
4.50223	4.43689
4.7637	4.43706
3.85389	4.43728
2.96316	4.43761
4.60634	4.43762
4.22447	4.4379
4.33885	4.43797
4.57462	4.43821
4.34091	4.43955
4.21537	4.43985
3.31383	4.44095
3.31383	4.44095
4.61343	4.44158
4.36325	4.4417
4.47446	4.44195
4.46042	4.44328
3.81293	4.44368
4.67929	4.44403
3.87395	4.44405
4.40733	4.44438
4.5311	4.44479
4.3677	4.44539
4.60122	4.44571
3.87889	4.44622
3.90862	4.44649
4.10818	4.4466
4.46311	4.44702
4.57081	4.44767
4.2426	4.44866
4.13618	4.44894
4.37257	4.44897
4.02294	4.44964
4.36885	4.44985
4.57706	4.45088
3.24909	4.45174
3.93839	4.4518
3.48526	4.4519
4.3686	4.45219
4.62021	4.4523
4.42341	4.45253
4.42341	4.45253
4.01256	4.45259
4.03961	4.45302
4.32261	4.45431
2.68543	4.45499
4.1668	4.45562
4.30785	4.457
3.90027	4.45734
4.34692	4.45795
4.52879	4.45802
4.53071	4.45861
4.43745	4.45905
3.85849	4.45913
4.22398	4.4596
4.39175	4.46004
4.16055	4.46027
4.25294	4.46111
4.36142	4.46129
4.26101	4.46155
3.18055	4.46313
4.5982	4.46353
4.59053	4.46383
4.60729	4.464
4.60014	4.46406
4.71443	4.4645
4.00615	4.4649
4.47089	4.46561
3.0416	4.4669
4.09422	4.46725
4.3216	4.4673
4.31335	4.46793
4.08696	4.468
3.56765	4.46838
4.6785	4.46847
4.3067	4.46932
4.26637	4.46943
3.92052	4.47039
4.94224	4.47091
2.8659	4.47103
4.43301	4.47198
4.43301	4.47198
4.40529	4.4727
3.79647	4.47307
3.95526	4.47446
3.79516	4.47476
4.71809	4.47503
4.32718	4.47558
4.43428	4.47681
4.41312	4.47684
4.84266	4.47701
3.84728	4.47712
3.47746	4.47719
4.12554	4.4776
3.3737	4.47772
4.2761	4.47841
4.66188	4.47845
4.52039	4.47999
4.45764	4.48072
4.27735	4.48085
4.44687	4.48092
4.68601	4.48102
4.46441	4.48168
4.25029	4.48168
4.48156	4.48252
3.93772	4.48254
4.07485	4.48277
4.61864	4.48301
4.37451	4.48309
4.56765	4.48369
3.96247	4.48376
4.45207	4.48384
4.30605	4.48473
4.70733	4.48654
4.06116	4.4866
4.47735	4.48776
4.43517	4.48783
4.05926	4.48837
4.52353	4.48837
4.32103	4.49073
4.60311	4.49094
4.55993	4.4916
4.58105	4.49175
4.53181	4.49201
3.31669	4.49211
3.31669	4.49211
4.29599	4.49261
4.72692	4.49275
4.17689	4.49337
4.07989	4.49386
4.20888	4.49391
4.39202	4.49415
4.52706	4.49419
3.6501	4.49446
4.03906	4.49527
4.6501	4.49599
4.52662	4.49629
4.71034	4.49684
4.38196	4.49742
4.48157	4.49772
3.93001	4.49775
4.8035	4.49783
4.04686	4.49827
4.45565	4.50054
4.39563	4.50054
4.69023	4.50063
4.26545	4.50088
4.59799	4.50104
4.56535	4.50153
4.52934	4.5017
4.81849	4.50207
4.30646	4.50319
4.35718	4.50333
4.22033	4.5037
3.67177	4.50376
4.67775	4.50426
4.65903	4.50539
4.34657	4.50548
3.42903	4.50619
4.70414	4.5063
4.57372	4.50635
4.4225	4.50676
3.44451	4.50683
4.84346	4.5069
4.30881	4.50702
4.06487	4.50754
4.70287	4.50779
4.40276	4.50781
4.59286	4.50792
3.94458	4.50835
4.59518	4.50903
4.47054	4.5093
3.53091	4.50979
4.26411	4.51002
4.39375	4.51163
2.98098	4.51221
4.64896	4.5123
4.28032	4.51338
4.43618	4.51398
4.26104	4.51427
4.75585	4.515
4.54225	4.51507
4.52428	4.51567
4.70442	4.51633
3.6433	4.51861
4.68961	4.51887
3.96661	4.51922
4.55022	4.51923
4.1916	4.51925
4.41932	4.51999
4.42293	4.5201
3.07198	4.52019
4.40533	4.5214
4.19802	4.52167
4.58822	4.52178
3.7864	4.52223
4.51488	4.52307
4.72331	4.52341
4.57803	4.5238
4.12476	4.52445
4.37681	4.52536
3.25772	4.52611
4.67124	4.52671
3.97219	4.52847
4.29951	4.52887
4.55338	4.52887
3.41172	4.5301
3.90592	4.53053
4.31973	4.53057
4.80614	4.53093
4.68583	4.53155
3.69313	4.53251
4.27853	4.53512
4.39031	4.5354
4.64806	4.53623
4.17744	4.53765
4.3082	4.54054
4.5669	4.54112
4.63835	4.5412
4.49597	4.54266
4.50057	4.54285
4.27718	4.54309
3.90018	4.54311
4.41662	4.54388
4.49582	4.54484
4.29506	4.54491
4.65502	4.54492
3.47601	4.54511
3.62776	4.54519
4.57002	4.54577
4.38614	4.54598
3.80233	4.54634
4.84062	4.54657
4.54712	4.54664
3.17204	4.5476
4.34828	4.54763
4.53275	4.54766
4.54808	4.54785
4.15205	4.54853
4.73343	4.54855
4.74318	4.54855
3.31989	4.5489
4.54769	4.54985
4.29499	4.55032
4.2148	4.5505
4.50147	4.55188
3.92392	4.55188
3.74236	4.55331
4.04304	4.55381
4.3881	4.55436
3.96746	4.55484
4.50257	4.55498
3.91818	4.55568
4.42346	4.55599
4.58748	4.5566
4.75882	4.55695
4.63963	4.55737
4.64645	4.55772
4.62306	4.55846
4.62536	4.5591
4.55661	4.56018
3.28027	4.56098
4.30729	4.56192
4.63927	4.56255
4.66765	4.56292
4.54113	4.56359
4.65633	4.56507
4.42946	4.56514
4.31823	4.56547
4.49194	4.56565
4.4086	4.566
4.58863	4.56601
4.61111	4.56678
4.15216	4.56678
4.60068	4.56711
4.38176	4.56712
4.47926	4.56856
4.22998	4.56897
3.37162	4.56897
3.33247	4.569
4.8647	4.56918
4.09954	4.57097
4.59696	4.57101
4.59696	4.57101
4.60993	4.57131
4.54903	4.57223
4.53943	4.57354
4.12525	4.57455
4.26644	4.57487
4.39975	4.57526
3.92051	4.57574
4.7595	4.57636
3.84194	4.57682
3.87645	4.57752
4.68411	4.57775
4.8497	4.57786
4.96186	4.57811
4.0331	4.57832
4.63569	4.57873
4.31864	4.57951
4.40901	4.58
3.68388	4.58087
4.49477	4.58094
4.21576	4.58102
4.57531	4.58152
3.45194	4.58293
4.45563	4.5831
4.54802	4.58509
4.17081	4.58521
4.60129	4.58532
4.757	4.58568
4.41218	4.58655
4.51813	4.58677
4.42059	4.5868
4.76834	4.58704
4.22632	4.58809
4.61156	4.58813
3.63349	4.58885
4.73612	4.58978
4.11442	4.59078
4.85255	4.59174
4.70869	4.59179
4.60734	4.59227
3.19672	4.59228
3.22928	4.59307
4.67667	4.59434
4.61416	4.59458
4.7368	4.59493
4.20445	4.5956
4.52587	4.59596
4.35382	4.59716
4.83713	4.59768
4.7374	4.59794
4.62079	4.59814
4.58675	4.59825
4.74204	4.59945
4.66435	4.60024
3.89699	4.60051
3.84465	4.60137
4.72359	4.60194
3.55417	4.60276
4.39945	4.60279
4.68947	4.60311
4.42157	4.60324
4.21783	4.60339
4.72424	4.60373
2.98256	4.60426
4.66275	4.60439
4.85655	4.60479
4.85481	4.60495
4.64236	4.60509
4.81419	4.60534
4.38105	4.60538
4.6826	4.60569
4.4416	4.60794
3.81928	4.60836
4.02494	4.60853
4.40369	4.60885
4.46534	4.60905
3.28881	4.60955
4.08131	4.61043
4.12155	4.61103
4.84374	4.61105
4.16674	4.6112
4.69843	4.61151
4.45241	4.61249
3.7001	4.61259
4.53816	4.61377
4.72995	4.61391
1.1551	4.61436
4.72485	4.61457
4.74059	4.61481
4.65377	4.61566
4.47196	4.61602
4.41584	4.61644
4.61717	4.61659
3.61973	4.61744
4.59652	4.61752
4.21655	4.61775
4.44583	4.61887
4.66041	4.61892
4.56005	4.61941
3.59135	4.61942
4.50793	4.62002
4.38048	4.62017
4.49392	4.62037
4.5372	4.62053
4.78285	4.62062
4.38149	4.62066
5.00436	4.62106
4.41461	4.62191
4.73047	4.62229
4.71137	4.62265
3.39067	4.62323
4.81386	4.62394
3.58089	4.62409
4.74392	4.62417
3.99618	4.6247
4.63841	4.6248
3.72879	4.62524
4.89933	4.62597
4.65841	4.62617
3.79071	4.62736
4.62205	4.62744
4.51426	4.62746
4.63366	4.62781
4.70712	4.62863
4.68888	4.62894
4.65182	4.62901
4.47419	4.62923
4.36172	4.62927
3.87614	4.63034
4.5578	4.63067
4.72471	4.63071
4.90964	4.63097
4.84578	4.63144
4.61896	4.63147
4.82592	4.63151
4.46958	4.63202
3.57933	4.63303
4.60683	4.63378
3.94155	4.63431
4.53573	4.63697
4.62289	4.63806
4.46859	4.63812
4.82158	4.63888
4.87072	4.63945
4.37154	4.64038
4.44846	4.64233
4.3525	4.64268
3.31182	4.6435
4.75334	4.64398
4.56937	4.64485
4.76985	4.64488
4.81317	4.64547
2.68423	4.64729
4.59027	4.64729
4.67549	4.64743
4.56332	4.6481
4.12242	4.64816
3.94347	4.64816
3.59659	4.64821
4.57033	4.64827
3.2925	4.64843
4.6331	4.64844
4.28234	4.64861
4.41545	4.64896
4.58062	4.64956
4.46626	4.64973
4.84153	4.6504
4.61778	4.65159
4.59695	4.65165
4.81171	4.65284
4.54466	4.65313
4.65159	4.65451
4.72509	4.65461
3.5223	4.65595
4.33538	4.65622
4.44891	4.6568
4.29271	4.65747
4.33647	4.65766
4.69824	4.65768
4.51453	4.65809
4.48366	4.65811
3.85543	4.65991
4.4501	4.66042
4.7033	4.6607
4.33233	4.66118
4.70185	4.66226
4.82208	4.66244
4.82954	4.66254
4.38168	4.66266
4.45721	4.66328
4.62024	4.66339
4.58167	4.66344
4.96837	4.66416
4.44006	4.6644
4.44006	4.6644
4.83588	4.66471
4.197	4.66482
4.61283	4.66672
5.12048	4.6673
4.73654	4.66818
4.17932	4.66828
4.68066	4.66896
4.02279	4.67038
4.26676	4.67148
4.71271	4.67234
4.05263	4.67239
4.63371	4.67288
4.75484	4.67291
4.21932	4.67459
4.1773	4.67469
3.27954	4.67485
4.41248	4.6751
3.69003	4.67539
4.63358	4.67621
4.68906	4.67626
4.90021	4.67631
4.87904	4.67637
4.56785	4.67713
4.85618	4.67847
4.73957	4.67905
4.86306	4.67924
4.56512	4.67999
4.59016	4.68098
3.59979	4.68271
4.30488	4.68287
4.22152	4.68687
4.77138	4.68692
4.40518	4.68727
4.15634	4.68763
4.11658	4.6879
4.67093	4.6879
4.58823	4.68939
4.23979	4.69065
4.76779	4.69147
4.51914	4.69232
4.9158	4.69353
4.63345	4.69418
4.99858	4.69573
4.78383	4.69629
4.73957	4.69673
4.50556	4.69688
4.9203	4.69713
4.70079	4.69845
4.79656	4.69874
4.68829	4.69888
4.71444	4.69934
4.72406	4.70316
4.5138	4.70405
4.41128	4.70428
4.66657	4.7043
4.20993	4.70458
4.10769	4.70568
4.10357	4.7058
4.90686	4.70585
4.14033	4.7094
4.94753	4.70957
4.77592	4.70988
3.9829	4.71416
4.64671	4.71518
4.7899	4.71543
4.82399	4.71545
3.34246	4.71577
4.70538	4.71585
4.42043	4.71645
4.73415	4.71663
5.0121	4.71707
4.49595	4.71712
4.58039	4.71743
4.69198	4.71753
3.90399	4.71762
4.88737	4.71803
4.73913	4.71872
4.10758	4.71934
4.78029	4.72015
4.53921	4.72046
4.78196	4.72086
4.7434	4.72228
4.83033	4.72348
4.5003	4.72385
4.48821	4.72579
4.50583	4.72627
4.56648	4.7266
4.70427	4.72706
4.65185	4.72798
4.98291	4.72894
4.86623	4.72928
3.17977	4.72977
4.27218	4.72982
4.42033	4.72983
4.59963	4.73006
4.64501	4.73168
4.8551	4.73256
4.66814	4.73344
4.70542	4.73346
4.54034	4.73455
4.02805	4.73469
4.61418	4.735
4.79051	4.73598
4.73157	4.73604
4.98242	4.73661
3.83621	4.73726
4.10957	4.738
4.25321	4.74008
4.83626	4.74093
4.58164	4.74118
4.81262	4.74186
4.80012	4.74194
4.6845	4.74285
4.75496	4.74349
4.61485	4.74392
4.4318	4.74479
4.79656	4.74531
4.59673	4.74541
4.87157	4.74832
4.73067	4.75022
4.7277	4.75053
4.77533	4.75107
4.9186	4.75126
4.66245	4.75227
4.62742	4.75263
4.00552	4.75332
4.78569	4.75402
4.95886	4.75436
4.6209	4.75473
4.48702	4.75481
4.81398	4.75654
4.65765	4.75662
5.02221	4.75672
4.68599	4.75738
4.59422	4.75808
4.44459	4.75973
4.6415	4.75998
4.67533	4.76028
4.75266	4.76066
4.75417	4.76177
4.63675	4.76246
4.74007	4.76279
4.83968	4.76332
4.77676	4.7643
5.00145	4.76533
4.36614	4.76598
3.33205	4.76793
4.71044	4.76825
4.75143	4.76835
4.85479	4.7698
4.58043	4.77073
4.48963	4.77146
4.70159	4.77174
4.70538	4.77182
4.77604	4.77265
4.69769	4.77459
5.02503	4.7768
4.814	4.77939
3.65172	4.77988
4.31209	4.78005
4.82298	4.78258
4.93092	4.78271
4.84887	4.78308
4.47944	4.78451
4.54043	4.78621
4.78872	4.78652
4.88697	4.78663
4.31421	4.78709
4.82461	4.78916
3.8587	4.7894
4.96562	4.78957
4.61146	4.78958
4.66366	4.79022
4.71298	4.79049
4.4858	4.79161
4.91449	4.7918
4.75249	4.79551
4.64215	4.80011
4.63219	4.80075
4.96535	4.80123
4.80323	4.80165
4.59047	4.80165
4.91813	4.80282
4.23656	4.80307
4.87591	4.80365
4.79643	4.80467
4.14485	4.80515
4.88653	4.80526
4.69038	4.80639
4.61943	4.80736
3.77071	4.80739
4.82044	4.80831
4.82868	4.80836
4.45699	4.80873
4.78569	4.81113
4.92903	4.81215
4.89091	4.81276
4.96901	4.81331
4.84038	4.8165
4.81115	4.8169
4.56332	4.81726
4.54426	4.81775
4.42388	4.81829
4.99185	4.82115
4.8993	4.82115
4.67188	4.82322
4.73475	4.82331
4.6734	4.8241
4.89535	4.82415
4.46686	4.82516
5.11837	4.82566
4.3376	4.8261
3.95539	4.82643
4.55205	4.82703
4.71226	4.82723
4.71895	4.8273
4.73353	4.82832
4.86495	4.82911
4.82433	4.83004
4.65725	4.83083
4.57858	4.83089
4.649	4.83243
4.83324	4.83479
4.79587	4.83494
4.75002	4.83547
4.10702	4.8367
4.46444	4.8369
4.14969	4.84055
4.86465	4.84248
4.98841	4.84318
4.79978	4.84363
4.71926	4.84391
4.50644	4.84565
4.25274	4.84639
4.95517	4.84729
4.86524	4.84735
5.20506	4.84748
4.40781	4.84756
4.97325	4.84756
4.5256	4.84818
4.84456	4.84954
4.88131	4.85264
4.65054	4.85465
4.23238	4.85746
4.21988	4.85831
5.05589	4.85846
4.16681	4.86452
4.8383	4.86506
4.77685	4.86515
4.28376	4.86692
4.76445	4.86801
5.08193	4.86844
4.67724	4.86922
4.89704	4.86967
4.99454	4.8717
4.9294	4.87658
4.05304	4.87685
4.88857	4.8769
3.45308	4.87757
4.57181	4.87802
3.92322	4.87811
4.89318	4.87825
5.02827	4.88081
3.95918	4.88368
4.2093	4.88408
4.44122	4.88435
5.01965	4.88448
4.98628	4.88493
4.97246	4.88751
4.88746	4.88971
4.77137	4.89044
4.98046	4.89229
4.65474	4.89278
4.94926	4.89358
4.40514	4.89493
4.33954	4.89563
4.32125	4.89687
4.86585	4.89976
4.90452	4.9037
4.97821	4.90485
4.38747	4.90498
4.94756	4.90749
5.027	4.91006
4.79438	4.91235
4.60357	4.91258
4.20558	4.91294
4.95749	4.91368
5.11948	4.9142
4.61559	4.91525
4.66085	4.92165
5.11083	4.92471
5.0107	4.92612
3.94463	4.92887
4.93093	4.92906
5.15278	4.92943
4.77243	4.92953
5.05089	4.93732
4.24736	4.93917
4.12265	4.93986
4.35677	4.94284
5.04251	4.94614
4.71722	4.95449
4.71322	4.95601
5.22439	4.95618
4.42355	4.95707
4.96459	4.9579
4.58205	4.97086
4.65994	4.97092
4.97163	4.97178
4.8857	4.97327
5.06677	4.97413
5.02107	4.97959
5.21339	4.9801
5.03116	4.98033
5.0007	4.98172
4.97895	4.98507
5.01326	4.9858
5.15406	4.98742
5.00629	4.98998
4.11829	4.99419
5.06022	4.9962
4.67099	5.00166
4.89281	5.00277
4.6873	5.00309
5.08214	5.00666
4.11993	5.00939
4.97493	5.01019
5.13882	5.01078
4.39331	5.01547
4.97763	5.01918
5.01054	5.02064
4.95406	5.02108
5.05231	5.02136
4.83779	5.02989
5.26227	5.03185
5.20363	5.03465
4.43011	5.03671
4.28611	5.03992
5.14378	5.0439
4.98024	5.04797
4.79809	5.0502
4.67787	5.05238
4.90393	5.05484
4.747	5.05544
4.83197	5.05593
4.90298	5.06688
5.23686	5.06718
5.08841	5.07185
4.85061	5.07775
5.10667	5.0779
5.08405	5.07838
4.22449	5.08624
4.71066	5.08787
5.14168	5.09724
5.04689	5.11236
5.24938	5.11286
5.20574	5.11439
5.10601	5.12439
5.11685	5.12469
5.12099	5.12527
5.35319	5.13535
4.87001	5.1376
4.57187	5.14173
4.19868	5.14191
5.3018	5.14427
5.07226	5.15447
5.11852	5.16371
3.99933	5.19617
4.86428	5.19811
5.40639	5.19908
5.2325	5.20334
5.22726	5.20611
5.0457	5.21669
4.53777	5.26739
4.28122	5.29431

## Sheet: Fig. 3
Fig 3
	Gria2	Sample	Norm. Median Intensity (eGRASP-)	Norm. Median Intensity (eGRASP+)	Log2FC
	A1	CFC	6	37	2.62449
	A2	CFC	7	30	1.31814
	A3	CFC	6	36	1.21482
	A4	CFC	7	37	1.31814
	A5	CFC	7	48	1.31814
	A1	CE	6	91	3.92283
	A2	CE	4	46	3.52356
	A3	CE	10	45	2.16993
	A4	CE	5	45	3.16993
	A5	CE	6	107	4.1565				CFC	Mean Log2FC	SEM
									Dlg3	2.36276	0.11
									Dlg4	3.66432	0.46
	Dlg3	Sample	Norm. Median Intensity (eGRASP-)	Norm. Median Intensity (eGRASP+)	Log2FC				Gria2	1.55875	0.27
	A1	CFC	1	6	2.58496				Ap2b1	3.305	0.1
	A2	CFC	2	10	2.32193				Unc13a	2.74397	0.11
	A3	CFC	1	6	2.58496				Unc13B	3.59777	0.09
	A4	CFC	1	5	2.32193
	A5	CFC	1	4	2
	A1	CE	2	9	2.16993				CE	Mean Log2FC	SEM
	A2	CE	1	11	3.45943				Dlg3	2.2	0.31
	A3	CE	2	7	1.80735				Dlg4	3.81501	0.13
	A4	CE	2	8	2				Gria2	3.38855	0.35
	A5	CE	2	7	1.80735				Ap2b1	3.17623	0.1
									Unc13a	2.37026	0.29
									Unc13B	3.90943	0.26
	Unc13b	Sample	Norm. Median Intensity (eGRASP-)	Norm. Median Intensity (eGRASP+)	Log2FC
	A1	CFC	1	12	3.58496
	A2	CFC	2	26	3.70044
	A3	CFC	2	23	3.52356
	A4	CFC	2	20	3.32193
	A5	CFC	2	29	3.85798
	A1	CE	2	24	3.58496
	A2	CE	1	28	4.80735
	A3	CE	1	16	4
	A4	CE	2	19	3.24793
	A5	CE	3	45	3.90689
	Ap2B1	Sample	Norm. Median Intensity (eGRASP-)	Norm. Median Intensity (eGRASP+)	Log2FC
	A1	CFC	4	42	3.39232
	A2	CFC	8	78	3.2854
	A3	CFC	7	64	3.19265
	A4	CFC	8	65	3.02237
	A5	CFC	5	62	3.63227
	A1	CE	7	72	3.36257
	A2	CE	7	71	3.34239
	A3	CE	9	89	3.30581
	A4	CE	10	78	2.96347
	A5	CE	14	105	2.90689
	Dlg4	Sample	Norm. Median Intensity (eGRASP-)	Norm. Median Intensity (eGRASP+)	Log2FC
	A1	CFC	5	20	2
	A2	CFC	2	24	3.58496
	A3	CFC	1	21	4.39232
	A4	CFC	2	26	3.70044
	A5	CFC	1	25	4.64386
	A1	CE	2	28	3.80735
	A2	CE	1	17	4.08746
	A3	CE	1	17	4.08746
	A4	CE	2	21	3.39232
	A5	CE	2	26	3.70044
	Unc13a	Sample	Norm. Median Intensity (eGRASP-)	Norm. Median Intensity (eGRASP+)	Log2FC
	A1	CFC	21	143	2.76755
	A2	CFC	26	160	2.62149
	A3	CFC	34	203	2.57787
	A4	CFC	23	139	2.59538
	A5	CFC	13	116	3.15754
	A1	CE	17	109	2.68072
	A2	CE	18	143	2.98995
	A3	CE	17	72	2.08246
	A4	CE	16	53	1.72792

## Sheet: Fig. 7D
Fig 7
Grm5	Sample	Condition	Normalized GRASP+ Median Intensity	Normalized GRASP- Median Intensity	Log 2 GRASP+ Median Intensity
	TE-1	TE	16	1	4
	TE-2	TE	20	1	4.32193
	TE-3	TE	20	2	4.32193
	TE-4	TE	5	1	2.32193			Protein	Condition	n	Mean Log2 GRASP+ Intensity	SEM
	TE-5	TE	28	1	4.80735			Grm5	TE	8	4.0715	0.2712
	TE-6	TE	25	1	4.64386			Grm5	EE	8	5.4709	0.1244
	TE-7	TE	19	1	4.24793			Gria2	TE	8	7.1393	0.3921
	TE-8	TE	15	1	3.90689			Gria2	EE	8	7.917	0.242
	EE-1	EE	61	1	5.93074			Slc12a5	TE	8	6.9226	0.1382
	EE-2	EE	42	3	5.39232			Slc12a5	EE	8	7.0973	0.2362
	EE-3	EE	41	1	5.35755			Unc13a	TE	8	5.4952	0.1667
	EE-4	EE	38	1	5.24793			Unc13a	EE	7	5.6879	0.1517
	EE-5	EE	44	3	5.45943			Dbn1	TE	8	6.6376	0.4437
	EE-6	EE	49	1	5.61471			Dbn1	EE	8	6.4148	0.3732
	EE-7	EE	29	1	4.85798			Dlg4	TE	8	3.838	0.2837
	EE-8	EE	60	1	5.90689			Dlg4	EE	7	4.1007	0.072
								Dlg3	TE	8	5.8627	0.4688
								Dlg3	EE	7	5.8197	0.4146
Gria2	Sample	Condition	Normalized GRASP+ Median Intensity	Normalized GRASP- Median Intensity	Log 2 GRASP+ Median Intensity			Gnao1	TE	8	7.8091	0.363
	TE-1	TE	232	3	7.85798			Gnao1	EE	7	7.6703	0.3843
	TE-2	TE	101	3	6.65821
	TE-3	TE	91	3	6.50779
	TE-4	TE	448	4	8.80735
	TE-5	TE	298	4	8.21917
	TE-6	TE	40	2	5.32193
	TE-7	TE	103	3	6.6865
	TE-8	TE	133	4	7.05528
	EE-1	EE	659	5	9.36413
	EE-2	EE	249	5	7.96
	EE-3	EE	210	4	7.71425
	EE-4	EE	131	3	7.03342
	EE-5	EE	252	3	7.97728
	EE-6	EE	177	4	7.46761
	EE-7	EE	198	5	7.62936
	EE-8	EE	292	6	8.18982
Slc12a5	Sample	Condition	Normalized GRASP+ Median Intensity	Normalized GRASP- Median Intensity	Log 2 GRASP+ Median Intensity
	TE-1	TE	158	10	7.30378
	TE-2	TE	88	10	6.45943
	TE-3	TE	179	11	7.48382
	TE-4	TE	125	9	6.96578
	TE-5	TE	146	11	7.18982
	TE-6	TE	118	11	6.88264
	TE-7	TE	103	9	6.6865
	TE-8	TE	85	9	6.40939
	EE-1	EE	382	10	8.57743
	EE-2	EE	143	10	7.15987
	EE-3	EE	96	10	6.58496
	EE-4	EE	106	9	6.72792
	EE-5	EE	108	8	6.75489
	EE-6	EE	167	12	7.3837
	EE-7	EE	134	13	7.06609
	EE-8	EE	92	8	6.52356
Unc13a	Sample	Condition	Normalized GRASP+ Median Intensity	Normalized GRASP- Median Intensity	Log 2 GRASP+ Median Intensity
	TE-1	TE	71	7	6.14975
	TE-2	TE	44	7	5.45943
	TE-3	TE	42	6	5.39232
	TE-4	TE	46	7	5.52356
	TE-5	TE	31	5	4.9542
	TE-6	TE	75	10	6.22882
	TE-7	TE	37	6	5.20945
	TE-8	TE	33	6	5.04439
	EE-1	EE	68	8	6.08746
	EE-2	EE	45	7	5.49185
	EE-3	EE	61	9	5.93074
	EE-4	EE	47	6	5.55459
	EE-5	EE	42	9	5.39232
	EE-6	EE	35	6	5.12928
	EE-7	EE	75	8	6.22882
Dbn1	Sample	Condition	Normalized GRASP+ Median Intensity	Normalized GRASP- Median Intensity	Log 2 GRASP+ Median Intensity
	TE-1	TE	170	11	7.40939
	TE-2	TE	53	7	5.72792
	TE-3	TE	60	7	5.90689
	TE-4	TE	598	37	9.224
	TE-5	TE	111	10	6.79442
	TE-6	TE	107	11	6.74147
	TE-7	TE	37	5	5.20945
	TE-8	TE	68	9	6.08746
	EE-1	EE	184	19	7.52356
	EE-2	EE	71	6	6.14975
	EE-3	EE	54	5	5.75489
	EE-4	EE	54	5	5.75489
	EE-5	EE	41	4	5.35755
	EE-6	EE	56	6	5.80735
	EE-7	EE	92	7	6.52356
	EE-8	EE	349	14	8.44708
Dlg4	Sample	Condition	Normalized GRASP+ Median Intensity	Normalized GRASP- Median Intensity	Log 2 GRASP+ Median Intensity
	TE-1	TE	11	2	3.45943
	TE-2	TE	12	2	3.58496
	TE-3	TE	27	7	4.75489
	TE-4	TE	17	2	4.08746
	TE-5	TE	5	1	2.32193
	TE-6	TE	25	1	4.64386
	TE-7	TE	21	2	4.39232
	TE-8	TE	11	1	3.45943
	EE-1	EE	21	2	4.39232
	EE-2	EE	19	2	4.24793
	EE-3	EE	16	2	4
	EE-4	EE	16	2	4
	EE-5	EE	17	2	4.08746
	EE-6	EE	14	2	3.80735
	EE-7	EE	18	2	4.16993
Dlg3	Sample	Condition	Normalized GRASP+ Median Intensity	Normalized GRASP- Median Intensity	Log 2 GRASP+ Median Intensity
	TE-1	TE	16	3	4
	TE-2	TE	214	6	7.74147
	TE-3	TE	67	2	6.06609
	TE-4	TE	64	6	6
	TE-5	TE	53	2	5.72792
	TE-6	TE	22	1	4.45943
	TE-7	TE	192	4	7.58496
	TE-8	TE	40	2	5.32193
	EE-1	EE	36	1	5.16993
	EE-2	EE	67	3	6.06609
	EE-3	EE	21	2	4.39232
	EE-4	EE	25	1	4.64386
	EE-5	EE	153	5	7.25739
	EE-6	EE	91	5	6.50779
	EE-7	EE	104	2	6.70044
Gnao1	Sample	Condition	Normalized GRASP+ Median Intensity	Normalized GRASP- Median Intensity	Log 2 GRASP+ Median Intensity
	TE-1	TE	70	11	6.12928
	TE-2	TE	90	10	6.49185
	TE-3	TE	383	15	8.5812
	TE-4	TE	368	22	8.52356
	TE-5	TE	442	17	8.7879
	TE-6	TE	171	16	7.41785
	TE-7	TE	251	12	7.97154
	TE-8	TE	380	19	8.56986
	EE-1	EE	216	19	7.75489
	EE-2	EE	235	20	7.87652
	EE-3	EE	142	13	7.14975
	EE-4	EE	476	17	8.89482
	EE-5	EE	99	23	6.62936
	EE-6	EE	504	34	8.97728
	EE-7	EE	85	21	6.40939

## Sheet: Fig 7F
Fig. 7F
Animal_ID	Unique_Dendrite_ID	YFP_Spines	CFP_Spines	YFP_CFP_Spines	YFP_not_CFP_Spines	CFP_not_YFP_Spines	CFP_in_YFP_Percentage	YFP_in_CFP_Percentage	YFP_not_CFP_Percentage	CFP_not_YFP_Percentage
A578	A578_D1	32	32	20	12	12	62.5	62.5	37.5	37.5
A578	A578_D2	39	33	28	11	5	71.79	84.85	28.21	15.15
A578	A578_D3	40	28	19	21	9	47.5	67.86	52.5	32.14
A578	A578_D4	32	35	24	8	11	75	68.57	25	31.43
A578	A578_D5	44	40	30	14	10	68.18	75	31.82	25
A578	A578_D6	65	52	41	24	11	63.08	78.85	36.92	21.15
A578	A578_D7	45	35	28	17	7	62.22	80	37.78	20
A578	A578_D8	55	43	38	17	5	69.09	88.37	30.91	11.63
A581	A581_D1	52	48	37	15	11	71.15	77.08	28.85	22.92
A581	A581_D2	52	40	33	19	7	63.46	82.5	36.54	17.5
A581	A581_D3	53	51	42	11	9	79.25	82.35	20.75	17.65
A581	A581_D4	34	24	20	14	4	58.82	83.33	41.18	16.67
A581	A581_D5	53	36	29	24	7	54.72	80.56	45.28	19.44
A582	A582_D1	48	41	32	16	9	66.67	78.05	33.33	21.95
A582	A582_D2	77	50	48	29	2	62.34	96	37.66	4
A582	A582_D3	64	44	37	27	7	57.81	84.09	42.19	15.91
A582	A582_D4	33	28	25	8	3	75.76	89.29	24.24	10.71
A582	A582_D5	50	34	27	23	7	54	79.41	46	20.59
A582	A582_D6	53	35	31	22	4	58.49	88.57	41.51	11.43
A582	A582_D7	43	35	30	13	5	69.77	85.71	30.23	14.29
A582	A582_D8	62	51	45	17	6	72.58	88.24	27.42	11.76
A582	A582_D9	52	42	36	16	6	69.23	85.71	30.77	14.29
A582	A582_D10	30	18	12	18	6	40	66.67	60	33.33
A582	A582_D11	62	45	43	19	2	69.35	95.56	30.65	4.44
A582	A582_D12	35	28	21	14	7	60	75	40	25
A582	A582_D13	39	29	24	15	5	61.54	82.76	38.46	17.24
A582	A582_D14	70	52	48	22	4	68.57	92.31	31.43	7.69
A582	A582_D15	44	41	36	8	5	81.82	87.8	18.18	12.2
A582	A582_D16	50	40	35	15	5	70	87.5	30	12.5
A582	A582_D17	26	24	15	11	9	57.69	62.5	42.31	37.5
A582	A582_D18	58	35	35	23	0	60.34	100	39.66	0
A582	A582_D19	62	49	41	21	8	66.13	83.67	33.87	16.33
A584	A584_D1	50	39	31	19	8	62	79.49	38	20.51
A584	A584_D2	37	35	22	15	13	59.46	62.86	40.54	37.14
A584	A584_D3	40	15	10	30	5	25	66.67	75	33.33
A584	A584_D4	57	39	31	26	8	54.39	79.49	45.61	20.51
A584	A584_D5	37	19	15	22	4	40.54	78.95	59.46	21.05
A584	A584_D6	33	26	21	12	5	63.64	80.77	36.36	19.23
A584	A584_D7	34	22	19	15	3	55.88	86.36	44.12	13.64
A593	A593_D1	48	29	23	25	6	47.92	79.31	52.08	20.69
A593	A593_D2	65	44	37	28	7	56.92	84.09	43.08	15.91
A593	A593_D3	57	37	32	25	5	56.14	86.49	43.86	13.51
A593	A593_D4	41	32	23	18	9	56.1	71.88	43.9	28.12
A593	A593_D5	29	19	14	15	5	48.28	73.68	51.72	26.32
A593	A593_D6	65	53	44	21	9	67.69	83.02	32.31	16.98
A593	A593_D7	40	27	22	18	5	55	81.48	45	18.52
A593	A593_D8	58	45	34	24	11	58.62	75.56	41.38	24.44

## Sheet: Fig. 7G-L
Fig. 7H
Animal_ID	Unique_Dendrite_ID	Unique_Spine_ID	YFP_present	CFP_present	GRM5_present	Spine_Volume	Spine_Head_Diameter	Log_GRM5_Puncta_Integrated_Intensity	Log_GRM5_Puncta_Average_Intensity
A578	A578_D1	A578_D1_610000000373	1	1	0	0.155	0.459
A578	A578_D1	A578_D1_610000000381	1	1	0	0.221	0.623
A578	A578_D1	A578_D1_610000000398	1	0	0	0.026	0.278
A578	A578_D1	A578_D1_610000000408	1	1	0	0.147	0.581
A578	A578_D1	A578_D1_610000000418	1	1	1	0.475	0.706	13.3823	9.25514
A578	A578_D1	A578_D1_610000000441	1	1	1	0.247	0.569	15.4571	9.25659
A578	A578_D1	A578_D1_610000000446	1	1	0	0.071	0.532
A578	A578_D1	A578_D1_610000000492	1	1	0	0.041	0.394
A578	A578_D1	A578_D1_610000000497	1	0	0	0.076	0.427
A578	A578_D1	A578_D1_610000000500	1	0	0	0.29	0.768
A578	A578_D1	A578_D1_610000000508	1	1	1	0.283	0.671	15.467	9.51897
A578	A578_D1	A578_D1_610000000520	1	0	1	0.178	0.456	10.6618	8.26391
A578	A578_D1	A578_D1_610000000545	1	0	0	0.383	0.476
A578	A578_D1	A578_D1_610000000556	1	1	0	0.53	0.685
A578	A578_D1	A578_D1_610000000569	1	1	1	0.131	0.542	11.1058	8.62085
A578	A578_D1	A578_D1_610000000583	1	1	1	0.077	0.552	13.84	9.32918
A578	A578_D1	A578_D1_610000000620	1	1	0	0.106	0.427
A578	A578_D1	A578_D1_610000000661	1	1	0	0.189	0.507
A578	A578_D1	A578_D1_610000000684	1	1	0	0.22	0.465
A578	A578_D1	A578_D1_610000000698	1	1	0	0.338	0.698
A578	A578_D1	A578_D1_610000000707	1	1	0	0.25	0.79
A578	A578_D1	A578_D1_610000000716	1	0	0	0.207	0.516
A578	A578_D1	A578_D1_610000000725	1	0	0	0.573	0.532
A578	A578_D1	A578_D1_610000000753	1	0	0	0.223	0.532
A578	A578_D1	A578_D1_610000000763	1	0	1	0.123	0.507	14.0582	9.31325
A578	A578_D1	A578_D1_610000000770	1	1	0	0.322	0.669
A578	A578_D1	A578_D1_610000000791	1	1	0	0.227	0.698
A578	A578_D1	A578_D1_610000000795	1	0	1	0.13	0.487	10.5222	7.88319
A578	A578_D1	A578_D1_610000000800	1	0	1	0.163	0.604	11.5269	8.962
A578	A578_D1	A578_D1_610000000803	1	1	1	0.091	0.548	12.682	9.2163
A578	A578_D1	A578_D1_610000000806	1	0	0	0.083	0.42
A578	A578_D1	A578_D1_610000000815	1	1	1	0.068	0.637	10.4376	9.74447
A578	A578_D2	A578_D2_610000000360	1	1	0	0.173	0.438
A578	A578_D2	A578_D2_610000000385	1	1	1	0.629	0.906	11.3601	8.87522
A578	A578_D2	A578_D2_610000000400	1	1	0	0.044	0.449
A578	A578_D2	A578_D2_610000000412	1	1	0	0.127	0.535
A578	A578_D2	A578_D2_610000000424	1	0	0	0.288	0.789
A578	A578_D2	A578_D2_610000000441	1	1	0	0.156	0.522
A578	A578_D2	A578_D2_610000000449	1	1	1	0.296	0.635	11.3601	8.87522
A578	A578_D2	A578_D2_610000000460	1	1	0	0.076	0.453
A578	A578_D2	A578_D2_610000000492	1	1	0	0.078	0.554
A578	A578_D2	A578_D2_610000000496	1	1	0	0.188	0.665
A578	A578_D2	A578_D2_610000000528	1	0	0	0.181	0.548
A578	A578_D2	A578_D2_610000000537	1	0	0	0.058	0.498
A578	A578_D2	A578_D2_610000000540	1	0	0	0.313	0.594
A578	A578_D2	A578_D2_610000000558	1	1	0	0.076	0.574
A578	A578_D2	A578_D2_610000000566	1	1	0	0.113	0.421
A578	A578_D2	A578_D2_610000000581	1	1	0	0.252	0.646
A578	A578_D2	A578_D2_610000000593	1	1	0	0.287	0.595
A578	A578_D2	A578_D2_610000000625	1	1	0	0.424	0.715
A578	A578_D2	A578_D2_610000000637	1	0	0	0.088	0.505
A578	A578_D2	A578_D2_610000000644	1	1	0	0.073	0.432
A578	A578_D2	A578_D2_610000000680	1	1	0	0.093	0.396
A578	A578_D2	A578_D2_610000000690	1	1	1	0.104	0.497	11.8164	9.41854
A578	A578_D2	A578_D2_610000000695	1	1	0	0.277	0.7
A578	A578_D2	A578_D2_610000000701	1	1	0	0.183	0.616
A578	A578_D2	A578_D2_610000000719	1	1	0	0.259	0.605
A578	A578_D2	A578_D2_610000000732	1	1	0	0.189	0.48
A578	A578_D2	A578_D2_610000000745	1	1	0	0.098	0.464
A578	A578_D2	A578_D2_610000000755	1	1	0	0.181	0.448
A578	A578_D2	A578_D2_610000000764	1	0	0	0.089	0.419
A578	A578_D2	A578_D2_610000000769	1	0	1	0.086	0.487	13.0068	9.57286
A578	A578_D2	A578_D2_610000000772	1	0	0	0.187	0.524
A578	A578_D2	A578_D2_610000000783	1	0	0	0.243	0.676
A578	A578_D2	A578_D2_610000000797	1	1	0	0.156	0.673
A578	A578_D2	A578_D2_610000000801	1	1	0	0.114	0.436
A578	A578_D2	A578_D2_610000000824	1	1	0	0.23	0.513
A578	A578_D2	A578_D2_610000000843	1	0	0	0.385	0.561
A578	A578_D2	A578_D2_610000000854	1	0	0	0.294	0.566
A578	A578_D2	A578_D2_610000000881	1	1	0	0.209	0.538
A578	A578_D2	A578_D2_610000000893	1	1	0	0.2	0.638
A578	A578_D3	A578_D3_610000000366	1	0	0	0.108	0.534
A578	A578_D3	A578_D3_610000000372	1	0	1	0.334	0.564	11.722	9.15709
A578	A578_D3	A578_D3_610000000402	1	0	1	0.594	0.447	10.999	8.69646
A578	A578_D3	A578_D3_610000000428	1	1	0	0.427	0.612
A578	A578_D3	A578_D3_610000000445	1	1	0	0.132	0.487
A578	A578_D3	A578_D3_610000000465	1	1	0	0.141	0.624
A578	A578_D3	A578_D3_610000000472	1	0	0	0.143	0.697
A578	A578_D3	A578_D3_610000000484	1	1	0	0.699	0.837
A578	A578_D3	A578_D3_610000000508	1	0	0	0.245	0.449
A578	A578_D3	A578_D3_610000000518	1	0	1	0.12	0.487	11.697	9.29912
A578	A578_D3	A578_D3_610000000523	1	1	0	0.383	0.584
A578	A578_D3	A578_D3_610000000533	1	0	0	0.182	0.529
A578	A578_D3	A578_D3_610000000569	1	1	0	0.213	0.629
A578	A578_D3	A578_D3_610000000577	1	1	1	0.359	0.564	11.5189	9.12097
A578	A578_D3	A578_D3_610000000604	1	0	1	0.185	0.546	11.4432	8.95833
A578	A578_D3	A578_D3_610000000625	1	0	0	0.144	0.58
A578	A578_D3	A578_D3_610000000658	1	1	0	0.12	0.475
A578	A578_D3	A578_D3_610000000667	1	1	0	0.224	0.478
A578	A578_D3	A578_D3_610000000677	1	1	0	0.385	0.628
A578	A578_D3	A578_D3_610000000686	1	1	0	0.555	0.774
A578	A578_D3	A578_D3_610000000716	1	0	0	0.302	0.647
A578	A578_D3	A578_D3_610000000758	1	1	0	0.374	0.548
A578	A578_D3	A578_D3_610000000783	1	0	0	0.136	0.546
A578	A578_D3	A578_D3_610000000790	1	0	0	0.264	0.578
A578	A578_D3	A578_D3_610000000803	1	1	0	0.543	0.732
A578	A578_D3	A578_D3_610000000816	1	0	0	0.827	0.478
A578	A578_D3	A578_D3_610000000873	1	0	0	0.338	0.589
A578	A578_D3	A578_D3_610000000887	1	1	0	0.773	0.789
A578	A578_D3	A578_D3_610000000904	1	0	1	0.083	0.437	10.902	8.50407
A578	A578_D3	A578_D3_610000000909	1	1	1	0.149	0.539	11.9838	9.41887
A578	A578_D3	A578_D3_610000000932	1	0	1	0.079	0.73	10.9768	8.67426
A578	A578_D3	A578_D3_610000000946	1	1	1	0.306	0.609	10.9659	9.57956
A578	A578_D3	A578_D3_610000000969	1	0	0	0.042	0.469
A578	A578_D3	A578_D3_610000000975	1	0	0	0.178	0.495
A578	A578_D3	A578_D3_610000000980	1	0	0	0.129	0.561
A578	A578_D3	A578_D3_610000000990	1	0	0	0.084	0.427
A578	A578_D3	A578_D3_610000000998	1	1	0	0.122	0.427
A578	A578_D3	A578_D3_610000001012	1	1	0	0.087	0.487
A578	A578_D3	A578_D3_610000001014	1	1	0	0.212	0.498
A578	A578_D3	A578_D3_610000001020	1	0	0	0.11	0.478
A578	A578_D4	A578_D4_610000000308	1	1	0	0.167	0.545
A578	A578_D4	A578_D4_610000000319	1	1	0	0.115	0.398
A578	A578_D4	A578_D4_610000000324	1	1	0	0.424	0.467
A578	A578_D4	A578_D4_610000000338	1	1	0	0.401	0.591
A578	A578_D4	A578_D4_610000000352	1	1	0	0.155	0.49
A578	A578_D4	A578_D4_610000000358	1	0	0	0.015	0.217
A578	A578_D4	A578_D4_610000000365	1	1	1	0.156	0.596	9.33568	9.33568
A578	A578_D4	A578_D4_610000000394	1	1	1	0.518	0.903	12.0597	9.11527
A578	A578_D4	A578_D4_610000000425	1	1	1	0.268	0.524	13.5091	9.12704
A578	A578_D4	A578_D4_610000000471	1	1	1	0.082	0.507	16.9347	9.52862
A578	A578_D4	A578_D4_610000000475	1	1	0	0.08	0.502
A578	A578_D4	A578_D4_610000000479	1	1	0	0.091	0.455
A578	A578_D4	A578_D4_610000000493	1	1	0	0.256	0.581
A578	A578_D4	A578_D4_610000000543	1	1	0	0.143	0.501
A578	A578_D4	A578_D4_610000000559	1	1	0	0.125	0.457
A578	A578_D4	A578_D4_610000000567	1	0	0	0.318	0.588
A578	A578_D4	A578_D4_610000000592	1	1	0	0.156	0.48
A578	A578_D4	A578_D4_610000000618	1	1	0	0.9	0.983
A578	A578_D4	A578_D4_610000000646	1	1	0	0.135	0.47
A578	A578_D4	A578_D4_610000000668	1	1	1	0.084	0.674	11.3865	8.9886
A578	A578_D4	A578_D4_610000000672	1	0	0	0.201	0.489
A578	A578_D4	A578_D4_610000000681	1	1	0	0.527	0.807
A578	A578_D4	A578_D4_610000000730	1	1	0	0.32	0.634
A578	A578_D4	A578_D4_610000000738	1	0	0	0.138	0.552
A578	A578_D4	A578_D4_610000000745	1	0	0	0.145	0.517
A578	A578_D4	A578_D4_610000000757	1	0	0	0.067	0.5
A578	A578_D4	A578_D4_610000000760	1	0	1	0.149	0.575	11.305	8.66597
A578	A578_D4	A578_D4_610000000766	1	0	0	0.282	0.64
A578	A578_D4	A578_D4_610000000778	1	1	0	0.285	0.647
A578	A578_D4	A578_D4_610000000789	1	1	0	0.367	0.612
A578	A578_D4	A578_D4_610000000797	1	1	1	0.329	0.634	11.4532	8.81416
A578	A578_D4	A578_D4_610000000824	1	1	0	0.026	0.464
A578	A578_D5	A578_D5_610000000440	1	1	0	0.209	0.487
A578	A578_D5	A578_D5_610000000457	1	1	0	0.238	0.686
A578	A578_D5	A578_D5_610000000462	1	0	0	0.198	0.576
A578	A578_D5	A578_D5_610000000471	1	1	0	0.149	0.483
A578	A578_D5	A578_D5_610000000479	1	0	0	0.23	0.48
A578	A578_D5	A578_D5_610000000505	1	0	0	0.122	0.474
A578	A578_D5	A578_D5_610000000515	1	1	0	0.205	0.597
A578	A578_D5	A578_D5_610000000524	1	0	0	0.119	0.442
A578	A578_D5	A578_D5_610000000541	1	0	0	0.152	0.427
A578	A578_D5	A578_D5_610000000548	1	1	0	0.059	0.423
A578	A578_D5	A578_D5_610000000551	1	0	0	0.202	0.539
A578	A578_D5	A578_D5_610000000560	1	0	0	0.161	0.425
A578	A578_D5	A578_D5_610000000572	1	1	0	0.178	0.563
A578	A578_D5	A578_D5_610000000652	1	1	1	0.039	0.253	11.4853	8.84625
A578	A578_D5	A578_D5_610000000662	1	1	0	0.219	0.466
A578	A578_D5	A578_D5_610000000673	1	1	0	0.253	0.472
A578	A578_D5	A578_D5_610000000680	1	1	0	0.395	0.568
A578	A578_D5	A578_D5_610000000723	1	1	0	0.092	0.552
A578	A578_D5	A578_D5_610000000726	1	1	0	0.588	0.741
A578	A578_D5	A578_D5_610000000740	1	1	0	0.644	0.839
A578	A578_D5	A578_D5_610000000761	1	0	0	0.137	0.463
A578	A578_D5	A578_D5_610000000773	1	1	0	0.499	0.654
A578	A578_D5	A578_D5_610000000793	1	0	0	0.245	0.491
A578	A578_D5	A578_D5_610000000801	1	1	0	0.176	0.585
A578	A578_D5	A578_D5_610000000817	1	1	0	0.315	0.534
A578	A578_D5	A578_D5_610000000836	1	1	0	0.275	0.457
A578	A578_D5	A578_D5_610000000857	1	1	0	0.12	0.513
A578	A578_D5	A578_D5_610000000865	1	1	0	0.358	0.547
A578	A578_D5	A578_D5_610000000877	1	1	0	0.903	0.765
A578	A578_D5	A578_D5_610000000903	1	0	0	0.251	0.528
A578	A578_D5	A578_D5_610000000911	1	1	0	0.35	0.585
A578	A578_D5	A578_D5_610000000929	1	1	0	0.278	0.488
A578	A578_D5	A578_D5_610000000941	1	1	0	0.539	0.638
A578	A578_D5	A578_D5_610000000978	1	1	0	0.18	0.528
A578	A578_D5	A578_D5_610000001010	1	1	0	0.091	0.513
A578	A578_D5	A578_D5_610000001019	1	1	0	0.289	0.621
A578	A578_D5	A578_D5_610000001038	1	0	0	0.235	0.436
A578	A578_D5	A578_D5_610000001067	1	0	0	0.371	0.639
A578	A578_D5	A578_D5_610000001083	1	1	1	0.467	0.512	15.5665	9.629
A578	A578_D5	A578_D5_610000001099	1	0	0	0.663	0.738
A578	A578_D5	A578_D5_610000001110	1	0	0	0.692	0.526
A578	A578_D5	A578_D5_610000001135	1	1	1	0.072	0.414	11.334	9.03144
A578	A578_D5	A578_D5_610000001160	1	1	1	0.629	0.684	11.3169	8.75194
A578	A578_D5	A578_D5_610000001188	1	1	0	0.049	0.551
A578	A578_D6	A578_D6_610000000526	1	0	1	0.177	0.487	11.4916	8.92666
A578	A578_D6	A578_D6_610000000544	1	1	0	0.204	0.517
A578	A578_D6	A578_D6_610000000559	1	1	0	0.133	0.534
A578	A578_D6	A578_D6_610000000566	1	0	0	0.325	0.54
A578	A578_D6	A578_D6_610000000579	1	1	0	0.229	0.744
A578	A578_D6	A578_D6_610000000586	1	1	0	0.085	0.69
A578	A578_D6	A578_D6_610000000606	1	1	0	0.137	0.644
A578	A578_D6	A578_D6_610000000609	1	1	0	0.13	0.672
A578	A578_D6	A578_D6_610000000613	1	1	0	0.606	0.751
A578	A578_D6	A578_D6_610000000637	1	0	0	0.19	0.469
A578	A578_D6	A578_D6_610000000646	1	1	0	1.044	1.173
A578	A578_D6	A578_D6_610000000651	1	1	0	0.178	0.955
A578	A578_D6	A578_D6_610000000663	1	1	1	0.174	0.63	11.2216	8.82373
A578	A578_D6	A578_D6_610000000670	1	1	0	0.126	0.432
A578	A578_D6	A578_D6_610000000682	1	1	0	0.101	0.393
A578	A578_D6	A578_D6_610000000696	1	1	0	0.33	0.62
A578	A578_D6	A578_D6_610000000716	1	1	0	0.161	0.733
A578	A578_D6	A578_D6_610000000721	1	1	1	0.162	0.623	11.9776	9.49269
A578	A578_D6	A578_D6_610000000726	1	0	0	0.454	0.607
A578	A578_D6	A578_D6_610000000737	1	1	0	0.344	0.731
A578	A578_D6	A578_D6_610000000749	1	0	0	0.486	0.7
A578	A578_D6	A578_D6_610000000776	1	1	1	0.219	0.559	15.7759	9.75008
A578	A578_D6	A578_D6_610000000801	1	1	1	0.453	0.664	14.415	9.74219
A578	A578_D6	A578_D6_610000000810	1	0	1	0.328	0.645	11.6779	9.19298
A578	A578_D6	A578_D6_610000000851	1	1	0	0.18	0.643
A578	A578_D6	A578_D6_610000000870	1	1	0	0.157	0.497
A578	A578_D6	A578_D6_610000000876	1	0	0	0.108	0.44
A578	A578_D6	A578_D6_610000000881	1	0	1	0.456	0.728	11.0864	8.60147
A578	A578_D6	A578_D6_610000000894	1	1	0	0.194	0.491
A578	A578_D6	A578_D6_610000000902	1	0	0	0.31	0.59
A578	A578_D6	A578_D6_610000000918	1	1	0	0.124	0.582
A578	A578_D6	A578_D6_610000000921	1	1	0	0.145	0.501
A578	A578_D6	A578_D6_610000000927	1	0	1	0.157	0.483	11.9955	9.3564
A578	A578_D6	A578_D6_610000000948	1	1	0	0.535	0.49
A578	A578_D6	A578_D6_610000000993	1	1	1	0.414	0.879	11.2543	8.76935
A578	A578_D6	A578_D6_610000001006	1	0	0	0.047	0.381
A578	A578_D6	A578_D6_610000001040	1	1	0	0.495	0.627
A578	A578_D6	A578_D6_610000001057	1	1	0	0.22	0.487
A578	A578_D6	A578_D6_610000001067	1	1	0	0.715	0.615
A578	A578_D6	A578_D6_610000001082	1	0	0	0.327	0.58
A578	A578_D6	A578_D6_610000001100	1	1	1	0.335	0.702	11.3911	9.08851
A578	A578_D6	A578_D6_610000001108	1	1	0	0.357	0.695
A578	A578_D6	A578_D6_610000001124	1	1	1	0.202	0.459	17.4498	10.5481
A578	A578_D6	A578_D6_610000001136	1	0	0	0.355	0.63
A578	A578_D6	A578_D6_610000001147	1	0	0	0.062	0.568
A578	A578_D6	A578_D6_610000001151	1	0	0	0.121	0.48
A578	A578_D6	A578_D6_610000001156	1	0	0	0.06	0.387
A578	A578_D6	A578_D6_610000001160	1	0	1	0.107	0.623	15.3709	9.74687
A578	A578_D6	A578_D6_610000001164	1	0	0	0.289	0.628
A578	A578_D6	A578_D6_610000001172	1	0	1	0.158	0.419	15.3709	9.74687
A578	A578_D6	A578_D6_610000001186	1	1	0	0.365	0.524
A578	A578_D6	A578_D6_610000001211	1	0	0	0.564	0.494
A578	A578_D6	A578_D6_610000001241	1	1	0	0.089	0.456
A578	A578_D6	A578_D6_610000001250	1	1	0	0.27	0.497
A578	A578_D6	A578_D6_610000001263	1	1	0	0.232	0.526
A578	A578_D6	A578_D6_610000001273	1	1	0	0.413	0.798
A578	A578_D6	A578_D6_610000001294	1	1	0	0.112	0.427
A578	A578_D6	A578_D6_610000001314	1	1	1	0.39	0.636	11.298	8.90007
A578	A578_D6	A578_D6_610000001329	1	1	0	0.36	0.567
A578	A578_D6	A578_D6_610000001341	1	0	0	0.252	0.508
A578	A578_D6	A578_D6_610000001351	1	1	0	0.206	0.572
A578	A578_D6	A578_D6_610000001373	1	0	0	0.082	0.502
A578	A578_D6	A578_D6_610000001377	1	0	1	0.233	0.683	11.2317	8.74677
A578	A578_D6	A578_D6_610000001381	1	0	0	0.167	0.596
A578	A578_D6	A578_D6_610000001390	1	1	0	0.369	0.639
A578	A578_D7	A578_D7_610000000407	1	1	0	0.235	0.498
A578	A578_D7	A578_D7_610000000448	1	1	0	0.14	0.483
A578	A578_D7	A578_D7_610000000460	1	1	0	0.37	0.528
A578	A578_D7	A578_D7_610000000474	1	0	0	0.226	0.472
A578	A578_D7	A578_D7_610000000485	1	1	0	0.456	0.501
A578	A578_D7	A578_D7_610000000498	1	1	0	0.323	0.738
A578	A578_D7	A578_D7_610000000504	1	0	0	0.128	0.467
A578	A578_D7	A578_D7_610000000514	1	1	0	0.156	0.503
A578	A578_D7	A578_D7_610000000535	1	0	0	0.016	0.209
A578	A578_D7	A578_D7_610000000547	1	1	1	0.172	0.653	14.7007	9.13236
A578	A578_D7	A578_D7_610000000553	1	1	0	0.158	0.577
A578	A578_D7	A578_D7_610000000572	1	0	0	0.208	0.495
A578	A578_D7	A578_D7_610000000577	1	0	0	0.181	0.487
A578	A578_D7	A578_D7_610000000593	1	0	0	0.173	0.329
A578	A578_D7	A578_D7_610000000610	1	1	0	0.204	0.561
A578	A578_D7	A578_D7_610000000628	1	1	0	0.339	0.497
A578	A578_D7	A578_D7_610000000653	1	0	0	0.123	0.578
A578	A578_D7	A578_D7_610000000671	1	0	0	0.242	0.566
A578	A578_D7	A578_D7_610000000680	1	0	0	0.052	0.366
A578	A578_D7	A578_D7_610000000687	1	1	0	0.149	0.548
A578	A578_D7	A578_D7_610000000697	1	1	0	0.298	0.522
A578	A578_D7	A578_D7_610000000708	1	0	0	0.058	0.411
A578	A578_D7	A578_D7_610000000749	1	1	0	0.15	0.433
A578	A578_D7	A578_D7_610000000771	1	1	1	0.382	0.556	12.2118	9.07634
A578	A578_D7	A578_D7_610000000781	1	1	1	0.218	0.494	13.5875	9.13313
A578	A578_D7	A578_D7_610000000792	1	1	1	0.657	0.789	11.085	8.52009
A578	A578_D7	A578_D7_610000000810	1	1	0	0.098	0.656
A578	A578_D7	A578_D7_610000000813	1	1	1	0.338	0.67	16.0766	9.33726
A578	A578_D7	A578_D7_610000000826	1	0	0	0.154	0.414
A578	A578_D7	A578_D7_610000000833	1	0	0	0.178	0.604
A578	A578_D7	A578_D7_610000000838	1	1	0	0.125	0.415
A578	A578_D7	A578_D7_610000000855	1	1	0	0.214	0.638
A578	A578_D7	A578_D7_610000000866	1	1	1	0.006	0.122	15.8771	9.60798
A578	A578_D7	A578_D7_610000000869	1	1	0	0.083	0.469
A578	A578_D7	A578_D7_610000000878	1	1	1	0.085	0.405	12.8889	9.15121
A578	A578_D7	A578_D7_610000000888	1	0	0	0.046	0.33
A578	A578_D7	A578_D7_610000000912	1	1	0	0.207	0.544
A578	A578_D7	A578_D7_610000000924	1	1	1	0.572	0.824	15.1283	9.2993
A578	A578_D7	A578_D7_610000000938	1	1	0	0.181	0.463
A578	A578_D7	A578_D7_610000000952	1	1	0	0.08	0.308
A578	A578_D7	A578_D7_610000000959	1	1	1	0.212	0.448	12.8889	9.15121
A578	A578_D7	A578_D7_610000000976	1	0	0	0.025	0.243
A578	A578_D7	A578_D7_610000000995	1	0	0	0.109	0.487
A578	A578_D7	A578_D7_610000000999	1	0	0	0.119	0.468
A578	A578_D7	A578_D7_610000001003	1	0	1	0.159	0.471	14.334	9.11363
A578	A578_D8	A578_D8_610000000411	1	0	0	0.207	0.598
A578	A578_D8	A578_D8_610000000422	1	0	0	0.167	0.519
A578	A578_D8	A578_D8_610000000429	1	1	0	0.202	0.536
A578	A578_D8	A578_D8_610000000445	1	1	0	0.043	0.471
A578	A578_D8	A578_D8_610000000447	1	1	0	0.148	0.372
A578	A578_D8	A578_D8_610000000456	1	0	0	0.141	0.426
A578	A578_D8	A578_D8_610000000468	1	0	1	0.082	0.466	11.3118	8.74686
A578	A578_D8	A578_D8_610000000479	1	1	0	0.34	0.571
A578	A578_D8	A578_D8_610000000502	1	1	0	0.102	0.539
A578	A578_D8	A578_D8_610000000509	1	0	0	0.113	0.487
A578	A578_D8	A578_D8_610000000526	1	1	0	0.288	0.488
A578	A578_D8	A578_D8_610000000543	1	1	0	0.295	0.531
A578	A578_D8	A578_D8_610000000563	1	1	0	0.28	0.679
A578	A578_D8	A578_D8_610000000575	1	1	0	0.478	0.515
A578	A578_D8	A578_D8_610000000606	1	0	0	0.066	0.548
A578	A578_D8	A578_D8_610000000608	1	0	0	0.147	0.444
A578	A578_D8	A578_D8_610000000619	1	1	0	0.288	0.606
A578	A578_D8	A578_D8_610000000628	1	1	1	0.136	0.532	10.916	8.35105
A578	A578_D8	A578_D8_610000000636	1	0	1	0.142	0.72	10.916	8.35105
A578	A578_D8	A578_D8_610000000665	1	1	0	0.417	0.576
A578	A578_D8	A578_D8_610000000694	1	0	0	0.263	0.483
A578	A578_D8	A578_D8_610000000705	1	1	0	0.171	0.418
A578	A578_D8	A578_D8_610000000720	1	1	1	0.516	0.538	13.8221	9.50458
A578	A578_D8	A578_D8_610000000739	1	0	0	0.066	0.427
A578	A578_D8	A578_D8_610000000745	1	1	0	0.147	0.439
A578	A578_D8	A578_D8_610000000753	1	1	0	0.101	0.618
A578	A578_D8	A578_D8_610000000756	1	0	0	0.034	0.405
A578	A578_D8	A578_D8_610000000758	1	1	0	0.11	0.431
A578	A578_D8	A578_D8_610000000787	1	1	1	0.431	0.625	11.197	8.63204
A578	A578_D8	A578_D8_610000000800	1	1	0	0.389	0.586
A578	A578_D8	A578_D8_610000000830	1	0	0	0.13	0.482
A578	A578_D8	A578_D8_610000000835	1	1	0	0.105	0.427
A578	A578_D8	A578_D8_610000000869	1	1	0	0.25	0.467
A578	A578_D8	A578_D8_610000000882	1	0	1	0.066	0.543	11.1092	8.62426
A578	A578_D8	A578_D8_610000000886	1	1	0	0.179	0.483
A578	A578_D8	A578_D8_610000000893	1	1	0	0.335	0.633
A578	A578_D8	A578_D8_610000000908	1	1	0	0.138	0.433
A578	A578_D8	A578_D8_610000000917	1	1	0	0.173	0.472
A578	A578_D8	A578_D8_610000000928	1	1	0	0.185	0.477
A578	A578_D8	A578_D8_610000000941	1	0	0	0.273	0.501
A578	A578_D8	A578_D8_610000000959	1	1	0	0.148	0.497
A578	A578_D8	A578_D8_610000000969	1	1	1	0.198	0.487	11.893	9.40813
A578	A578_D8	A578_D8_610000000976	1	0	1	0.347	0.56	10.769	8.46644
A578	A578_D8	A578_D8_610000000994	1	0	0	0.125	0.451
A578	A578_D8	A578_D8_610000001013	1	0	0	0.446	0.786
A578	A578_D8	A578_D8_610000001029	1	1	0	0.093	0.457
A578	A578_D8	A578_D8_610000001033	1	1	0	0.487	0.596
A578	A578_D8	A578_D8_610000001061	1	1	0	0.141	0.487
A578	A578_D8	A578_D8_610000001077	1	1	0	0.165	0.496
A578	A578_D8	A578_D8_610000001082	1	1	0	0.11	0.409
A578	A578_D8	A578_D8_610000001088	1	1	0	0.085	0.487
A578	A578_D8	A578_D8_610000001091	1	1	1	0.044	0.449	11.1092	8.62426
A578	A578_D8	A578_D8_610000001093	1	1	1	0.265	0.536	11.368	9.17078
A578	A578_D8	A578_D8_610000001102	1	1	0	0.14	0.532
A578	A578_D8	A578_D8_610000001106	1	1	0	0.129	0.534
A581	A581_D1	A581_D1_610000000382	1	0	1	0.317	0.497	15.7591	8.9358
A581	A581_D1	A581_D1_610000000386	1	1	1	0.242	0.605	13.9326	8.76777
A581	A581_D1	A581_D1_610000000394	1	1	0	0.164	0.586
A581	A581_D1	A581_D1_610000000400	1	1	1	1.418	1.141	10.8798	8.4819
A581	A581_D1	A581_D1_610000000421	1	1	0	0.087	0.622
A581	A581_D1	A581_D1_610000000425	1	1	0	0.162	0.482
A581	A581_D1	A581_D1_610000000488	1	1	1	0.076	0.557	10.7015	8.39891
A581	A581_D1	A581_D1_610000000490	1	1	1	0.083	0.46	14.5843	8.73787
A581	A581_D1	A581_D1_610000000538	1	0	1	0.029	0.385	8.85177	8.85177
A581	A581_D1	A581_D1_610000000552	1	1	0	0.234	0.506
A581	A581_D1	A581_D1_610000000568	1	1	0	0.25	0.592
A581	A581_D1	A581_D1_610000000575	1	1	1	0.094	0.415	12.6623	8.73044
A581	A581_D1	A581_D1_610000000587	1	0	0	0.382	0.482
A581	A581_D1	A581_D1_610000000606	1	1	1	0.167	0.817	12.9445	8.83361
A581	A581_D1	A581_D1_610000000626	1	0	1	0.316	0.643	11.0199	8.62203
A581	A581_D1	A581_D1_610000000662	1	1	1	0.14	0.609	13.1897	8.75887
A581	A581_D1	A581_D1_610000000667	1	1	1	0.186	0.543	16.0569	9.17033
A581	A581_D1	A581_D1_610000000682	1	1	0	0.851	1.072
A581	A581_D1	A581_D1_610000000696	1	1	1	0.266	0.556	10.6457	8.16079
A581	A581_D1	A581_D1_610000000707	1	1	0	0.467	0.479
A581	A581_D1	A581_D1_610000000729	1	1	0	0.489	0.537
A581	A581_D1	A581_D1_610000000752	1	1	0	0.209	0.585
A581	A581_D1	A581_D1_610000000760	1	1	1	0.479	0.713	13.8019	8.74566
A581	A581_D1	A581_D1_610000000766	1	1	0	0.073	0.514
A581	A581_D1	A581_D1_610000000769	1	1	0	0.065	0.526
A581	A581_D1	A581_D1_610000000772	1	1	1	0.125	0.54	9.01958	9.01958
A581	A581_D1	A581_D1_610000000777	1	0	1	0.133	0.507	14.9813	8.77468
A581	A581_D1	A581_D1_610000000792	1	1	1	0.048	0.389	15.6817	8.89158
A581	A581_D1	A581_D1_610000000795	1	0	0	0.153	0.531
A581	A581_D1	A581_D1_610000000807	1	0	0	0.325	0.609
A581	A581_D1	A581_D1_610000000837	1	1	1	0.069	0.552	14.9444	8.81749
A581	A581_D1	A581_D1_610000000841	1	1	0	0.109	0.402
A581	A581_D1	A581_D1_610000000865	1	1	0	0.04	0.44
A581	A581_D1	A581_D1_610000000868	1	1	1	0.291	0.653	15.252	8.94939
A581	A581_D1	A581_D1_610000000879	1	1	0	0.253	0.651
A581	A581_D1	A581_D1_610000000886	1	0	1	0.127	0.732	15.8323	8.82656
A581	A581_D1	A581_D1_610000000899	1	0	0	0.021	0.396
A581	A581_D1	A581_D1_610000000901	1	1	1	0.263	0.564	15.5774	8.86323
A581	A581_D1	A581_D1_610000000909	1	1	0	0.12	0.714
A581	A581_D1	A581_D1_610000000912	1	1	0	0.243	0.801
A581	A581_D1	A581_D1_610000000934	1	0	0	0.094	0.476
A581	A581_D1	A581_D1_610000000946	1	1	1	0.759	0.882	15.8323	8.82656
A581	A581_D1	A581_D1_610000000953	1	1	1	0.312	0.49	14.9011	8.835
A581	A581_D1	A581_D1_610000000977	1	0	1	0.179	0.552	15.5695	8.69118
A581	A581_D1	A581_D1_610000000990	1	0	1	0.107	0.646	8.85177	8.85177
A581	A581_D1	A581_D1_610000000993	1	0	1	0.38	0.724	15.5776	8.87814
A581	A581_D1	A581_D1_610000001003	1	0	1	0.117	0.558	11.8113	8.72021
A581	A581_D1	A581_D1_610000001006	1	1	1	0.072	0.464	17.0252	9.49848
A581	A581_D1	A581_D1_610000001008	1	1	1	0.059	0.487	10.6126	8.31006
A581	A581_D1	A581_D1_610000001017	1	1	0	0.034	0.469
A581	A581_D1	A581_D1_610000001018	1	1	1	0.055	0.506	13.2493	8.66433
A581	A581_D1	A581_D1_610000001023	1	0	1	0.053	0.582	11.077	8.59208
A581	A581_D2	A581_D2_610000000460	1	0	0	0.221	0.544
A581	A581_D2	A581_D2_610000000477	1	0	0	0.341	0.555
A581	A581_D2	A581_D2_610000000490	1	0	0	0.123	0.451
A581	A581_D2	A581_D2_610000000499	1	1	0	0.127	0.481
A581	A581_D2	A581_D2_610000000509	1	0	0	0.028	0.26
A581	A581_D2	A581_D2_610000000517	1	1	0	0.191	0.601
A581	A581_D2	A581_D2_610000000527	1	1	0	0.046	0.338
A581	A581_D2	A581_D2_610000000538	1	0	0	0.029	0.279
A581	A581_D2	A581_D2_610000000549	1	1	1	0.136	0.34	11.9886	8.55459
A581	A581_D2	A581_D2_610000000567	1	1	0	0.168	0.552
A581	A581_D2	A581_D2_610000000582	1	1	0	0.381	0.776
A581	A581_D2	A581_D2_610000000584	1	0	0	0.251	0.633
A581	A581_D2	A581_D2_610000000614	1	1	1	0.173	0.548	10.4391	7.95415
A581	A581_D2	A581_D2_610000000628	1	1	1	0.168	0.614	10.4866	8.18405
A581	A581_D2	A581_D2_610000000646	1	1	1	0.115	0.67	10.2769	7.97431
A581	A581_D2	A581_D2_610000000648	1	1	0	0.242	0.631
A581	A581_D2	A581_D2_610000000654	1	0	1	0.186	0.54	10.5671	8.36991
A581	A581_D2	A581_D2_610000000664	1	0	1	0.105	0.545	16.0005	8.72952
A581	A581_D2	A581_D2_610000000681	1	1	1	0.07	0.556	11.2744	8.38405
A581	A581_D2	A581_D2_610000000683	1	1	0	0.238	0.63
A581	A581_D2	A581_D2_610000000691	1	1	1	0.232	0.626	15.036	8.45676
A581	A581_D2	A581_D2_610000000716	1	1	1	0.146	0.563	9.86594	7.38103
A581	A581_D2	A581_D2_610000000724	1	1	0	0.302	0.61
A581	A581_D2	A581_D2_610000000736	1	1	0	0.475	0.612
A581	A581_D2	A581_D2_610000000752	1	0	0	0.3	0.642
A581	A581_D2	A581_D2_610000000760	1	1	1	0.075	0.47	10.5181	8.1202
A581	A581_D2	A581_D2_610000000770	1	0	0	0.197	0.494
A581	A581_D2	A581_D2_610000000780	1	1	1	0.072	0.41	8.35222	8.35222
A581	A581_D2	A581_D2_610000000788	1	1	1	0.6	0.951	14.1731	8.49294
A581	A581_D2	A581_D2_610000000800	1	1	0	0.49	0.577
A581	A581_D2	A581_D2_610000000813	1	0	1	0.125	0.487	10.3391	8.03649
A581	A581_D2	A581_D2_610000000828	1	0	1	0.109	0.53	9.66513	7.18023
A581	A581_D2	A581_D2_610000000834	1	0	0	0.262	0.562
A581	A581_D2	A581_D2_610000000844	1	1	1	0.205	0.615	10.7404	8.17543
A581	A581_D2	A581_D2_610000000850	1	1	1	0.099	0.547	10.7421	8.10301
A581	A581_D2	A581_D2_610000000871	1	1	0	0.319	0.697
A581	A581_D2	A581_D2_610000000878	1	0	0	0.076	0.548
A581	A581_D2	A581_D2_610000000880	1	1	1	0.049	0.467	13.9376	8.83777
A581	A581_D2	A581_D2_610000000889	1	1	0	0.127	0.532
A581	A581_D2	A581_D2_610000000893	1	1	1	0.176	0.491	10.5186	8.21599
A581	A581_D2	A581_D2_610000000899	1	0	0	0.087	0.487
A581	A581_D2	A581_D2_610000000904	1	1	1	0.092	0.571	8.64838	8.64838
A581	A581_D2	A581_D2_610000000921	1	1	1	0.049	0.495	12.5711	8.39676
A581	A581_D2	A581_D2_610000000935	1	1	0	0.099	0.607
A581	A581_D2	A581_D2_610000000939	1	1	0	0.079	0.45
A581	A581_D2	A581_D2_610000000942	1	1	1	0.209	0.765	8.72837	8.72837
A581	A581_D2	A581_D2_610000000946	1	1	0	0.227	0.619
A581	A581_D2	A581_D2_610000000951	1	0	0	0.109	0.548
A581	A581_D2	A581_D2_610000000961	1	0	0	0.087	0.64
A581	A581_D2	A581_D2_610000000962	1	0	1	0.095	0.713	8.50222	8.50222
A581	A581_D2	A581_D2_610000000963	1	1	1	0.029	0.472	10.4669	7.98198
A581	A581_D2	A581_D2_610000000964	1	0	0	0.061	0.593
A581	A581_D3	A581_D3_610000000404	1	0	0	0.209	0.586
A581	A581_D3	A581_D3_610000000412	1	1	0	0.256	0.44
A581	A581_D3	A581_D3_610000000431	1	1	0	0.195	0.585
A581	A581_D3	A581_D3_610000000445	1	1	0	0.13	0.459
A581	A581_D3	A581_D3_610000000452	1	1	0	0.29	0.444
A581	A581_D3	A581_D3_610000000475	1	1	1	0.268	0.478	16.5908	9.40698
A581	A581_D3	A581_D3_610000000497	1	1	1	0.412	0.598	15.749	8.93666
A581	A581_D3	A581_D3_610000000506	1	1	0	0.384	0.736
A581	A581_D3	A581_D3_610000000515	1	0	0	0.2	0.477
A581	A581_D3	A581_D3_610000000529	1	1	0	0.208	0.531
A581	A581_D3	A581_D3_610000000541	1	1	0	0.136	0.5
A581	A581_D3	A581_D3_610000000552	1	1	0	0.245	0.585
A581	A581_D3	A581_D3_610000000566	1	1	0	0.15	0.442
A581	A581_D3	A581_D3_610000000594	1	0	0	0.325	0.544
A581	A581_D3	A581_D3_610000000610	1	1	0	0.379	0.529
A581	A581_D3	A581_D3_610000000674	1	1	0	0.378	0.599
A581	A581_D3	A581_D3_610000000688	1	0	1	0.362	0.725	9.94662	9.25347
A581	A581_D3	A581_D3_610000000707	1	1	0	0.112	0.446
A581	A581_D3	A581_D3_610000000740	1	1	0	0.15	0.436
A581	A581_D3	A581_D3_610000000760	1	1	1	0.136	0.46	14.5422	8.93644
A581	A581_D3	A581_D3_610000000767	1	1	1	0.208	0.692	10.6078	8.20994
A581	A581_D3	A581_D3_610000000775	1	1	1	0.086	0.559	10.7124	8.14742
A581	A581_D3	A581_D3_610000000781	1	1	0	0.311	0.58
A581	A581_D3	A581_D3_610000000799	1	1	1	0.473	0.702	13.5246	8.63421
A581	A581_D3	A581_D3_610000000814	1	1	0	0.106	0.464
A581	A581_D3	A581_D3_610000000820	1	1	1	0.186	0.54	15.2293	8.88896
A581	A581_D3	A581_D3_610000000829	1	1	1	0.135	0.637	8.84176	8.84176
A581	A581_D3	A581_D3_610000000834	1	1	0	0.106	0.494
A581	A581_D3	A581_D3_610000000842	1	1	0	0.245	0.696
A581	A581_D3	A581_D3_610000000857	1	1	1	0.224	0.628	11.5791	8.80647
A581	A581_D3	A581_D3_610000000864	1	0	1	0.073	0.478	12.5198	8.80625
A581	A581_D3	A581_D3_610000000867	1	1	1	0.071	0.548	10.8594	8.37445
A581	A581_D3	A581_D3_610000000878	1	1	1	0.151	0.683	12.3092	8.78283
A581	A581_D3	A581_D3_610000000880	1	0	0	0.13	0.67
A581	A581_D3	A581_D3_610000000885	1	1	0	0.132	0.557
A581	A581_D3	A581_D3_610000000890	1	1	0	0.134	0.487
A581	A581_D3	A581_D3_610000000897	1	1	0	0.176	0.683
A581	A581_D3	A581_D3_610000000900	1	1	0	0.201	0.497
A581	A581_D3	A581_D3_610000000910	1	1	1	0.096	0.495	15.7459	9.05627
A581	A581_D3	A581_D3_610000000914	1	1	0	0.149	0.486
A581	A581_D3	A581_D3_610000000919	1	0	0	0.255	0.664
A581	A581_D3	A581_D3_610000000932	1	1	0	0.086	0.484
A581	A581_D3	A581_D3_610000000945	1	1	1	0.183	0.442	11.0717	8.58683
A581	A581_D3	A581_D3_610000000954	1	0	0	0.16	0.5
A581	A581_D3	A581_D3_610000000959	1	0	1	0.187	0.731	8.94743	8.94743
A581	A581_D3	A581_D3_610000000961	1	1	0	0.102	0.495
A581	A581_D3	A581_D3_610000000964	1	1	0	0.192	0.622
A581	A581_D3	A581_D3_610000000968	1	1	1	0.089	0.454	15.9263	9.31557
A581	A581_D3	A581_D3_610000000976	1	0	0	0.07	0.38
A581	A581_D3	A581_D3_610000000983	1	0	1	0.166	0.727	15.3454	8.76195
A581	A581_D3	A581_D3_610000001032	1	1	1	0.065	0.487	16.2338	9.27824
A581	A581_D3	A581_D3_610000001034	1	1	1	0.128	0.766	13.4384	8.72883
A581	A581_D3	A581_D3_610000001037	1	1	0	0.043	0.548
A581	A581_D4	A581_D4_610000000298	1	0	0	0.159	0.486
A581	A581_D4	A581_D4_610000000318	1	0	1	0.231	0.861	15.3861	9.05817
A581	A581_D4	A581_D4_610000000322	1	0	0	0.072	0.51
A581	A581_D4	A581_D4_610000000325	1	1	0	0.213	0.551
A581	A581_D4	A581_D4_610000000338	1	0	0	0.107	0.447
A581	A581_D4	A581_D4_610000000362	1	1	0	0.278	0.551
A581	A581_D4	A581_D4_610000000380	1	1	0	0.098	0.609
A581	A581_D4	A581_D4_610000000382	1	1	0	0.164	0.596
A581	A581_D4	A581_D4_610000000391	1	0	0	0.077	0.41
A581	A581_D4	A581_D4_610000000402	1	0	0	0.108	0.537
A581	A581_D4	A581_D4_610000000405	1	1	1	0.268	0.652	10.7833	8.21832
A581	A581_D4	A581_D4_610000000416	1	1	0	0.172	0.34
A581	A581_D4	A581_D4_610000000426	1	1	0	0.548	0.778
A581	A581_D4	A581_D4_610000000435	1	1	0	0.141	0.639
A581	A581_D4	A581_D4_610000000438	1	1	0	0.163	0.587
A581	A581_D4	A581_D4_610000000444	1	0	0	0.224	0.473
A581	A581_D4	A581_D4_610000000450	1	1	1	0.27	0.586	10.912	8.42707
A581	A581_D4	A581_D4_610000000456	1	0	1	0.052	0.275	15.0292	8.83886
A581	A581_D4	A581_D4_610000000475	1	0	0	0.271	0.555
A581	A581_D4	A581_D4_610000000479	1	1	0	0.244	0.617
A581	A581_D4	A581_D4_610000000486	1	1	0	0.176	0.49
A581	A581_D4	A581_D4_610000000496	1	1	0	0.225	0.613
A581	A581_D4	A581_D4_610000000509	1	0	1	0.146	0.623	11.1644	8.52535
A581	A581_D4	A581_D4_610000000522	1	0	0	0.617	0.863
A581	A581_D4	A581_D4_610000000540	1	1	1	0.109	0.534	13.508	8.7458
A581	A581_D4	A581_D4_610000000555	1	0	1	0.272	0.521	13.508	8.7458
A581	A581_D4	A581_D4_610000000582	1	1	1	0.033	0.122	16.0883	9.0539
A581	A581_D4	A581_D4_610000000593	1	1	0	0.006	0.122
A581	A581_D4	A581_D4_610000000597	1	0	0	0.135	0.471
A581	A581_D4	A581_D4_610000000602	1	1	0	0.164	0.53
A581	A581_D4	A581_D4_610000000611	1	0	0	0.08	0.541
A581	A581_D4	A581_D4_610000000661	1	1	1	0.143	0.515	14.5436	8.84985
A581	A581_D4	A581_D4_610000000681	1	1	1	0.04	0.454	12.7498	8.81797
A581	A581_D4	A581_D4_610000000682	1	1	1	0.105	0.738	8.81611	8.81611
A581	A581_D5	A581_D5_610000000411	1	0	0	0.586	0.561
A581	A581_D5	A581_D5_610000000426	1	1	0	0.133	0.516
A581	A581_D5	A581_D5_610000000441	1	1	0	0.231	0.528
A581	A581_D5	A581_D5_610000000465	1	1	1	0.165	0.7	10.512	8.2094
A581	A581_D5	A581_D5_610000000494	1	0	1	0.301	0.473	10.3944	7.75537
A581	A581_D5	A581_D5_610000000513	1	1	1	0.049	0.478	9.98299	7.49809
A581	A581_D5	A581_D5_610000000515	1	1	0	0.085	0.571
A581	A581_D5	A581_D5_610000000518	1	1	0	0.136	0.581
A581	A581_D5	A581_D5_610000000526	1	0	0	0.148	0.458
A581	A581_D5	A581_D5_610000000544	1	0	0	0.095	0.441
A581	A581_D5	A581_D5_610000000553	1	0	1	0.114	0.503	10.1146	7.81204
A581	A581_D5	A581_D5_610000000564	1	0	0	0.092	0.433
A581	A581_D5	A581_D5_610000000567	1	1	0	0.093	0.609
A581	A581_D5	A581_D5_610000000570	1	1	0	0.461	0.67
A581	A581_D5	A581_D5_610000000596	1	0	0	0.014	0.16
A581	A581_D5	A581_D5_610000000615	1	0	1	0.474	0.558	10.3102	7.82526
A581	A581_D5	A581_D5_610000000628	1	1	0	0.172	0.534
A581	A581_D5	A581_D5_610000000641	1	1	1	0.16	0.581	14.888	8.62076
A581	A581_D5	A581_D5_610000000656	1	1	1	0.073	0.431	9.99759	7.695
A581	A581_D5	A581_D5_610000000673	1	1	0	0.196	0.517
A581	A581_D5	A581_D5_610000000681	1	0	1	0.116	0.487	10.7635	8.19857
A581	A581_D5	A581_D5_610000000698	1	1	1	0.245	0.456	10.5704	8.08551
A581	A581_D5	A581_D5_610000000713	1	0	1	0.18	0.513	15.6646	8.67523
A581	A581_D5	A581_D5_610000000732	1	1	0	0.015	0.122
A581	A581_D5	A581_D5_610000000745	1	0	0	0.023	0.286
A581	A581_D5	A581_D5_610000000751	1	1	0	0.078	0.407
A581	A581_D5	A581_D5_610000000762	1	0	0	0.038	0.314
A581	A581_D5	A581_D5_610000000768	1	0	1	0.171	0.509	13.0126	8.52398
A581	A581_D5	A581_D5_610000000779	1	1	0	0.379	0.471
A581	A581_D5	A581_D5_610000000796	1	0	1	0.478	0.487	12.0934	8.56702
A581	A581_D5	A581_D5_610000000812	1	1	1	0.175	0.456	10.4536	7.8145
A581	A581_D5	A581_D5_610000000823	1	0	1	0.101	0.495	10.8916	8.40667
A581	A581_D5	A581_D5_610000000830	1	0	1	0.181	0.487	12.153	8.51541
A581	A581_D5	A581_D5_610000000844	1	0	1	0.445	0.752	10.1475	7.84495
A581	A581_D5	A581_D5_610000000855	1	1	1	0.087	0.493	10.3714	8.06886
A581	A581_D5	A581_D5_610000000863	1	1	0	0.247	0.487
A581	A581_D5	A581_D5_610000000870	1	0	0	0.202	0.487
A581	A581_D5	A581_D5_610000000900	1	1	1	0.363	0.546	10.2062	9.51304
A581	A581_D5	A581_D5_610000000931	1	1	0	0.151	0.53
A581	A581_D5	A581_D5_610000000940	1	0	1	0.211	0.575	10.8409	8.20184
A581	A581_D5	A581_D5_610000000947	1	1	1	0.418	0.834	10.1068	7.80421
A581	A581_D5	A581_D5_610000000954	1	0	0	0.066	0.441
A581	A581_D5	A581_D5_610000000964	1	1	0	0.134	0.437
A581	A581_D5	A581_D5_610000000979	1	0	0	0.053	0.122
A581	A581_D5	A581_D5_610000001010	1	1	1	0.347	0.689	10.3663	8.16908
A581	A581_D5	A581_D5_610000001066	1	1	1	0.065	0.548	14.7953	8.57469
A581	A581_D5	A581_D5_610000001068	1	1	1	0.071	0.548	14.1261	8.61268
A581	A581_D5	A581_D5_610000001102	1	0	0	0.178	0.58
A581	A581_D5	A581_D5_610000001114	1	0	1	0.096	0.527	16.3749	9.22652
A581	A581_D5	A581_D5_610000001116	1	1	0	0.138	0.487
A581	A581_D5	A581_D5_610000001120	1	0	1	0.198	0.651	10.32	7.9221
A581	A581_D5	A581_D5_610000001132	1	1	0	0.066	0.487
A581	A581_D5	A581_D5_610000001133	1	1	1	0.087	0.691	10.32	7.9221
A582	A582_D1	A582_D1_610000001026	1	0	1	0.255	0.73	12.207	9.56791
A582	A582_D1	A582_D1_610000001027	1	1	1	0.114	0.598	11.9076	9.34269
A582	A582_D1	A582_D1_610000001046	1	0	1	0.096	0.471	12.207	9.56791
A582	A582_D1	A582_D1_610000001060	1	1	0	0.353	0.532
A582	A582_D1	A582_D1_610000001086	1	1	0	0.105	0.627
A582	A582_D1	A582_D1_610000001091	1	1	0	0.164	0.525
A582	A582_D1	A582_D1_610000001099	1	1	0	0.152	0.623
A582	A582_D1	A582_D1_610000001106	1	1	0	0.118	0.511
A582	A582_D1	A582_D1_610000001113	1	1	1	0.102	0.558	17.3537	9.96048
A582	A582_D1	A582_D1_610000001117	1	1	1	0.066	0.575	17.3537	9.96048
A582	A582_D1	A582_D1_610000001120	1	1	1	0.155	0.629	10.4446	9.75149
A582	A582_D1	A582_D1_610000001123	1	1	1	0.322	0.89	14.6983	9.62939
A582	A582_D1	A582_D1_610000001127	1	0	0	0.128	0.668
A582	A582_D1	A582_D1_610000001129	1	1	0	0.514	0.899
A582	A582_D1	A582_D1_610000001154	1	1	1	0.282	0.607	15.0372	9.72403
A582	A582_D1	A582_D1_610000001165	1	1	1	0.137	0.571	15.0372	9.72403
A582	A582_D1	A582_D1_610000001174	1	1	1	0.969	0.997	15.8316	9.66831
A582	A582_D1	A582_D1_610000001185	1	0	1	0.082	0.574	15.8316	9.66831
A582	A582_D1	A582_D1_610000001187	1	1	1	0.21	0.723	12.1028	9.46376
A582	A582_D1	A582_D1_610000001190	1	1	0	0.187	0.454
A582	A582_D1	A582_D1_610000001203	1	1	1	0.184	0.493	14.0135	9.53618
A582	A582_D1	A582_D1_610000001210	1	0	0	0.312	0.529
A582	A582_D1	A582_D1_610000001231	1	1	1	0.017	0.159	13.9289	9.59821
A582	A582_D1	A582_D1_610000001239	1	0	0	0.154	0.729
A582	A582_D1	A582_D1_610000001245	1	1	0	0.075	0.457
A582	A582_D1	A582_D1_610000001249	1	1	0	0.208	0.791
A582	A582_D1	A582_D1_610000001252	1	0	1	0.099	0.487	11.6472	9.34458
A582	A582_D1	A582_D1_610000001273	1	1	1	0.36	0.466	15.9799	9.86838
A582	A582_D1	A582_D1_610000001289	1	1	0	0.599	0.629
A582	A582_D1	A582_D1_610000001321	1	0	0	0.624	0.746
A582	A582_D1	A582_D1_610000001337	1	1	0	0.76	0.865
A582	A582_D1	A582_D1_610000001356	1	0	1	0.073	0.413	9.87575	9.87575
A582	A582_D1	A582_D1_610000001364	1	0	0	0.202	0.493
A582	A582_D1	A582_D1_610000001371	1	1	0	0.48	0.728
A582	A582_D1	A582_D1_610000001379	1	0	0	0.188	0.567
A582	A582_D1	A582_D1_610000001407	1	1	1	0.165	0.601	10.9603	8.47537
A582	A582_D1	A582_D1_610000001417	1	1	1	0.201	0.508	15.3016	9.60788
A582	A582_D1	A582_D1_610000001431	1	0	1	0.036	0.517	16.5918	9.77071
A582	A582_D1	A582_D1_610000001439	1	0	0	0.128	0.478
A582	A582_D1	A582_D1_610000001457	1	1	1	0.053	0.589	14.4145	9.65236
A582	A582_D1	A582_D1_610000001502	1	1	1	0.047	0.562	11.6665	9.26861
A582	A582_D1	A582_D1_610000001503	1	1	1	0.224	0.598	12.1135	9.47439
A582	A582_D1	A582_D1_610000001518	1	0	1	0.28	0.763	11.9763	9.33721
A582	A582_D1	A582_D1_610000001522	1	1	1	0.605	0.944	11.2741	8.635
A582	A582_D1	A582_D1_610000001530	1	0	1	0.126	0.68	11.8642	9.37926
A582	A582_D1	A582_D1_610000001539	1	1	1	0.198	0.776	11.6565	9.09153
A582	A582_D1	A582_D1_610000001541	1	1	1	0.079	0.592	11.7311	9.33317
A582	A582_D1	A582_D1_610000001544	1	0	0	0.07	0.615
A582	A582_D2	A582_D2_610000000417	1	1	0	0.109	0.492
A582	A582_D2	A582_D2_610000000424	1	1	0	0.055	0.536
A582	A582_D2	A582_D2_610000000426	1	1	1	0.089	0.442	14.0518	9.11729
A582	A582_D2	A582_D2_610000000435	1	1	1	0.391	0.679	10.977	8.67437
A582	A582_D2	A582_D2_610000000445	1	1	0	0.063	0.581
A582	A582_D2	A582_D2_610000000447	1	1	0	0.206	0.464
A582	A582_D2	A582_D2_610000000457	1	0	1	0.289	0.606	10.5526	8.06772
A582	A582_D2	A582_D2_610000000492	1	1	1	0.126	0.643	10.7939	8.15486
A582	A582_D2	A582_D2_610000000497	1	1	1	0.132	0.683	10.7939	8.15486
A582	A582_D2	A582_D2_610000000500	1	0	1	0.103	0.386	11.1804	8.69545
A582	A582_D2	A582_D2_610000000508	1	0	1	0.046	0.288	11.1804	8.69545
A582	A582_D2	A582_D2_610000000521	1	1	0	0.096	0.628
A582	A582_D2	A582_D2_610000000525	1	0	1	0.138	0.524	13.0005	9.10867
A582	A582_D2	A582_D2_610000000539	1	1	1	0.266	0.452	13.0005	9.10867
A582	A582_D2	A582_D2_610000000567	1	1	0	0.224	0.665
A582	A582_D2	A582_D2_610000000577	1	1	0	0.292	0.698
A582	A582_D2	A582_D2_610000000584	1	1	0	0.063	0.53
A582	A582_D2	A582_D2_610000000604	1	1	1	0.212	0.54	10.3572	8.05462
A582	A582_D2	A582_D2_610000000621	1	1	0	0.125	0.586
A582	A582_D2	A582_D2_610000000627	1	0	0	0.256	0.518
A582	A582_D2	A582_D2_610000000646	1	1	0	0.553	0.748
A582	A582_D2	A582_D2_610000000658	1	0	1	0.313	0.498	10.4298	8.12725
A582	A582_D2	A582_D2_610000000674	1	0	0	0.087	0.538
A582	A582_D2	A582_D2_610000000679	1	0	0	0.135	0.636
A582	A582_D2	A582_D2_610000000682	1	0	0	0.137	0.641
A582	A582_D2	A582_D2_610000000690	1	0	0	0.123	0.562
A582	A582_D2	A582_D2_610000000700	1	0	0	0.325	0.532
A582	A582_D2	A582_D2_610000000715	1	0	1	0.124	0.481	13.9162	9.15403
A582	A582_D2	A582_D2_610000000721	1	0	0	0.122	0.609
A582	A582_D2	A582_D2_610000000730	1	0	0	0.092	0.48
A582	A582_D2	A582_D2_610000000737	1	0	0	0.094	0.506
A582	A582_D2	A582_D2_610000000742	1	1	0	0.203	0.593
A582	A582_D2	A582_D2_610000000748	1	1	0	0.221	0.458
A582	A582_D2	A582_D2_610000000765	1	1	1	0.46	0.697	10.8325	8.19343
A582	A582_D2	A582_D2_610000000779	1	0	0	0.086	0.463
A582	A582_D2	A582_D2_610000000788	1	1	1	0.168	0.498	10.9732	8.6706
A582	A582_D2	A582_D2_610000000802	1	0	0	0.395	0.531
A582	A582_D2	A582_D2_610000000818	1	0	0	0.18	0.578
A582	A582_D2	A582_D2_610000000825	1	0	1	0.137	0.654	9.7386	9.04545
A582	A582_D2	A582_D2_610000000829	1	1	0	0.235	0.643
A582	A582_D2	A582_D2_610000000837	1	1	0	0.074	0.574
A582	A582_D2	A582_D2_610000000840	1	1	0	0.241	0.478
A582	A582_D2	A582_D2_610000000850	1	0	0	0.336	0.512
A582	A582_D2	A582_D2_610000000866	1	1	1	0.075	0.506	14.8944	9.14821
A582	A582_D2	A582_D2_610000000877	1	1	1	0.333	0.724	10.2121	7.81422
A582	A582_D2	A582_D2_610000000888	1	1	0	0.459	0.932
A582	A582_D2	A582_D2_610000000891	1	0	0	0.224	0.548
A582	A582_D2	A582_D2_610000000902	1	1	0	0.143	0.601
A582	A582_D2	A582_D2_610000000919	1	1	0	0.262	0.409
A582	A582_D2	A582_D2_610000000940	1	0	0	0.059	0.433
A582	A582_D2	A582_D2_610000000942	1	1	0	0.152	0.59
A582	A582_D2	A582_D2_610000000946	1	1	0	0.116	0.56
A582	A582_D2	A582_D2_610000000949	1	0	0	0.055	0.424
A582	A582_D2	A582_D2_610000000951	1	1	0	0.039	0.408
A582	A582_D2	A582_D2_610000000953	1	1	0	0.057	0.457
A582	A582_D2	A582_D2_610000000957	1	1	0	0.22	0.794
A582	A582_D2	A582_D2_610000000959	1	1	0	0.044	0.41
A582	A582_D2	A582_D2_610000000962	1	1	0	0.087	0.487
A582	A582_D2	A582_D2_610000000965	1	1	0	0.045	0.528
A582	A582_D2	A582_D2_610000000969	1	1	0	0.066	0.552
A582	A582_D2	A582_D2_610000000973	1	1	1	0.059	0.533	14.4545	9.12661
A582	A582_D2	A582_D2_610000000980	1	0	1	0.095	0.508	15.3967	9.29414
A582	A582_D2	A582_D2_610000000985	1	0	1	0.111	0.609	13.1175	9.07444
A582	A582_D2	A582_D2_610000000987	1	0	0	0.08	0.511
A582	A582_D2	A582_D2_610000000999	1	1	0	0.32	0.725
A582	A582_D2	A582_D2_610000001013	1	1	1	0.106	0.609	13.9767	9.14835
A582	A582_D2	A582_D2_610000001018	1	1	1	0.131	0.559	13.9767	9.14835
A582	A582_D2	A582_D2_610000001023	1	1	0	0.139	0.511
A582	A582_D2	A582_D2_610000001028	1	1	0	0.152	0.609
A582	A582_D2	A582_D2_610000001032	1	1	1	0.438	0.583	14.6795	9.17819
A582	A582_D2	A582_D2_610000001049	1	0	0	0.251	0.67
A582	A582_D2	A582_D2_610000001054	1	0	0	0.052	0.505
A582	A582_D2	A582_D2_610000001055	1	0	1	0.026	0.396	10.8989	8.414
A582	A582_D2	A582_D2_610000001056	1	1	1	0.056	0.573	9.75624	9.75624
A582	A582_D2	A582_D2_610000001057	1	1	1	0.155	0.84	14.4545	9.12661
A582	A582_D2	A582_D2_610000001058	1	1	1	0.095	0.623	9.56617	9.56617
A582	A582_D2	A582_D2_610000001059	1	1	1	0.073	0.653	15.3967	9.29414
A582	A582_D3	A582_D3_610000000492	1	1	1	0.105	0.509	12.6901	9.25614
A582	A582_D3	A582_D3_610000000501	1	1	0	0.194	0.433
A582	A582_D3	A582_D3_610000000512	1	1	0	0.188	0.592
A582	A582_D3	A582_D3_610000000524	1	1	0	0.281	0.485
A582	A582_D3	A582_D3_610000000536	1	0	1	0.224	0.467	11.0871	8.78454
A582	A582_D3	A582_D3_610000000572	1	1	0	0.001	0.122
A582	A582_D3	A582_D3_610000000574	1	0	0	0.252	0.561
A582	A582_D3	A582_D3_610000000584	1	1	0	0.221	0.564
A582	A582_D3	A582_D3_610000000613	1	1	0	0.257	0.507
A582	A582_D3	A582_D3_610000000621	1	0	1	0.15	0.757	16.465	9.45022
A582	A582_D3	A582_D3_610000000624	1	1	0	0.073	0.345
A582	A582_D3	A582_D3_610000000634	1	0	1	0.05	0.379	9.69522	9.69522
A582	A582_D3	A582_D3_610000000669	1	0	1	0.206	0.487	15.7084	9.46621
A582	A582_D3	A582_D3_610000000677	1	1	1	0.096	0.427	13.3982	9.27102
A582	A582_D3	A582_D3_610000000703	1	1	1	0.095	0.584	16.3012	9.67578
A582	A582_D3	A582_D3_610000000705	1	1	1	0.056	0.46	16.3012	9.67578
A582	A582_D3	A582_D3_610000000708	1	1	1	0.255	0.714	15.2451	9.40737
A582	A582_D3	A582_D3_610000000711	1	0	0	0.129	0.56
A582	A582_D3	A582_D3_610000000720	1	1	0	0.136	0.487
A582	A582_D3	A582_D3_610000000729	1	1	0	0.17	0.558
A582	A582_D3	A582_D3_610000000736	1	0	0	0.16	0.488
A582	A582_D3	A582_D3_610000000744	1	1	0	0.194	0.545
A582	A582_D3	A582_D3_610000000759	1	1	1	0.085	0.544	9.70635	9.70635
A582	A582_D3	A582_D3_610000000764	1	0	0	0.164	0.544
A582	A582_D3	A582_D3_610000000772	1	0	1	0.214	0.555	15.6108	9.64722
A582	A582_D3	A582_D3_610000000786	1	0	0	0.185	0.49
A582	A582_D3	A582_D3_610000000793	1	0	0	0.118	0.548
A582	A582_D3	A582_D3_610000000796	1	0	1	0.097	0.404	16.8268	9.781
A582	A582_D3	A582_D3_610000000812	1	0	0	0.169	0.342
A582	A582_D3	A582_D3_610000000824	1	1	0	0.13	0.487
A582	A582_D3	A582_D3_610000000830	1	0	0	0.111	0.498
A582	A582_D3	A582_D3_610000000835	1	0	1	0.352	0.51	11.6521	9.01308
A582	A582_D3	A582_D3_610000000852	1	1	1	0.128	0.497	10.768	10.0748
A582	A582_D3	A582_D3_610000000858	1	1	1	0.121	0.52	11.5148	9.21226
A582	A582_D3	A582_D3_610000000861	1	0	0	0.107	0.471
A582	A582_D3	A582_D3_610000000872	1	0	1	0.24	0.618	12.916	9.27837
A582	A582_D3	A582_D3_610000000887	1	1	0	0.265	0.52
A582	A582_D3	A582_D3_610000000903	1	0	0	0.315	0.586
A582	A582_D3	A582_D3_610000000917	1	0	0	0.056	0.427
A582	A582_D3	A582_D3_610000000920	1	1	1	0.087	0.612	14.8479	9.24948
A582	A582_D3	A582_D3_610000000931	1	1	1	0.171	0.549	13.3445	9.2841
A582	A582_D3	A582_D3_610000000940	1	1	1	0.069	0.417	14.5136	9.29864
A582	A582_D3	A582_D3_610000000948	1	0	0	0.078	0.407
A582	A582_D3	A582_D3_610000000957	1	1	1	0.184	0.43	12.8599	9.27633
A582	A582_D3	A582_D3_610000000968	1	0	1	0.112	0.538	11.1019	8.53692
A582	A582_D3	A582_D3_610000000980	1	1	0	0.231	0.609
A582	A582_D3	A582_D3_610000000991	1	1	1	0.15	0.527	16.9691	9.46634
A582	A582_D3	A582_D3_610000001003	1	0	1	0.167	0.452	16.2746	9.64388
A582	A582_D3	A582_D3_610000001011	1	1	0	0.114	0.585
A582	A582_D3	A582_D3_610000001013	1	0	1	0.097	0.638	16.5037	9.64099
A582	A582_D3	A582_D3_610000001015	1	1	1	0.146	0.534	16.6128	9.5144
A582	A582_D3	A582_D3_610000001021	1	0	0	0.098	0.433
A582	A582_D3	A582_D3_610000001028	1	1	1	0.185	0.522	11.4637	8.97876
A582	A582_D3	A582_D3_610000001047	1	0	0	0.067	0.248
A582	A582_D3	A582_D3_610000001058	1	1	0	0.175	0.548
A582	A582_D3	A582_D3_610000001069	1	1	0	0.212	0.484
A582	A582_D3	A582_D3_610000001096	1	0	1	0.115	0.478	11.5528	9.15495
A582	A582_D3	A582_D3_610000001103	1	1	1	0.174	0.821	9.73406	9.73406
A582	A582_D3	A582_D3_610000001107	1	1	1	0.213	0.612	16.8737	9.9354
A582	A582_D3	A582_D3_610000001122	1	1	1	0.148	0.504	15.7274	9.54328
A582	A582_D3	A582_D3_610000001129	1	1	0	0.095	0.482
A582	A582_D3	A582_D3_610000001132	1	1	1	0.088	0.497	9.70635	9.70635
A582	A582_D3	A582_D3_610000001136	1	0	1	0.137	0.453	9.28067	9.28067
A582	A582_D3	A582_D3_610000001150	1	1	0	0.055	0.552
A582	A582_D4	A582_D4_610000000252	1	1	0	0.064	0.43
A582	A582_D4	A582_D4_610000000260	1	1	1	0.438	0.671	14.9245	8.70592
A582	A582_D4	A582_D4_610000000278	1	1	0	0.143	0.513
A582	A582_D4	A582_D4_610000000283	1	1	1	0.07	0.431	14.5651	8.38298
A582	A582_D4	A582_D4_610000000286	1	1	1	0.071	0.513	14.5651	8.38298
A582	A582_D4	A582_D4_610000000289	1	0	1	0.097	0.464	14.2959	8.83629
A582	A582_D4	A582_D4_610000000298	1	1	1	0.037	0.497	13.7427	8.54423
A582	A582_D4	A582_D4_610000000300	1	1	1	0.211	0.575	16.0111	8.85725
A582	A582_D4	A582_D4_610000000318	1	1	0	0.139	0.533
A582	A582_D4	A582_D4_610000000327	1	1	1	0.064	0.427	10.2068	7.80887
A582	A582_D4	A582_D4_610000000329	1	1	0	0.082	0.487
A582	A582_D4	A582_D4_610000000332	1	1	0	0.22	0.464
A582	A582_D4	A582_D4_610000000344	1	0	1	0.208	0.628	9.63153	8.93838
A582	A582_D4	A582_D4_610000000349	1	1	1	0.065	0.427	13.0769	8.6342
A582	A582_D4	A582_D4_610000000361	1	1	1	0.139	0.559	10.545	9.85189
A582	A582_D4	A582_D4_610000000367	1	1	1	0.194	0.522	14.8516	8.71383
A582	A582_D4	A582_D4_610000000378	1	1	0	0.207	0.609
A582	A582_D4	A582_D4_610000000388	1	0	0	0.14	0.56
A582	A582_D4	A582_D4_610000000401	1	1	0	0.227	0.585
A582	A582_D4	A582_D4_610000000423	1	1	0	0.103	0.64
A582	A582_D4	A582_D4_610000000425	1	0	1	0.011	0.122	8.58805	8.58805
A582	A582_D4	A582_D4_610000000433	1	0	0	0.134	0.536
A582	A582_D4	A582_D4_610000000443	1	1	0	0.276	0.571
A582	A582_D4	A582_D4_610000000457	1	1	1	0.166	0.502	14.239	8.92581
A582	A582_D4	A582_D4_610000000469	1	1	1	0.299	0.977	15.2312	8.83927
A582	A582_D4	A582_D4_610000000481	1	0	1	0.181	0.549	8.92662	8.92662
A582	A582_D4	A582_D4_610000000491	1	0	0	0.086	0.352
A582	A582_D4	A582_D4_610000000504	1	0	1	0.101	0.466	16.1814	8.85034
A582	A582_D4	A582_D4_610000000524	1	1	1	0.075	0.609	10.4091	8.0112
A582	A582_D4	A582_D4_610000000526	1	1	0	0.278	0.602
A582	A582_D4	A582_D4_610000000536	1	1	0	0.073	0.451
A582	A582_D4	A582_D4_610000000540	1	1	0	0.117	0.488
A582	A582_D4	A582_D4_610000000550	1	1	1	0.03	0.487	16.0257	8.75822
A582	A582_D5	A582_D5_610000000478	1	1	0	0.083	0.414
A582	A582_D5	A582_D5_610000000485	1	0	1	0.231	0.562	10.0899	7.7873
A582	A582_D5	A582_D5_610000000491	1	1	0	0.1	0.506
A582	A582_D5	A582_D5_610000000502	1	1	0	0.157	0.585
A582	A582_D5	A582_D5_610000000519	1	0	1	0.079	0.445	15.8399	9.0026
A582	A582_D5	A582_D5_610000000528	1	0	0	0.075	0.457
A582	A582_D5	A582_D5_610000000534	1	0	0	0.02	0.122
A582	A582_D5	A582_D5_610000000543	1	1	0	0.072	0.384
A582	A582_D5	A582_D5_610000000563	1	1	1	0.082	0.548	10.7564	8.27148
A582	A582_D5	A582_D5_610000000565	1	0	0	0.042	0.468
A582	A582_D5	A582_D5_610000000567	1	0	0	0.156	0.516
A582	A582_D5	A582_D5_610000000586	1	0	0	0.23	0.548
A582	A582_D5	A582_D5_610000000593	1	0	0	0.107	0.451
A582	A582_D5	A582_D5_610000000598	1	0	0	0.097	0.444
A582	A582_D5	A582_D5_610000000614	1	1	1	0.202	0.559	15.655	9.13286
A582	A582_D5	A582_D5_610000000627	1	0	1	0.363	0.688	11.0838	8.68586
A582	A582_D5	A582_D5_610000000640	1	1	0	0.159	0.53
A582	A582_D5	A582_D5_610000000652	1	1	0	0.141	0.546
A582	A582_D5	A582_D5_610000000672	1	1	0	0.12	0.517
A582	A582_D5	A582_D5_610000000693	1	1	0	0.183	0.609
A582	A582_D5	A582_D5_610000000698	1	1	0	0.39	0.737
A582	A582_D5	A582_D5_610000000716	1	1	0	0.051	0.487
A582	A582_D5	A582_D5_610000000718	1	0	1	0.09	0.511	15.9316	9.33175
A582	A582_D5	A582_D5_610000000721	1	1	0	0.154	0.493
A582	A582_D5	A582_D5_610000000727	1	0	0	0.067	0.5
A582	A582_D5	A582_D5_610000000730	1	0	1	0.138	0.648	15.1092	9.16904
A582	A582_D5	A582_D5_610000000740	1	1	1	0.224	0.689	11.2595	8.77457
A582	A582_D5	A582_D5_610000000750	1	1	1	0.211	0.585	10.8405	8.44257
A582	A582_D5	A582_D5_610000000762	1	1	0	0.093	0.511
A582	A582_D5	A582_D5_610000000783	1	1	1	0.22	0.53	14.975	9.01654
A582	A582_D5	A582_D5_610000000793	1	0	1	0.322	0.562	15.1667	8.88256
A582	A582_D5	A582_D5_610000000808	1	1	0	0.09	0.522
A582	A582_D5	A582_D5_610000000812	1	0	1	0.013	0.179	15.517	8.90089
A582	A582_D5	A582_D5_610000000821	1	0	0	0.139	0.495
A582	A582_D5	A582_D5_610000000839	1	0	0	0.144	0.74
A582	A582_D5	A582_D5_610000000841	1	1	0	0.055	0.389
A582	A582_D5	A582_D5_610000000852	1	0	1	0.031	0.122	15.1214	9.13498
A582	A582_D5	A582_D5_610000000862	1	0	1	0.323	0.725	10.2454	7.60634
A582	A582_D5	A582_D5_610000000881	1	1	0	0.11	0.43
A582	A582_D5	A582_D5_610000000888	1	0	0	0.108	0.509
A582	A582_D5	A582_D5_610000000899	1	1	1	0.073	0.453	16.2346	9.35116
A582	A582_D5	A582_D5_610000000904	1	1	0	0.161	0.618
A582	A582_D5	A582_D5_610000000913	1	1	0	0.085	0.446
A582	A582_D5	A582_D5_610000000921	1	0	0	0.063	0.487
A582	A582_D5	A582_D5_610000000924	1	0	1	0.483	0.773	10.8108	8.41294
A582	A582_D5	A582_D5_610000000931	1	1	1	0.204	0.412	10.8108	8.41294
A582	A582_D5	A582_D5_610000000941	1	1	1	0.22	0.559	15.8683	9.21545
A582	A582_D5	A582_D5_610000000948	1	1	0	0.303	0.579
A582	A582_D5	A582_D5_610000000966	1	1	0	0.018	0.122
A582	A582_D5	A582_D5_610000000980	1	0	0	0.007	0.122
A582	A582_D6	A582_D6_610000000471	1	0	0	0.54	0.557
A582	A582_D6	A582_D6_610000000485	1	1	0	0.468	0.687
A582	A582_D6	A582_D6_610000000499	1	0	0	0.575	0.838
A582	A582_D6	A582_D6_610000000510	1	1	0	0.323	0.596
A582	A582_D6	A582_D6_610000000521	1	0	1	0.247	0.566	10.8256	8.18654
A582	A582_D6	A582_D6_610000000535	1	1	0	0.205	0.708
A582	A582_D6	A582_D6_610000000539	1	1	0	0.071	0.541
A582	A582_D6	A582_D6_610000000542	1	0	0	0.131	0.536
A582	A582_D6	A582_D6_610000000556	1	0	0	0.134	0.475
A582	A582_D6	A582_D6_610000000561	1	1	1	0.063	0.414	11.3029	8.90504
A582	A582_D6	A582_D6_610000000577	1	1	1	0.293	0.669	10.9814	8.41641
A582	A582_D6	A582_D6_610000000582	1	1	0	0.26	0.483
A582	A582_D6	A582_D6_610000000595	1	1	0	0.232	0.75
A582	A582_D6	A582_D6_610000000603	1	1	1	0.183	0.596	10.5236	8.03873
A582	A582_D6	A582_D6_610000000612	1	0	1	0.218	0.544	11.2508	8.68588
A582	A582_D6	A582_D6_610000000621	1	1	0	0.238	0.631
A582	A582_D6	A582_D6_610000000634	1	1	0	0.812	0.992
A582	A582_D6	A582_D6_610000000645	1	0	0	0.219	0.522
A582	A582_D6	A582_D6_610000000679	1	0	0	0.112	0.478
A582	A582_D6	A582_D6_610000000692	1	1	1	0.258	0.575	14.227	9.02855
A582	A582_D6	A582_D6_610000000708	1	0	0	0.14	0.477
A582	A582_D6	A582_D6_610000000717	1	1	1	0.103	0.634	10.5926	8.98321
A582	A582_D6	A582_D6_610000000719	1	0	1	0.152	0.59	15.9742	9.14444
A582	A582_D6	A582_D6_610000000723	1	1	0	0.41	0.637
A582	A582_D6	A582_D6_610000000733	1	1	0	0.716	0.841
A582	A582_D6	A582_D6_610000000744	1	0	0	0.589	0.657
A582	A582_D6	A582_D6_610000000763	1	1	0	0.802	1.033
A582	A582_D6	A582_D6_610000000771	1	1	0	0.222	0.67
A582	A582_D6	A582_D6_610000000782	1	1	1	0.315	0.719	15.1684	9.12818
A582	A582_D6	A582_D6_610000000790	1	1	0	0.651	0.807
A582	A582_D6	A582_D6_610000000804	1	0	0	0.185	0.605
A582	A582_D6	A582_D6_610000000808	1	1	0	0.156	0.771
A582	A582_D6	A582_D6_610000000810	1	1	0	0.123	0.465
A582	A582_D6	A582_D6_610000000826	1	0	1	0.213	0.462	10.6801	8.11513
A582	A582_D6	A582_D6_610000000838	1	1	0	0.392	0.53
A582	A582_D6	A582_D6_610000000873	1	0	1	0.204	0.563	11.0781	8.51311
A582	A582_D6	A582_D6_610000000881	1	1	0	0.152	0.495
A582	A582_D6	A582_D6_610000000889	1	1	1	0.058	0.6	11.0479	8.40883
A582	A582_D6	A582_D6_610000000892	1	0	0	0.185	0.552
A582	A582_D6	A582_D6_610000000899	1	0	0	0.388	0.572
A582	A582_D6	A582_D6_610000000910	1	1	0	0.25	0.516
A582	A582_D6	A582_D6_610000000920	1	0	0	0.249	0.573
A582	A582_D6	A582_D6_610000000927	1	0	0	0.306	0.589
A582	A582_D6	A582_D6_610000000935	1	1	1	0.155	0.67	10.199	9.50589
A582	A582_D6	A582_D6_610000000942	1	0	0	0.64	0.759
A582	A582_D6	A582_D6_610000000952	1	0	0	0.804	0.611
A582	A582_D6	A582_D6_610000000998	1	0	0	0.547	0.819
A582	A582_D6	A582_D6_610000001007	1	1	1	0.381	0.591	10.9037	8.50577
A582	A582_D6	A582_D6_610000001020	1	0	0	0.306	0.654
A582	A582_D6	A582_D6_610000001029	1	1	1	0.176	0.692	14.5602	9.09215
A582	A582_D6	A582_D6_610000001036	1	1	1	0.504	0.451	14.843	9.13585
A582	A582_D6	A582_D6_610000001056	1	1	0	0.234	0.631
A582	A582_D6	A582_D6_610000001062	1	1	1	0.079	0.67	10.5635	8.07864
A582	A582_D7	A582_D7_610000000393	1	1	1	0.203	0.548	14.2134	9.16995
A582	A582_D7	A582_D7_610000000396	1	1	0	0.164	0.541
A582	A582_D7	A582_D7_610000000402	1	1	0	0.17	0.601
A582	A582_D7	A582_D7_610000000407	1	1	0	0.237	0.519
A582	A582_D7	A582_D7_610000000419	1	0	1	0.117	0.525	9.24643	9.24643
A582	A582_D7	A582_D7_610000000434	1	1	0	0.092	0.548
A582	A582_D7	A582_D7_610000000437	1	0	1	0.219	0.662	14.0756	9.14831
A582	A582_D7	A582_D7_610000000444	1	1	0	0.223	0.603
A582	A582_D7	A582_D7_610000000475	1	1	0	0.329	0.698
A582	A582_D7	A582_D7_610000000484	1	1	0	0.196	0.791
A582	A582_D7	A582_D7_610000000486	1	0	1	0.232	0.54	10.2259	10.2259
A582	A582_D7	A582_D7_610000000495	1	1	1	0.096	0.513	17.7606	10.2026
A582	A582_D7	A582_D7_610000000500	1	1	0	0.29	0.551
A582	A582_D7	A582_D7_610000000524	1	1	1	0.146	0.506	11.5969	8.95788
A582	A582_D7	A582_D7_610000000550	1	0	0	0.132	0.544
A582	A582_D7	A582_D7_610000000556	1	1	1	0.058	0.489	15.365	9.15444
A582	A582_D7	A582_D7_610000000560	1	1	1	0.076	0.493	14.0865	9.13064
A582	A582_D7	A582_D7_610000000583	1	1	1	0.133	0.512	11.1798	8.98253
A582	A582_D7	A582_D7_610000000593	1	0	1	0.09	0.391	15.5225	9.27446
A582	A582_D7	A582_D7_610000000601	1	1	0	0.289	0.518
A582	A582_D7	A582_D7_610000000619	1	0	1	0.486	0.686	9.19393	9.19393
A582	A582_D7	A582_D7_610000000644	1	1	0	0.29	0.61
A582	A582_D7	A582_D7_610000000658	1	1	1	0.083	0.56	14.2363	9.12431
A582	A582_D7	A582_D7_610000000660	1	1	0	0.134	0.511
A582	A582_D7	A582_D7_610000000667	1	1	1	0.392	0.6	11.3393	8.77433
A582	A582_D7	A582_D7_610000000685	1	1	0	0.095	0.691
A582	A582_D7	A582_D7_610000000688	1	1	1	0.147	0.708	11.0292	8.72659
A582	A582_D7	A582_D7_610000000700	1	0	1	0.104	0.57	15.5727	9.37013
A582	A582_D7	A582_D7_610000000705	1	1	0	0.327	0.737
A582	A582_D7	A582_D7_610000000721	1	1	0	0.558	0.706
A582	A582_D7	A582_D7_610000000728	1	0	0	0.119	0.484
A582	A582_D7	A582_D7_610000000733	1	0	0	0.402	0.592
A582	A582_D7	A582_D7_610000000771	1	0	0	0.363	0.846
A582	A582_D7	A582_D7_610000000777	1	1	1	0.417	0.797	9.8314	9.13826
A582	A582_D7	A582_D7_610000000786	1	0	0	0.217	0.82
A582	A582_D7	A582_D7_610000000788	1	1	1	0.138	0.63	9.5715	9.5715
A582	A582_D7	A582_D7_610000000792	1	0	0	0.083	0.521
A582	A582_D7	A582_D7_610000000795	1	1	1	0.096	0.642	11.1553	8.59031
A582	A582_D7	A582_D7_610000000797	1	0	0	0.168	0.706
A582	A582_D7	A582_D7_610000000799	1	1	0	0.133	0.585
A582	A582_D7	A582_D7_610000000803	1	1	1	0.452	0.601	15.7838	9.39522
A582	A582_D7	A582_D7_610000000823	1	1	1	0.077	0.665	11.1553	8.59031
A582	A582_D7	A582_D7_610000000825	1	1	1	0.03	0.487	16.0935	9.4828
A582	A582_D8	A582_D8_610000000530	1	1	1	0.307	0.545	11.4239	8.8589
A582	A582_D8	A582_D8_610000000549	1	1	1	0.331	0.866	16.3042	9.20995
A582	A582_D8	A582_D8_610000000555	1	1	0	0.325	0.293
A582	A582_D8	A582_D8_610000000572	1	1	1	0.214	0.503	13.5595	9.15275
A582	A582_D8	A582_D8_610000000585	1	1	0	0.248	0.707
A582	A582_D8	A582_D8_610000000591	1	1	1	0.209	0.538	11.5932	9.02822
A582	A582_D8	A582_D8_610000000605	1	0	0	0.235	0.569
A582	A582_D8	A582_D8_610000000614	1	1	1	0.234	0.952	16.0055	9.30233
A582	A582_D8	A582_D8_610000000620	1	0	1	0.19	0.596	11.3241	8.75911
A582	A582_D8	A582_D8_610000000629	1	1	0	0.132	0.548
A582	A582_D8	A582_D8_610000000645	1	0	1	0.021	0.259	11.3464	8.94847
A582	A582_D8	A582_D8_610000000651	1	1	1	0.281	0.566	16.5856	9.43024
A582	A582_D8	A582_D8_610000000668	1	1	1	0.14	0.72	16.5856	9.43024
A582	A582_D8	A582_D8_610000000672	1	0	1	0.141	0.515	10.0504	9.35729
A582	A582_D8	A582_D8_610000000678	1	1	0	0.246	0.498
A582	A582_D8	A582_D8_610000000689	1	1	1	0.104	0.573	16.4232	9.32901
A582	A582_D8	A582_D8_610000000695	1	1	0	0.042	0.495
A582	A582_D8	A582_D8_610000000698	1	1	0	0.317	0.603
A582	A582_D8	A582_D8_610000000709	1	1	1	0.103	0.66	14.2332	9.13944
A582	A582_D8	A582_D8_610000000715	1	1	1	0.187	0.551	16.2683	9.20187
A582	A582_D8	A582_D8_610000000724	1	1	0	0.295	0.641
A582	A582_D8	A582_D8_610000000754	1	1	1	0.13	0.592	9.60199	9.60199
A582	A582_D8	A582_D8_610000000760	1	1	0	0.223	0.45
A582	A582_D8	A582_D8_610000000775	1	0	0	0.161	0.603
A582	A582_D8	A582_D8_610000000783	1	0	0	0.415	0.809
A582	A582_D8	A582_D8_610000000791	1	0	0	0.037	0.519
A582	A582_D8	A582_D8_610000000794	1	1	0	0.164	0.617
A582	A582_D8	A582_D8_610000000798	1	0	0	0.24	0.733
A582	A582_D8	A582_D8_610000000803	1	1	0	0.332	0.529
A582	A582_D8	A582_D8_610000000814	1	1	1	0.135	0.575	9.65713	9.65713
A582	A582_D8	A582_D8_610000000830	1	1	0	0.131	0.494
A582	A582_D8	A582_D8_610000000840	1	1	1	0.443	0.589	15.7053	9.24383
A582	A582_D8	A582_D8_610000000857	1	1	1	0.236	0.672	15.5609	9.32844
A582	A582_D8	A582_D8_610000000876	1	0	0	0.31	0.606
A582	A582_D8	A582_D8_610000000890	1	1	1	0.419	0.808	14.6253	9.14883
A582	A582_D8	A582_D8_610000000897	1	0	0	0.164	0.543
A582	A582_D8	A582_D8_610000000915	1	1	0	0.085	0.578
A582	A582_D8	A582_D8_610000000929	1	0	0	0.485	0.658
A582	A582_D8	A582_D8_610000000943	1	0	1	0.319	0.809	11.6244	9.05949
A582	A582_D8	A582_D8_610000000947	1	1	0	0.207	0.552
A582	A582_D8	A582_D8_610000000960	1	1	1	0.217	0.908	11.5201	9.03519
A582	A582_D8	A582_D8_610000000966	1	1	1	0.209	0.542	11.5201	9.03519
A582	A582_D8	A582_D8_610000000976	1	1	0	0.507	0.687
A582	A582_D8	A582_D8_610000000991	1	0	0	0.225	0.643
A582	A582_D8	A582_D8_610000000999	1	1	0	0.126	0.684
A582	A582_D8	A582_D8_610000001009	1	0	0	0.312	0.709
A582	A582_D8	A582_D8_610000001032	1	1	1	1.148	1.186	11.3537	9.05116
A582	A582_D8	A582_D8_610000001044	1	1	0	0.865	0.77
A582	A582_D8	A582_D8_610000001061	1	1	1	0.243	0.549	16.4922	9.49648
A582	A582_D8	A582_D8_610000001085	1	1	0	0.152	0.644
A582	A582_D8	A582_D8_610000001091	1	1	0	0.09	0.541
A582	A582_D8	A582_D8_610000001095	1	1	0	0.317	0.575
A582	A582_D8	A582_D8_610000001113	1	1	1	0.313	0.595	9.1048	9.1048
A582	A582_D8	A582_D8_610000001124	1	1	0	0.224	0.564
A582	A582_D8	A582_D8_610000001131	1	1	0	0.191	0.617
A582	A582_D8	A582_D8_610000001140	1	0	0	0.223	0.548
A582	A582_D8	A582_D8_610000001154	1	0	0	0.092	0.479
A582	A582_D8	A582_D8_610000001162	1	1	0	0.159	0.525
A582	A582_D8	A582_D8_610000001177	1	1	1	0.195	0.492	11.5108	9.02594
A582	A582_D8	A582_D8_610000001199	1	1	0	0.773	0.634
A582	A582_D8	A582_D8_610000001224	1	0	1	0.527	0.661	14.7057	9.22095
A582	A582_D8	A582_D8_610000001245	1	1	0	0.136	0.499
A582	A582_D9	A582_D9_610000000446	1	1	0	0.21	0.725
A582	A582_D9	A582_D9_610000000451	1	0	1	0.213	0.517	14.7342	9.11376
A582	A582_D9	A582_D9_610000000462	1	0	0	0.391	0.573
A582	A582_D9	A582_D9_610000000476	1	1	0	0.123	0.585
A582	A582_D9	A582_D9_610000000483	1	1	0	0.079	0.569
A582	A582_D9	A582_D9_610000000486	1	1	1	0.286	0.67	15.5377	9.30521
A582	A582_D9	A582_D9_610000000506	1	1	0	0.266	0.855
A582	A582_D9	A582_D9_610000000516	1	1	0	0.162	0.55
A582	A582_D9	A582_D9_610000000530	1	1	0	0.326	0.802
A582	A582_D9	A582_D9_610000000537	1	1	0	0.025	0.203
A582	A582_D9	A582_D9_610000000551	1	0	1	0.892	0.943	15.1264	9.08379
A582	A582_D9	A582_D9_610000000563	1	1	0	0.111	0.657
A582	A582_D9	A582_D9_610000000567	1	1	1	0.385	0.713	11.0552	8.65735
A582	A582_D9	A582_D9_610000000579	1	1	1	0.156	0.541	16.2055	9.25091
A582	A582_D9	A582_D9_610000000588	1	0	1	0.119	0.597	15.4153	9.2189
A582	A582_D9	A582_D9_610000000591	1	1	0	0.054	0.571
A582	A582_D9	A582_D9_610000000600	1	1	0	0.314	0.675
A582	A582_D9	A582_D9_610000000607	1	1	0	0.414	0.636
A582	A582_D9	A582_D9_610000000617	1	1	0	0.145	0.48
A582	A582_D9	A582_D9_610000000628	1	0	0	0.309	0.56
A582	A582_D9	A582_D9_610000000638	1	1	0	0.128	0.506
A582	A582_D9	A582_D9_610000000656	1	1	0	0.165	0.539
A582	A582_D9	A582_D9_610000000663	1	1	0	0.083	0.662
A582	A582_D9	A582_D9_610000000668	1	1	0	0.156	0.532
A582	A582_D9	A582_D9_610000000674	1	0	1	0.138	0.75	9.25112	9.25112
A582	A582_D9	A582_D9_610000000678	1	0	1	0.268	0.501	10.7435	8.44095
A582	A582_D9	A582_D9_610000000706	1	0	1	0.085	0.553	15.1947	9.10108
A582	A582_D9	A582_D9_610000000708	1	1	0	0.149	0.821
A582	A582_D9	A582_D9_610000000710	1	0	1	0.644	0.6	11.6176	8.97852
A582	A582_D9	A582_D9_610000000725	1	1	0	0.22	0.596
A582	A582_D9	A582_D9_610000000733	1	0	0	0.366	0.539
A582	A582_D9	A582_D9_610000000746	1	0	0	0.084	0.396
A582	A582_D9	A582_D9_610000000756	1	1	0	0.48	0.755
A582	A582_D9	A582_D9_610000000768	1	1	1	0.382	0.754	14.6081	9.01707
A582	A582_D9	A582_D9_610000000776	1	1	0	0.417	0.654
A582	A582_D9	A582_D9_610000000787	1	1	0	0.409	0.745
A582	A582_D9	A582_D9_610000000802	1	0	0	0.291	0.648
A582	A582_D9	A582_D9_610000000831	1	0	0	0.077	0.449
A582	A582_D9	A582_D9_610000000845	1	0	1	0.115	0.536	10.7811	8.38325
A582	A582_D9	A582_D9_610000000851	1	1	0	0.144	0.495
A582	A582_D9	A582_D9_610000000857	1	1	0	0.195	0.507
A582	A582_D9	A582_D9_610000000874	1	0	0	0.111	0.489
A582	A582_D9	A582_D9_610000000897	1	1	1	0.234	0.767	14.3645	9.01741
A582	A582_D9	A582_D9_610000000900	1	1	0	0.391	0.569
A582	A582_D9	A582_D9_610000000918	1	1	0	0.127	0.53
A582	A582_D9	A582_D9_610000000927	1	1	0	0.017	0.122
A582	A582_D9	A582_D9_610000000936	1	1	0	0.256	0.488
A582	A582_D9	A582_D9_610000000951	1	1	1	0.187	0.529	11.0907	8.69278
A582	A582_D9	A582_D9_610000000963	1	1	0	0.138	0.526
A582	A582_D9	A582_D9_610000000989	1	1	1	0.207	0.713	15.0388	9.06754
A582	A582_D9	A582_D9_610000000992	1	0	1	0.178	0.659	11.2195	8.65456
A582	A582_D9	A582_D9_610000000996	1	1	0	0.105	0.605
A582	A582_D10	A582_D10_610000000321	1	0	0	0.106	0.315
A582	A582_D10	A582_D10_610000000331	1	0	0	0.207	0.678
A582	A582_D10	A582_D10_610000000345	1	0	0	0.152	0.487
A582	A582_D10	A582_D10_610000000355	1	1	0	0.282	0.611
A582	A582_D10	A582_D10_610000000382	1	0	0	0.089	0.548
A582	A582_D10	A582_D10_610000000387	1	0	0	0.058	0.441
A582	A582_D10	A582_D10_610000000410	1	0	1	0.396	0.682	14.675	8.77509
A582	A582_D10	A582_D10_610000000417	1	0	0	0.063	0.566
A582	A582_D10	A582_D10_610000000433	1	1	0	0.174	0.586
A582	A582_D10	A582_D10_610000000440	1	1	0	0.175	0.726
A582	A582_D10	A582_D10_610000000443	1	1	0	0.259	0.63
A582	A582_D10	A582_D10_610000000457	1	0	1	0.236	0.643	10.9032	8.41827
A582	A582_D10	A582_D10_610000000462	1	0	0	0.179	0.521
A582	A582_D10	A582_D10_610000000475	1	1	1	0.127	0.597	10.2573	7.85945
A582	A582_D10	A582_D10_610000000490	1	0	0	0.068	0.364
A582	A582_D10	A582_D10_610000000497	1	1	0	0.223	0.573
A582	A582_D10	A582_D10_610000000538	1	1	1	0.218	0.594	15.4095	9.08337
A582	A582_D10	A582_D10_610000000543	1	0	0	0.201	0.562
A582	A582_D10	A582_D10_610000000552	1	0	0	0.117	0.509
A582	A582_D10	A582_D10_610000000562	1	0	1	0.258	0.68	10.6538	8.25595
A582	A582_D10	A582_D10_610000000587	1	0	1	0.209	0.603	13.7633	8.66341
A582	A582_D10	A582_D10_610000000596	1	1	1	0.453	0.799	10.748	8.26308
A582	A582_D10	A582_D10_610000000614	1	0	1	0.061	0.525	10.4623	8.06437
A582	A582_D10	A582_D10_610000000619	1	1	1	0.075	0.634	10.3521	8.04949
A582	A582_D10	A582_D10_610000000623	1	1	0	0.083	0.529
A582	A582_D10	A582_D10_610000000625	1	0	0	0.051	0.5
A582	A582_D10	A582_D10_610000000628	1	1	1	0.122	0.696	10.3521	8.04949
A582	A582_D10	A582_D10_610000000639	1	0	0	0.079	0.441
A582	A582_D10	A582_D10_610000000650	1	0	0	0.055	0.593
A582	A582_D10	A582_D10_610000000651	1	1	1	0.061	0.615	10.2573	7.85945
A582	A582_D11	A582_D11_610000000387	1	1	1	0.04	0.383	14.5306	8.49036
A582	A582_D11	A582_D11_610000000391	1	1	1	0.083	0.426	14.5306	8.49036
A582	A582_D11	A582_D11_610000000397	1	0	1	0.282	0.609	10.141	7.57608
A582	A582_D11	A582_D11_610000000407	1	0	1	0.04	0.306	16.1063	8.96663
A582	A582_D11	A582_D11_610000000414	1	0	0	0.086	0.352
A582	A582_D11	A582_D11_610000000424	1	1	1	0.059	0.263	10.303	7.81809
A582	A582_D11	A582_D11_610000000439	1	0	0	0.587	0.485
A582	A582_D11	A582_D11_610000000468	1	1	1	0.146	0.544	9.22692	8.53377
A582	A582_D11	A582_D11_610000000478	1	1	0	0.115	0.497
A582	A582_D11	A582_D11_610000000487	1	1	1	0.246	0.605	14.2968	8.64787
A582	A582_D11	A582_D11_610000000517	1	0	0	0.141	0.47
A582	A582_D11	A582_D11_610000000529	1	1	1	0.083	0.586	9.74346	9.05031
A582	A582_D11	A582_D11_610000000538	1	0	0	0.424	0.829
A582	A582_D11	A582_D11_610000000546	1	1	1	0.159	0.71	16.8157	9.21034
A582	A582_D11	A582_D11_610000000548	1	1	1	0.164	0.654	14.1779	8.61338
A582	A582_D11	A582_D11_610000000565	1	0	0	0.157	0.71
A582	A582_D11	A582_D11_610000000567	1	1	1	0.324	0.587	14.1061	8.7262
A582	A582_D11	A582_D11_610000000580	1	1	0	0.296	0.5
A582	A582_D11	A582_D11_610000000598	1	1	0	0.31	0.669
A582	A582_D11	A582_D11_610000000608	1	1	0	0.237	0.618
A582	A582_D11	A582_D11_610000000616	1	0	1	0.171	0.454	13.3824	8.69105
A582	A582_D11	A582_D11_610000000624	1	1	0	0.127	0.594
A582	A582_D11	A582_D11_610000000629	1	0	1	0.117	0.503	9.39857	8.70542
A582	A582_D11	A582_D11_610000000635	1	1	0	0.615	1.025
A582	A582_D11	A582_D11_610000000647	1	1	0	0.226	0.645
A582	A582_D11	A582_D11_610000000655	1	0	0	0.173	0.562
A582	A582_D11	A582_D11_610000000666	1	1	1	0.182	0.769	13.3043	8.61295
A582	A582_D11	A582_D11_610000000668	1	0	1	0.146	0.454	10.8464	8.3615
A582	A582_D11	A582_D11_610000000681	1	0	0	0.119	0.464
A582	A582_D11	A582_D11_610000000692	1	1	0	0.136	0.787
A582	A582_D11	A582_D11_610000000705	1	1	0	0.343	0.504
A582	A582_D11	A582_D11_610000000717	1	1	1	0.265	0.766	10.2838	7.88593
A582	A582_D11	A582_D11_610000000721	1	1	0	0.435	0.634
A582	A582_D11	A582_D11_610000000734	1	1	0	0.035	0.49
A582	A582_D11	A582_D11_610000000736	1	1	0	0.088	0.487
A582	A582_D11	A582_D11_610000000739	1	1	1	0.102	0.459	10.9605	8.39552
A582	A582_D11	A582_D11_610000000751	1	1	1	0.13	0.49	15.6906	8.78184
A582	A582_D11	A582_D11_610000000754	1	0	1	0.123	0.443	10.3419	7.94402
A582	A582_D11	A582_D11_610000000759	1	1	0	0.545	0.835
A582	A582_D11	A582_D11_610000000773	1	1	1	0.104	0.613	13.1064	8.54205
A582	A582_D11	A582_D11_610000000775	1	1	1	0.262	0.63	13.9617	8.73058
A582	A582_D11	A582_D11_610000000785	1	1	1	0.388	0.716	14.129	8.64831
A582	A582_D11	A582_D11_610000000793	1	1	0	0.032	0.322
A582	A582_D11	A582_D11_610000000801	1	0	1	0.477	0.813	10.8069	8.24196
A582	A582_D11	A582_D11_610000000809	1	1	1	0.256	0.713	15.7059	8.89792
A582	A582_D11	A582_D11_610000000817	1	0	0	0.14	0.636
A582	A582_D11	A582_D11_610000000820	1	1	0	0.412	0.752
A582	A582_D11	A582_D11_610000000828	1	1	0	0.22	0.629
A582	A582_D11	A582_D11_610000000835	1	1	0	0.07	0.535
A582	A582_D11	A582_D11_610000000837	1	1	1	0.057	0.512	14.4039	8.63554
A582	A582_D11	A582_D11_610000000844	1	1	0	0.142	0.524
A582	A582_D11	A582_D11_610000000855	1	1	1	0.157	0.693	15.4362	8.61618
A582	A582_D11	A582_D11_610000000857	1	0	1	0.068	0.453	8.79006	8.79006
A582	A582_D11	A582_D11_610000000860	1	1	1	0.042	0.51	9.96118	9.26804
A582	A582_D11	A582_D11_610000000862	1	1	1	0.07	0.603	10.8217	8.42376
A582	A582_D11	A582_D11_610000000868	1	1	1	0.165	0.535	14.5253	8.67889
A582	A582_D11	A582_D11_610000000874	1	0	1	0.069	0.558	15.0915	8.65054
A582	A582_D11	A582_D11_610000000877	1	1	1	0.169	0.526	10.304	7.90615
A582	A582_D11	A582_D11_610000000888	1	0	0	0.048	0.55
A582	A582_D11	A582_D11_610000000889	1	0	0	0.08	0.673
A582	A582_D11	A582_D11_610000000892	1	1	1	0.058	0.604	14.4039	8.63554
A582	A582_D11	A582_D11_610000000893	1	1	0	0.1	0.63
A582	A582_D12	A582_D12_610000000267	1	1	0	0.46	0.419
A582	A582_D12	A582_D12_610000000277	1	1	1	0.348	0.68	15.2448	9.47649
A582	A582_D12	A582_D12_610000000293	1	0	0	0.422	0.683
A582	A582_D12	A582_D12_610000000307	1	1	0	0.657	0.636
A582	A582_D12	A582_D12_610000000327	1	1	0	0.398	0.664
A582	A582_D12	A582_D12_610000000351	1	0	0	0.494	0.459
A582	A582_D12	A582_D12_610000000372	1	1	1	0.365	0.679	11.55	8.9109
A582	A582_D12	A582_D12_610000000391	1	1	0	0.275	0.622
A582	A582_D12	A582_D12_610000000400	1	1	0	0.187	0.473
A582	A582_D12	A582_D12_610000000412	1	1	1	0.261	0.727	9.70502	9.70502
A582	A582_D12	A582_D12_610000000424	1	1	0	0.088	0.647
A582	A582_D12	A582_D12_610000000428	1	0	1	0.026	0.433	11.3738	8.80882
A582	A582_D12	A582_D12_610000000431	1	1	0	0.1	0.599
A582	A582_D12	A582_D12_610000000433	1	1	1	0.119	0.492	14.0836	9.22381
A582	A582_D12	A582_D12_610000000438	1	1	1	0.28	0.723	11.6054	9.12046
A582	A582_D12	A582_D12_610000000449	1	1	0	0.305	0.579
A582	A582_D12	A582_D12_610000000461	1	0	1	0.175	0.557	10.4689	10.4689
A582	A582_D12	A582_D12_610000000489	1	1	0	0.257	0.477
A582	A582_D12	A582_D12_610000000499	1	0	0	0.214	0.696
A582	A582_D12	A582_D12_610000000504	1	1	1	0.188	0.572	10.9624	8.56454
A582	A582_D12	A582_D12_610000000511	1	0	1	0.186	0.561	9.26131	9.26131
A582	A582_D12	A582_D12_610000000520	1	0	0	0.076	0.548
A582	A582_D12	A582_D12_610000000536	1	0	0	0.037	0.489
A582	A582_D12	A582_D12_610000000540	1	0	0	0.292	0.554
A582	A582_D12	A582_D12_610000000562	1	1	0	0.122	0.543
A582	A582_D12	A582_D12_610000000569	1	1	1	0.144	0.262	13.9844	9.32093
A582	A582_D12	A582_D12_610000000590	1	1	0	0.164	0.487
A582	A582_D12	A582_D12_610000000596	1	0	0	0.107	0.548
A582	A582_D12	A582_D12_610000000599	1	0	0	0.093	0.574
A582	A582_D12	A582_D12_610000000601	1	0	0	0.223	0.676
A582	A582_D12	A582_D12_610000000612	1	1	0	0.389	0.597
A582	A582_D12	A582_D12_610000000625	1	0	1	0.152	0.503	16.5655	9.65279
A582	A582_D12	A582_D12_610000000650	1	0	1	0.274	0.506	15.9217	9.38064
A582	A582_D12	A582_D12_610000000667	1	1	0	0.685	0.816
A582	A582_D12	A582_D12_610000000684	1	1	1	0.124	0.515	9.24048	9.24048
A582	A582_D13	A582_D13_610000000295	1	0	1	0.211	0.528	10.0136	7.71105
A582	A582_D13	A582_D13_610000000302	1	1	1	0.355	0.54	8.94972	8.94972
A582	A582_D13	A582_D13_610000000316	1	1	0	0.304	0.572
A582	A582_D13	A582_D13_610000000322	1	1	0	0.273	0.578
A582	A582_D13	A582_D13_610000000337	1	1	1	0.22	0.718	13.9969	8.6033
A582	A582_D13	A582_D13_610000000344	1	1	1	0.172	0.602	10.9265	8.2874
A582	A582_D13	A582_D13_610000000358	1	1	1	0.216	0.584	15.3159	8.82669
A582	A582_D13	A582_D13_610000000364	1	0	0	0.184	0.525
A582	A582_D13	A582_D13_610000000371	1	1	1	0.598	0.71	10.0354	7.63754
A582	A582_D13	A582_D13_610000000392	1	0	1	0.083	0.575	10.8649	8.22588
A582	A582_D13	A582_D13_610000000408	1	1	0	0.271	0.533
A582	A582_D13	A582_D13_610000000439	1	0	1	0.118	0.442	11.0746	8.43558
A582	A582_D13	A582_D13_610000000452	1	1	1	0.151	0.513	9.47641	8.78326
A582	A582_D13	A582_D13_610000000460	1	1	0	0.315	0.547
A582	A582_D13	A582_D13_610000000475	1	0	0	0.269	0.587
A582	A582_D13	A582_D13_610000000485	1	1	0	0.713	0.671
A582	A582_D13	A582_D13_610000000505	1	0	0	0.419	0.453
A582	A582_D13	A582_D13_610000000517	1	1	0	0.248	0.601
A582	A582_D13	A582_D13_610000000526	1	0	0	0.275	0.585
A582	A582_D13	A582_D13_610000000540	1	1	0	0.238	0.66
A582	A582_D13	A582_D13_610000000548	1	1	1	0.433	0.649	10.3069	9.2083
A582	A582_D13	A582_D13_610000000559	1	1	0	0.215	0.597
A582	A582_D13	A582_D13_610000000597	1	0	0	0.124	0.521
A582	A582_D13	A582_D13_610000000601	1	1	1	0.287	0.625	10.5831	8.38583
A582	A582_D13	A582_D13_610000000611	1	0	1	0.215	0.561	10.6717	8.10671
A582	A582_D13	A582_D13_610000000619	1	1	1	0.482	0.587	14.4041	8.65152
A582	A582_D13	A582_D13_610000000641	1	1	1	0.103	0.629	9.33239	8.63924
A582	A582_D13	A582_D13_610000000646	1	1	1	0.173	0.619	13.8598	8.7784
A582	A582_D13	A582_D13_610000000651	1	0	0	0.231	0.554
A582	A582_D13	A582_D13_610000000672	1	1	0	0.19	0.567
A582	A582_D13	A582_D13_610000000683	1	0	0	0.201	0.5
A582	A582_D13	A582_D13_610000000695	1	0	1	0.171	0.614	11.1899	8.55082
A582	A582_D13	A582_D13_610000000703	1	1	0	0.056	0.302
A582	A582_D13	A582_D13_610000000721	1	1	1	0.173	0.753	13.2746	8.66947
A582	A582_D13	A582_D13_610000000723	1	1	0	0.364	0.697
A582	A582_D13	A582_D13_610000000741	1	0	0	0.155	0.609
A582	A582_D13	A582_D13_610000000751	1	1	0	0.062	0.548
A582	A582_D13	A582_D13_610000000761	1	0	0	0.084	0.523
A582	A582_D13	A582_D13_610000000785	1	0	0	0.298	0.583
A582	A582_D14	A582_D14_610000000444	1	0	0	0.189	0.618
A582	A582_D14	A582_D14_610000000453	1	1	0	0.175	0.566
A582	A582_D14	A582_D14_610000000462	1	1	0	0.129	0.528
A582	A582_D14	A582_D14_610000000482	1	1	1	0.116	0.469	15.4831	9.45483
A582	A582_D14	A582_D14_610000000490	1	1	1	0.177	0.744	15.5064	9.39273
A582	A582_D14	A582_D14_610000000495	1	1	1	0.491	0.57	13.3449	9.1552
A582	A582_D14	A582_D14_610000000515	1	1	1	0.859	0.646	10.5526	8.15475
A582	A582_D14	A582_D14_610000000546	1	0	0	0.066	0.526
A582	A582_D14	A582_D14_610000000548	1	0	1	0.072	0.522	15.4617	9.33704
A582	A582_D14	A582_D14_610000000550	1	1	0	0.371	0.547
A582	A582_D14	A582_D14_610000000567	1	1	0	0.265	0.51
A582	A582_D14	A582_D14_610000000579	1	1	0	0.102	0.464
A582	A582_D14	A582_D14_610000000588	1	1	0	0.119	0.687
A582	A582_D14	A582_D14_610000000593	1	0	0	0.046	0.506
A582	A582_D14	A582_D14_610000000595	1	1	0	0.162	0.518
A582	A582_D14	A582_D14_610000000601	1	1	0	0.202	0.623
A582	A582_D14	A582_D14_610000000607	1	1	1	0.382	0.794	15.7138	9.15556
A582	A582_D14	A582_D14_610000000614	1	1	1	0.059	0.487	10.8816	8.24251
A582	A582_D14	A582_D14_610000000616	1	1	0	0.084	0.58
A582	A582_D14	A582_D14_610000000621	1	0	1	0.086	0.668	11.0595	8.6616
A582	A582_D14	A582_D14_610000000623	1	1	0	0.521	0.691
A582	A582_D14	A582_D14_610000000637	1	0	1	0.13	0.672	11.0788	8.77622
A582	A582_D14	A582_D14_610000000639	1	1	1	0.083	0.672	11.0788	8.77622
A582	A582_D14	A582_D14_610000000649	1	1	0	0.152	0.504
A582	A582_D14	A582_D14_610000000657	1	0	1	0.253	0.58	16.115	9.28301
A582	A582_D14	A582_D14_610000000673	1	1	1	0.483	0.969	19.2448	10.8509
A582	A582_D14	A582_D14_610000000680	1	1	0	0.188	0.639
A582	A582_D14	A582_D14_610000000702	1	1	0	0.485	0.576
A582	A582_D14	A582_D14_610000000717	1	1	1	0.358	0.812	16.4703	9.52145
A582	A582_D14	A582_D14_610000000722	1	0	0	0.066	0.486
A582	A582_D14	A582_D14_610000000724	1	1	1	0.319	0.588	11.2207	8.65575
A582	A582_D14	A582_D14_610000000735	1	1	0	0.172	0.681
A582	A582_D14	A582_D14_610000000739	1	1	0	0.207	0.818
A582	A582_D14	A582_D14_610000000741	1	1	0	0.189	0.559
A582	A582_D14	A582_D14_610000000749	1	1	0	0.233	0.536
A582	A582_D14	A582_D14_610000000766	1	1	0	0.122	0.616
A582	A582_D14	A582_D14_610000000772	1	1	1	0.059	0.57	16.4529	9.57977
A582	A582_D14	A582_D14_610000000774	1	0	0	0.116	0.476
A582	A582_D14	A582_D14_610000000785	1	0	1	0.07	0.503	17.6648	10.3752
A582	A582_D14	A582_D14_610000000801	1	1	1	0.273	0.73	15.7127	9.1183
A582	A582_D14	A582_D14_610000000806	1	1	1	0.228	0.756	15.7127	9.1183
A582	A582_D14	A582_D14_610000000809	1	1	0	0.052	0.604
A582	A582_D14	A582_D14_610000000814	1	1	0	0.202	0.696
A582	A582_D14	A582_D14_610000000826	1	0	0	0.173	0.477
A582	A582_D14	A582_D14_610000000835	1	1	1	0.116	0.735	15.9798	9.19087
A582	A582_D14	A582_D14_610000000837	1	1	1	0.224	0.574	10.5262	9.13987
A582	A582_D14	A582_D14_610000000845	1	1	1	0.569	0.651	10.6559	8.09093
A582	A582_D14	A582_D14_610000000867	1	0	0	0.101	0.708
A582	A582_D14	A582_D14_610000000869	1	1	1	0.129	0.745	10.3169	9.21827
A582	A582_D14	A582_D14_610000000871	1	0	0	0.196	0.593
A582	A582_D14	A582_D14_610000000877	1	1	1	0.07	0.544	11.4731	8.90811
A582	A582_D14	A582_D14_610000000880	1	1	1	0.686	0.94	11.1491	8.95184
A582	A582_D14	A582_D14_610000000902	1	0	1	0.214	0.434	11.0228	8.45788
A582	A582_D14	A582_D14_610000000920	1	0	1	0.15	0.599	11.1942	8.70928
A582	A582_D14	A582_D14_610000000926	1	1	0	0.143	0.709
A582	A582_D14	A582_D14_610000000928	1	0	0	0.207	0.557
A582	A582_D14	A582_D14_610000000949	1	0	0	0.458	0.612
A582	A582_D14	A582_D14_610000000966	1	0	1	0.447	0.876	15.5026	9.40456
A582	A582_D14	A582_D14_610000000974	1	0	0	0.277	0.61
A582	A582_D14	A582_D14_610000000987	1	1	1	0.45	0.591	11.294	8.89612
A582	A582_D14	A582_D14_610000001009	1	0	0	0.162	0.511
A582	A582_D14	A582_D14_610000001017	1	1	0	0.242	0.731
A582	A582_D14	A582_D14_610000001022	1	1	1	0.082	0.64	15.5064	9.39273
A582	A582_D14	A582_D14_610000001032	1	1	0	0.068	0.452
A582	A582_D14	A582_D14_610000001034	1	0	0	0.045	0.543
A582	A582_D14	A582_D14_610000001035	1	1	1	0.079	0.67	14.1552	9.13128
A582	A582_D14	A582_D14_610000001036	1	1	1	0.062	0.618	17.3352	9.74129
A582	A582_D14	A582_D14_610000001037	1	1	1	0.075	0.487	15.953	9.44124
A582	A582_D14	A582_D14_610000001038	1	1	1	0.059	0.609	14.2052	9.06942
A582	A582_D14	A582_D14_610000001039	1	0	0	0.041	0.485
A582	A582_D15	A582_D15_610000000284	1	1	0	0.569	0.504
A582	A582_D15	A582_D15_610000000321	1	1	0	0.082	0.57
A582	A582_D15	A582_D15_610000000325	1	1	0	0.109	0.628
A582	A582_D15	A582_D15_610000000329	1	0	1	0.183	0.567	12.8572	8.59447
A582	A582_D15	A582_D15_610000000349	1	1	1	0.13	0.521	14.5054	8.64751
A582	A582_D15	A582_D15_610000000356	1	1	1	0.138	0.495	10.1519	9.05325
A582	A582_D15	A582_D15_610000000365	1	1	0	0.104	0.476
A582	A582_D15	A582_D15_610000000371	1	1	0	0.198	0.612
A582	A582_D15	A582_D15_610000000385	1	1	0	0.091	0.468
A582	A582_D15	A582_D15_610000000392	1	1	0	0.183	0.542
A582	A582_D15	A582_D15_610000000400	1	1	0	0.356	0.624
A582	A582_D15	A582_D15_610000000411	1	1	0	0.12	0.47
A582	A582_D15	A582_D15_610000000422	1	0	1	0.237	0.565	9.64434	8.54572
A582	A582_D15	A582_D15_610000000429	1	1	1	0.52	0.567	10.106	7.80345
A582	A582_D15	A582_D15_610000000448	1	1	0	0.085	0.5
A582	A582_D15	A582_D15_610000000452	1	1	0	0.066	0.557
A582	A582_D15	A582_D15_610000000455	1	1	1	0.25	0.487	10.6988	8.30093
A582	A582_D15	A582_D15_610000000467	1	1	1	0.28	0.659	10.6988	8.30093
A582	A582_D15	A582_D15_610000000485	1	1	1	0.13	0.667	15.4218	8.94327
A582	A582_D15	A582_D15_610000000498	1	1	0	0.126	0.476
A582	A582_D15	A582_D15_610000000514	1	0	0	0.224	0.392
A582	A582_D15	A582_D15_610000000531	1	1	0	0.197	0.811
A582	A582_D15	A582_D15_610000000533	1	1	1	0.672	0.792	10.7262	8.32833
A582	A582_D15	A582_D15_610000000549	1	1	0	0.918	1.001
A582	A582_D15	A582_D15_610000000584	1	0	0	0.088	0.602
A582	A582_D15	A582_D15_610000000586	1	1	0	0.08	0.462
A582	A582_D15	A582_D15_610000000588	1	1	0	0.124	0.525
A582	A582_D15	A582_D15_610000000613	1	1	0	0.328	0.472
A582	A582_D15	A582_D15_610000000629	1	0	0	0.075	0.437
A582	A582_D15	A582_D15_610000000636	1	1	0	0.302	0.767
A582	A582_D15	A582_D15_610000000644	1	1	0	0.052	0.412
A582	A582_D15	A582_D15_610000000648	1	0	0	0.015	0.142
A582	A582_D15	A582_D15_610000000654	1	1	0	0.409	0.707
A582	A582_D15	A582_D15_610000000664	1	1	1	0.139	0.578	14.895	8.60528
A582	A582_D15	A582_D15_610000000670	1	1	0	0.185	0.581
A582	A582_D15	A582_D15_610000000683	1	1	0	0.19	0.487
A582	A582_D15	A582_D15_610000000690	1	1	1	0.037	0.467	14.8555	8.55283
A582	A582_D15	A582_D15_610000000692	1	1	1	0.041	0.521	13.1266	8.5727
A582	A582_D15	A582_D15_610000000695	1	1	1	0.059	0.53	10.7839	8.38599
A582	A582_D15	A582_D15_610000000698	1	1	1	0.32	0.651	8.78368	8.78368
A582	A582_D15	A582_D15_610000000707	1	0	1	0.429	0.74	10.4943	8.00935
A582	A582_D15	A582_D15_610000000734	1	0	1	0.13	0.564	14.9068	8.53687
A582	A582_D15	A582_D15_610000000738	1	1	1	0.065	0.57	10.5681	8.00315
A582	A582_D15	A582_D15_610000000739	1	1	0	0.122	0.774
A582	A582_D16	A582_D16_610000000425	1	0	0	0.115	0.576
A582	A582_D16	A582_D16_610000000438	1	1	0	0.187	0.676
A582	A582_D16	A582_D16_610000000444	1	1	1	0.215	0.675	16.0623	8.73918
A582	A582_D16	A582_D16_610000000449	1	1	0	0.057	0.249
A582	A582_D16	A582_D16_610000000456	1	1	1	0.112	0.678	15.5815	8.81296
A582	A582_D16	A582_D16_610000000460	1	1	0	0.1	0.456
A582	A582_D16	A582_D16_610000000476	1	0	0	0.081	0.443
A582	A582_D16	A582_D16_610000000481	1	0	1	0.459	0.835	15.5516	9.03249
A582	A582_D16	A582_D16_610000000490	1	1	1	0.326	0.587	15.7835	8.71538
A582	A582_D16	A582_D16_610000000505	1	1	1	0.184	0.704	13.4876	8.68353
A582	A582_D16	A582_D16_610000000510	1	0	1	0.06	0.374	10.761	8.27609
A582	A582_D16	A582_D16_610000000523	1	1	1	0.099	0.57	15.2565	8.82352
A582	A582_D16	A582_D16_610000000528	1	0	0	0.131	0.56
A582	A582_D16	A582_D16_610000000542	1	1	1	0.335	0.541	16.0603	8.83845
A582	A582_D16	A582_D16_610000000556	1	1	1	0.362	0.67	16.6549	9.20368
A582	A582_D16	A582_D16_610000000575	1	1	1	0.056	0.587	10.918	8.35303
A582	A582_D16	A582_D16_610000000578	1	1	0	0.116	0.589
A582	A582_D16	A582_D16_610000000591	1	1	0	0.337	0.667
A582	A582_D16	A582_D16_610000000600	1	1	1	0.128	0.729	16.0056	8.89323
A582	A582_D16	A582_D16_610000000603	1	0	1	0.133	0.473	11.8349	8.65687
A582	A582_D16	A582_D16_610000000608	1	0	1	0.143	0.638	9.21782	9.21782
A582	A582_D16	A582_D16_610000000616	1	1	1	0.105	0.711	14.8737	8.82634
A582	A582_D16	A582_D16_610000000620	1	1	0	0.193	0.522
A582	A582_D16	A582_D16_610000000639	1	1	1	0.325	0.683	16.6474	9.09783
A582	A582_D16	A582_D16_610000000649	1	1	0	0.132	0.458
A582	A582_D16	A582_D16_610000000656	1	0	0	0.433	0.724
A582	A582_D16	A582_D16_610000000679	1	0	0	0.097	0.488
A582	A582_D16	A582_D16_610000000686	1	1	0	0.241	0.829
A582	A582_D16	A582_D16_610000000706	1	1	0	0.311	1.06
A582	A582_D16	A582_D16_610000000710	1	1	1	0.329	0.84	15.6863	8.88395
A582	A582_D16	A582_D16_610000000716	1	1	1	0.206	0.582	17.0187	9.37711
A582	A582_D16	A582_D16_610000000722	1	0	0	0.26	0.578
A582	A582_D16	A582_D16_610000000732	1	1	0	0.273	0.526
A582	A582_D16	A582_D16_610000000751	1	0	0	0.132	0.673
A582	A582_D16	A582_D16_610000000755	1	1	0	0.135	0.528
A582	A582_D16	A582_D16_610000000760	1	0	0	0.226	0.554
A582	A582_D16	A582_D16_610000000769	1	1	1	0.086	0.608	11.2151	8.57605
A582	A582_D16	A582_D16_610000000773	1	1	1	0.138	0.52	13.4478	8.73831
A582	A582_D16	A582_D16_610000000795	1	1	0	0.095	0.501
A582	A582_D16	A582_D16_610000000801	1	1	0	0.116	0.499
A582	A582_D16	A582_D16_610000000810	1	1	1	0.479	0.547	10.886	8.58345
A582	A582_D16	A582_D16_610000000828	1	0	0	0.179	0.552
A582	A582_D16	A582_D16_610000000838	1	1	1	0.159	0.52	10.991	8.59311
A582	A582_D16	A582_D16_610000000846	1	1	0	0.175	0.55
A582	A582_D16	A582_D16_610000000853	1	0	0	0.093	0.472
A582	A582_D16	A582_D16_610000000860	1	1	0	0.226	0.473
A582	A582_D16	A582_D16_610000000872	1	1	1	0.125	0.462	10.8352	8.43727
A582	A582_D16	A582_D16_610000000883	1	1	1	0.122	0.594	10.9355	8.29649
A582	A582_D16	A582_D16_610000000895	1	0	0	0.105	0.609
A582	A582_D16	A582_D16_610000000901	1	1	1	0.087	0.692	15.6863	8.88395
A582	A582_D17	A582_D17_610000000257	1	1	0	0.13	0.487
A582	A582_D17	A582_D17_610000000261	1	1	1	0.103	0.48	11.8389	8.62004
A582	A582_D17	A582_D17_610000000265	1	0	0	0.051	0.511
A582	A582_D17	A582_D17_610000000267	1	0	1	0.119	0.567	15.3644	8.71667
A582	A582_D17	A582_D17_610000000272	1	1	0	0.061	0.557
A582	A582_D17	A582_D17_610000000276	1	1	0	0.351	0.748
A582	A582_D17	A582_D17_610000000289	1	0	0	0.109	0.566
A582	A582_D17	A582_D17_610000000325	1	1	0	0.243	0.72
A582	A582_D17	A582_D17_610000000332	1	1	0	0.167	0.522
A582	A582_D17	A582_D17_610000000343	1	0	1	0.024	0.448	15.3953	9.0638
A582	A582_D17	A582_D17_610000000344	1	1	0	0.092	0.504
A582	A582_D17	A582_D17_610000000352	1	1	1	0.321	0.597	19.0795	9.82164
A582	A582_D17	A582_D17_610000000367	1	0	1	0.251	0.566	11.0063	8.52139
A582	A582_D17	A582_D17_610000000376	1	0	1	0.131	0.634	9.60293	8.90978
A582	A582_D17	A582_D17_610000000382	1	0	0	0.114	0.482
A582	A582_D17	A582_D17_610000000389	1	1	1	0.071	0.473	10.6071	8.12217
A582	A582_D17	A582_D17_610000000395	1	1	0	0.064	0.438
A582	A582_D17	A582_D17_610000000408	1	0	0	0.252	0.51
A582	A582_D17	A582_D17_610000000432	1	0	0	0.078	0.526
A582	A582_D17	A582_D17_610000000439	1	1	0	0.107	0.578
A582	A582_D17	A582_D17_610000000442	1	1	0	0.105	0.635
A582	A582_D17	A582_D17_610000000444	1	1	1	0.25	0.66	10.7884	8.14937
A582	A582_D17	A582_D17_610000000457	1	1	0	0.207	0.728
A582	A582_D17	A582_D17_610000000463	1	0	0	0.119	0.502
A582	A582_D17	A582_D17_610000000471	1	0	0	0.066	0.494
A582	A582_D17	A582_D17_610000000473	1	1	0	0.076	0.62
A582	A582_D18	A582_D18_610000000333	1	0	1	0.376	0.911	10.2534	9.15482
A582	A582_D18	A582_D18_610000000340	1	1	1	0.137	0.716	11.123	8.82041
A582	A582_D18	A582_D18_610000000342	1	1	1	0.142	0.65	14.3896	9.12691
A582	A582_D18	A582_D18_610000000346	1	0	0	0.334	0.633
A582	A582_D18	A582_D18_610000000357	1	0	0	0.187	0.503
A582	A582_D18	A582_D18_610000000367	1	1	0	0.449	0.659
A582	A582_D18	A582_D18_610000000396	1	1	0	0.227	0.491
A582	A582_D18	A582_D18_610000000411	1	0	1	0.075	0.448	11.1952	8.71033
A582	A582_D18	A582_D18_610000000416	1	1	1	0.312	0.681	14.783	9.12008
A582	A582_D18	A582_D18_610000000427	1	0	1	0.236	0.58	11.2241	9.02686
A582	A582_D18	A582_D18_610000000437	1	1	0	0.103	0.525
A582	A582_D18	A582_D18_610000000442	1	1	1	0.409	0.751	11.4929	8.85384
A582	A582_D18	A582_D18_610000000452	1	1	1	0.119	0.498	16.5024	9.20598
A582	A582_D18	A582_D18_610000000462	1	1	0	0.427	0.605
A582	A582_D18	A582_D18_610000000479	1	0	1	0.315	0.482	12.5191	9.05338
A582	A582_D18	A582_D18_610000000494	1	1	0	0.124	0.662
A582	A582_D18	A582_D18_610000000496	1	1	0	0.188	0.526
A582	A582_D18	A582_D18_610000000560	1	0	0	0.591	0.686
A582	A582_D18	A582_D18_610000000578	1	1	0	0.399	0.628
A582	A582_D18	A582_D18_610000000591	1	1	1	0.653	0.667	14.0065	9.07929
A582	A582_D18	A582_D18_610000000614	1	1	0	0.248	0.565
A582	A582_D18	A582_D18_610000000622	1	0	0	0.311	0.492
A582	A582_D18	A582_D18_610000000634	1	1	0	0.202	0.738
A582	A582_D18	A582_D18_610000000639	1	1	0	0.219	0.563
A582	A582_D18	A582_D18_610000000647	1	1	0	0.077	0.5
A582	A582_D18	A582_D18_610000000651	1	0	1	0.138	0.486	15.5873	9.21399
A582	A582_D18	A582_D18_610000000658	1	0	0	0.038	0.429
A582	A582_D18	A582_D18_610000000660	1	1	0	0.342	0.611
A582	A582_D18	A582_D18_610000000674	1	1	0	0.337	0.631
A582	A582_D18	A582_D18_610000000691	1	0	1	0.311	0.678	11.2576	9.0604
A582	A582_D18	A582_D18_610000000703	1	1	0	0.055	0.582
A582	A582_D18	A582_D18_610000000706	1	0	1	0.128	0.443	17.0242	9.60068
A582	A582_D18	A582_D18_610000000716	1	1	1	0.048	0.494	11.2215	8.6566
A582	A582_D18	A582_D18_610000000718	1	1	0	0.252	0.758
A582	A582_D18	A582_D18_610000000721	1	1	0	0.136	0.407
A582	A582_D18	A582_D18_610000000730	1	0	0	0.095	0.441
A582	A582_D18	A582_D18_610000000738	1	1	1	0.146	0.734	13.7315	9.09674
A582	A582_D18	A582_D18_610000000740	1	1	1	0.176	0.614	13.7315	9.09674
A582	A582_D18	A582_D18_610000000746	1	0	0	0.162	0.479
A582	A582_D18	A582_D18_610000000755	1	0	0	0.09	0.387
A582	A582_D18	A582_D18_610000000767	1	1	0	0.142	0.515
A582	A582_D18	A582_D18_610000000774	1	0	0	0.193	0.814
A582	A582_D18	A582_D18_610000000777	1	1	0	0.154	0.555
A582	A582_D18	A582_D18_610000000783	1	1	1	0.165	0.704	15.9094	9.22479
A582	A582_D18	A582_D18_610000000785	1	1	1	0.135	0.525	15.0931	9.02934
A582	A582_D18	A582_D18_610000000792	1	0	1	0.067	0.527	13.1628	9.0685
A582	A582_D18	A582_D18_610000000794	1	0	1	0.067	0.529	13.7315	9.09674
A582	A582_D18	A582_D18_610000000796	1	0	1	0.095	0.504	15.7826	9.38569
A582	A582_D18	A582_D18_610000000802	1	1	0	0.113	0.622
A582	A582_D18	A582_D18_610000000811	1	0	1	0.218	0.719	11.2215	8.6566
A582	A582_D18	A582_D18_610000000816	1	1	1	0.128	0.694	17.3203	9.91963
A582	A582_D18	A582_D18_610000000820	1	0	1	0.077	0.494	9.61493	9.61493
A582	A582_D18	A582_D18_610000000824	1	0	0	0.443	0.62
A582	A582_D18	A582_D18_610000000840	1	1	0	0.058	0.606
A582	A582_D18	A582_D18_610000000841	1	1	0	0.029	0.48
A582	A582_D18	A582_D18_610000000842	1	0	0	0.038	0.526
A582	A582_D18	A582_D18_610000000844	1	1	0	0.136	0.778
A582	A582_D18	A582_D18_610000000845	1	1	1	0.371	1.124	15.8899	9.14
A582	A582_D19	A582_D19_610000000319	1	0	0	0.253	0.758
A582	A582_D19	A582_D19_610000000323	1	1	0	0.217	0.495
A582	A582_D19	A582_D19_610000000337	1	1	1	0.299	0.568	10.8735	8.30853
A582	A582_D19	A582_D19_610000000354	1	0	0	0.094	0.513
A582	A582_D19	A582_D19_610000000359	1	1	1	0.26	0.572	10.5262	8.04128
A582	A582_D19	A582_D19_610000000368	1	0	0	0.221	0.531
A582	A582_D19	A582_D19_610000000377	1	1	0	0.267	0.608
A582	A582_D19	A582_D19_610000000389	1	1	0	0.161	0.727
A582	A582_D19	A582_D19_610000000391	1	1	1	0.262	0.649	16.1536	8.99741
A582	A582_D19	A582_D19_610000000396	1	1	0	0.236	0.56
A582	A582_D19	A582_D19_610000000407	1	1	0	0.062	0.436
A582	A582_D19	A582_D19_610000000412	1	1	0	0.184	0.651
A582	A582_D19	A582_D19_610000000419	1	1	1	0.164	0.629	15.3864	8.75174
A582	A582_D19	A582_D19_610000000423	1	0	0	0.302	0.468
A582	A582_D19	A582_D19_610000000437	1	0	0	0.059	0.349
A582	A582_D19	A582_D19_610000000445	1	0	1	0.178	0.548	12.6502	8.62484
A582	A582_D19	A582_D19_610000000455	1	0	0	0.189	0.512
A582	A582_D19	A582_D19_610000000468	1	1	1	0.576	0.784	13.2533	8.6994
A582	A582_D19	A582_D19_610000000488	1	1	1	0.185	0.626	15.7564	9.03502
A582	A582_D19	A582_D19_610000000495	1	1	1	0.2	0.68	15.4634	8.79516
A582	A582_D19	A582_D19_610000000504	1	1	0	0.059	0.36
A582	A582_D19	A582_D19_610000000515	1	1	0	0.247	0.52
A582	A582_D19	A582_D19_610000000556	1	1	0	0.083	0.404
A582	A582_D19	A582_D19_610000000582	1	1	1	0.136	0.631	16.0057	8.87157
A582	A582_D19	A582_D19_610000000588	1	1	1	0.062	0.581	16.0057	8.87157
A582	A582_D19	A582_D19_610000000595	1	0	0	0.145	0.577
A582	A582_D19	A582_D19_610000000602	1	1	0	0.203	0.63
A582	A582_D19	A582_D19_610000000609	1	1	1	0.191	0.765	12.7883	8.55424
A582	A582_D19	A582_D19_610000000616	1	1	0	0.129	0.601
A582	A582_D19	A582_D19_610000000621	1	0	1	0.15	0.816	9.33703	8.64389
A582	A582_D19	A582_D19_610000000628	1	1	0	0.351	0.62
A582	A582_D19	A582_D19_610000000641	1	1	1	0.147	0.529	15.1086	8.66132
A582	A582_D19	A582_D19_610000000649	1	1	1	0.241	0.597	14.0806	8.59164
A582	A582_D19	A582_D19_610000000669	1	0	0	0.147	0.496
A582	A582_D19	A582_D19_610000000686	1	1	0	0.106	0.515
A582	A582_D19	A582_D19_610000000693	1	1	1	0.207	0.517	10.7547	8.18972
A582	A582_D19	A582_D19_610000000704	1	1	0	0.185	0.417
A582	A582_D19	A582_D19_610000000751	1	0	0	0.394	0.741
A582	A582_D19	A582_D19_610000000762	1	1	1	0.346	0.761	8.76244	8.76244
A582	A582_D19	A582_D19_610000000769	1	1	1	0.315	0.58	10.2313	7.74642
A582	A582_D19	A582_D19_610000000791	1	1	1	0.23	0.553	10.0324	7.72986
A582	A582_D19	A582_D19_610000000812	1	0	1	0.216	0.867	10.442	9.34341
A582	A582_D19	A582_D19_610000000816	1	0	0	0.104	0.525
A582	A582_D19	A582_D19_610000000819	1	1	0	0.107	0.584
A582	A582_D19	A582_D19_610000000824	1	1	1	0.122	0.529	14.908	8.80321
A582	A582_D19	A582_D19_610000000830	1	1	1	0.102	0.642	14.6926	8.9432
A582	A582_D19	A582_D19_610000000832	1	1	0	0.225	0.772
A582	A582_D19	A582_D19_610000000835	1	0	1	0.105	0.548	16.7803	9.35791
A582	A582_D19	A582_D19_610000000838	1	0	1	0.042	0.531	15.6596	8.79371
A582	A582_D19	A582_D19_610000000840	1	0	1	0.224	0.809	8.61277	8.61277
A582	A582_D19	A582_D19_610000000846	1	1	1	0.459	1.202	16.6624	8.90197
A582	A582_D19	A582_D19_610000000849	1	0	1	0.999	0.973	14.4345	8.75096
A582	A582_D19	A582_D19_610000000862	1	1	0	0.983	1.165
A582	A582_D19	A582_D19_610000000870	1	0	1	0.666	0.922	15.4634	8.79516
A582	A582_D19	A582_D19_610000000879	1	1	1	1.083	1.052	9.53641	9.53641
A582	A582_D19	A582_D19_610000000891	1	0	1	0.134	0.487	14.2353	8.63315
A582	A582_D19	A582_D19_610000000896	1	1	1	0.084	0.609	10.9678	8.56988
A582	A582_D19	A582_D19_610000000897	1	0	1	0.186	0.892	16.6624	8.90197
A582	A582_D19	A582_D19_610000000898	1	1	1	0.034	0.478	15.682	8.99239
A582	A582_D19	A582_D19_610000000899	1	1	1	0.162	0.853	15.5899	8.90158
A582	A582_D19	A582_D19_610000000901	1	1	1	0.048	0.438	11.0476	8.48268
A582	A582_D19	A582_D19_610000000903	1	0	1	0.034	0.507	16.7803	9.35791
A584	A584_D1	A584_D1_610000000466	1	0	0	0.289	0.491
A584	A584_D1	A584_D1_610000000490	1	1	1	0.351	0.576	11.7416	8.37433
A584	A584_D1	A584_D1_610000000516	1	1	1	0.136	0.543	15.1229	8.42582
A584	A584_D1	A584_D1_610000000522	1	1	1	0.37	0.533	10.8802	8.31522
A584	A584_D1	A584_D1_610000000554	1	0	0	0.081	0.399
A584	A584_D1	A584_D1_610000000559	1	0	1	0.151	0.531	12.8262	8.4317
A584	A584_D1	A584_D1_610000000563	1	0	1	0.083	0.572	10.8468	8.2077
A584	A584_D1	A584_D1_610000000566	1	0	1	0.103	0.603	10.3953	8.09268
A584	A584_D1	A584_D1_610000000568	1	1	0	0.085	0.508
A584	A584_D1	A584_D1_610000000581	1	0	1	0.379	0.712	14.1227	8.55816
A584	A584_D1	A584_D1_610000000620	1	1	0	0.181	0.554
A584	A584_D1	A584_D1_610000000634	1	1	1	0.222	0.631	10.2595	8.0623
A584	A584_D1	A584_D1_610000000639	1	1	1	0.356	0.921	10.594	8.0291
A584	A584_D1	A584_D1_610000000648	1	0	0	0.151	0.548
A584	A584_D1	A584_D1_610000000661	1	1	1	0.28	0.584	10.5687	8.17078
A584	A584_D1	A584_D1_610000000685	1	1	1	0.186	0.508	9.57626	8.88311
A584	A584_D1	A584_D1_610000000723	1	1	1	0.096	0.425	10.685	8.20005
A584	A584_D1	A584_D1_610000000734	1	1	0	0.187	0.473
A584	A584_D1	A584_D1_610000000750	1	1	0	0.042	0.433
A584	A584_D1	A584_D1_610000000761	1	1	0	0.13	0.594
A584	A584_D1	A584_D1_610000000766	1	0	0	0.197	0.539
A584	A584_D1	A584_D1_610000000778	1	1	1	0.467	0.674	9.99107	7.79385
A584	A584_D1	A584_D1_610000000806	1	1	1	0.165	0.488	15.0514	8.54265
A584	A584_D1	A584_D1_610000000815	1	1	1	0.101	0.487	14.5162	8.46173
A584	A584_D1	A584_D1_610000000819	1	1	0	0.058	0.475
A584	A584_D1	A584_D1_610000000824	1	0	1	0.159	0.581	10.6933	8.29542
A584	A584_D1	A584_D1_610000000835	1	1	1	0.175	0.609	10.6877	8.12271
A584	A584_D1	A584_D1_610000000839	1	1	0	0.066	0.548
A584	A584_D1	A584_D1_610000000841	1	1	1	0.224	0.598	13.2151	8.46153
A584	A584_D1	A584_D1_610000000848	1	0	1	0.11	0.468	13.9884	8.52454
A584	A584_D1	A584_D1_610000000868	1	1	0	0.129	0.725
A584	A584_D1	A584_D1_610000000874	1	0	1	0.178	0.418	8.60515	8.60515
A584	A584_D1	A584_D1_610000000892	1	0	0	0.115	0.42
A584	A584_D1	A584_D1_610000000949	1	1	0	0.175	0.581
A584	A584_D1	A584_D1_610000000958	1	1	1	0.083	0.561	13.5089	8.5816
A584	A584_D1	A584_D1_610000000968	1	1	1	0.248	0.606	13.7911	8.44398
A584	A584_D1	A584_D1_610000000975	1	1	1	0.17	0.428	10.2052	8.00796
A584	A584_D1	A584_D1_610000000990	1	0	1	0.108	0.53	14.2073	8.26709
A584	A584_D1	A584_D1_610000001001	1	1	1	0.211	0.439	10.5368	7.89777
A584	A584_D1	A584_D1_610000001056	1	0	0	0.107	0.733
A584	A584_D1	A584_D1_610000001060	1	0	1	0.13	0.603	15.0815	8.55067
A584	A584_D1	A584_D1_610000001065	1	0	0	0.109	0.503
A584	A584_D1	A584_D1_610000001069	1	1	0	0.07	0.435
A584	A584_D1	A584_D1_610000001073	1	0	1	0.575	0.93	14.2073	8.26709
A584	A584_D1	A584_D1_610000001078	1	1	0	0.051	0.427
A584	A584_D1	A584_D1_610000001097	1	0	1	0.05	0.464	13.8464	8.64792
A584	A584_D1	A584_D1_610000001098	1	1	1	0.032	0.458	9.57626	8.88311
A584	A584_D1	A584_D1_610000001099	1	1	1	0.098	0.609	13.8707	8.4862
A584	A584_D1	A584_D1_610000001101	1	1	1	0.109	0.745	9.66018	8.96704
A584	A584_D1	A584_D1_610000001103	1	0	1	0.059	0.609	12.4647	8.35384
A584	A584_D2	A584_D2_610000000253	1	1	1	0.137	0.489	14.1373	8.63609
A584	A584_D2	A584_D2_610000000261	1	1	1	0.328	0.8	10.3802	7.89532
A584	A584_D2	A584_D2_610000000268	1	0	0	0.078	0.44
A584	A584_D2	A584_D2_610000000274	1	0	0	0.077	0.41
A584	A584_D2	A584_D2_610000000279	1	0	0	0.188	0.535
A584	A584_D2	A584_D2_610000000297	1	0	1	0.127	0.463	10.1223	7.9251
A584	A584_D2	A584_D2_610000000310	1	1	0	0.274	0.596
A584	A584_D2	A584_D2_610000000333	1	0	0	0.192	0.477
A584	A584_D2	A584_D2_610000000353	1	1	0	0.051	0.493
A584	A584_D2	A584_D2_610000000373	1	1	1	0.159	0.521	10.8596	8.29469
A584	A584_D2	A584_D2_610000000380	1	0	1	0.213	0.478	13.8546	8.58163
A584	A584_D2	A584_D2_610000000388	1	0	1	0.343	0.718	9.97505	8.58876
A584	A584_D2	A584_D2_610000000398	1	1	1	0.414	0.793	9.36516	8.67201
A584	A584_D2	A584_D2_610000000407	1	1	1	0.364	0.78	12.4226	8.59392
A584	A584_D2	A584_D2_610000000415	1	1	1	0.162	0.859	14.8574	8.62884
A584	A584_D2	A584_D2_610000000454	1	0	1	0.099	0.477	10.5865	8.28393
A584	A584_D2	A584_D2_610000000461	1	1	0	0.189	0.427
A584	A584_D2	A584_D2_610000000488	1	1	0	0.195	0.513
A584	A584_D2	A584_D2_610000000498	1	1	1	0.271	0.492	10.7197	8.23476
A584	A584_D2	A584_D2_610000000527	1	0	0	0.173	0.556
A584	A584_D2	A584_D2_610000000534	1	1	1	0.116	0.557	10.3292	7.93133
A584	A584_D2	A584_D2_610000000538	1	1	0	0.163	0.425
A584	A584_D2	A584_D2_610000000562	1	1	0	0.201	0.509
A584	A584_D2	A584_D2_610000000585	1	1	1	0.127	0.47	10.6954	8.05634
A584	A584_D2	A584_D2_610000000609	1	1	0	0.108	0.509
A584	A584_D2	A584_D2_610000000615	1	1	0	0.131	0.644
A584	A584_D2	A584_D2_610000000638	1	0	0	0.4	0.792
A584	A584_D2	A584_D2_610000000642	1	1	1	0.213	0.487	11.0709	8.50597
A584	A584_D2	A584_D2_610000000654	1	1	0	0.305	0.555
A584	A584_D2	A584_D2_610000000664	1	0	1	0.086	0.466	11.7413	8.60579
A584	A584_D2	A584_D2_610000000667	1	0	0	0.67	0.639
A584	A584_D2	A584_D2_610000000691	1	1	1	0.213	0.442	11.6427	8.69823
A584	A584_D2	A584_D2_610000000713	1	0	0	0.271	0.625
A584	A584_D2	A584_D2_610000000724	1	0	0	0.414	0.575
A584	A584_D2	A584_D2_610000000758	1	1	1	0.102	0.466	10.6033	8.4061
A584	A584_D2	A584_D2_610000000772	1	0	0	0.062	0.425
A584	A584_D2	A584_D2_610000000775	1	1	0	0.275	0.535
A584	A584_D3	A584_D3_610000000292	1	0	0	0.035	0.305
A584	A584_D3	A584_D3_610000000301	1	0	0	0.008	0.122
A584	A584_D3	A584_D3_610000000307	1	0	0	0.119	0.487
A584	A584_D3	A584_D3_610000000310	1	0	0	0.046	0.122
A584	A584_D3	A584_D3_610000000332	1	0	0	0.183	0.503
A584	A584_D3	A584_D3_610000000343	1	0	1	0.089	0.471	10.6045	8.30195
A584	A584_D3	A584_D3_610000000347	1	0	0	0.01	0.122
A584	A584_D3	A584_D3_610000000355	1	0	1	0.069	0.293	9.67742	7.37483
A584	A584_D3	A584_D3_610000000368	1	1	0	0.011	0.122
A584	A584_D3	A584_D3_610000000386	1	1	1	0.027	0.275	10.0571	7.65917
A584	A584_D3	A584_D3_610000000401	1	1	1	0.093	0.473	16.0238	8.68422
A584	A584_D3	A584_D3_610000000426	1	0	1	0.093	0.422	10.3227	8.02008
A584	A584_D3	A584_D3_610000000432	1	1	0	0.065	0.499
A584	A584_D3	A584_D3_610000000435	1	1	0	0.082	0.442
A584	A584_D3	A584_D3_610000000442	1	0	1	0.195	0.46	10.4913	8.09339
A584	A584_D3	A584_D3_610000000448	1	0	0	0.013	0.122
A584	A584_D3	A584_D3_610000000461	1	1	0	0.154	0.73
A584	A584_D3	A584_D3_610000000490	1	0	0	0.097	0.427
A584	A584_D3	A584_D3_610000000511	1	0	0	0.242	0.369
A584	A584_D3	A584_D3_610000000522	1	0	0	0.072	0.212
A584	A584_D3	A584_D3_610000000527	1	0	0	0.006	0.122
A584	A584_D3	A584_D3_610000000540	1	0	1	0.219	0.543	8.75662	8.75662
A584	A584_D3	A584_D3_610000000548	1	0	0	0.099	0.609
A584	A584_D3	A584_D3_610000000550	1	1	0	0.008	0.122
A584	A584_D3	A584_D3_610000000555	1	0	0	0.025	0.122
A584	A584_D3	A584_D3_610000000564	1	1	0	0.177	0.651
A584	A584_D3	A584_D3_610000000574	1	0	1	0.127	0.548	15.5599	8.58731
A584	A584_D3	A584_D3_610000000579	1	0	1	0.096	0.473	9.79408	8.69547
A584	A584_D3	A584_D3_610000000584	1	0	1	0.063	0.487	10.304	7.81912
A584	A584_D3	A584_D3_610000000586	1	0	1	0.039	0.41	8.59133	8.59133
A584	A584_D3	A584_D3_610000000596	1	0	0	0.122	0.548
A584	A584_D3	A584_D3_610000000599	1	1	0	0.116	0.432
A584	A584_D3	A584_D3_610000000611	1	0	0	0.085	0.122
A584	A584_D3	A584_D3_610000000613	1	1	1	0.119	0.548	9.32727	8.63413
A584	A584_D3	A584_D3_610000000618	1	0	1	0.149	0.637	12.4552	8.42985
A584	A584_D3	A584_D3_610000000631	1	0	0	0.013	0.122
A584	A584_D3	A584_D3_610000000639	1	0	0	0.009	0.122
A584	A584_D3	A584_D3_610000000646	1	0	0	0.022	0.122
A584	A584_D3	A584_D3_610000000656	1	0	1	0.005	0.122	10.6396	8.07466
A584	A584_D3	A584_D3_610000000658	1	0	0	0.093	0.378
A584	A584_D4	A584_D4_610000000497	1	0	1	0.067	0.426	15.0119	8.53959
A584	A584_D4	A584_D4_610000000513	1	0	0	0.289	0.627
A584	A584_D4	A584_D4_610000000526	1	1	1	0.062	0.418	15.0119	8.53959
A584	A584_D4	A584_D4_610000000538	1	1	1	0.538	0.604	10.9383	8.37331
A584	A584_D4	A584_D4_610000000555	1	1	0	0.019	0.122
A584	A584_D4	A584_D4_610000000572	1	0	1	0.335	0.616	13.346	8.46319
A584	A584_D4	A584_D4_610000000581	1	1	0	0.061	0.387
A584	A584_D4	A584_D4_610000000599	1	1	0	0.033	0.149
A584	A584_D4	A584_D4_610000000606	1	1	0	0.099	0.658
A584	A584_D4	A584_D4_610000000614	1	0	1	0.009	0.13	9.04699	9.04699
A584	A584_D4	A584_D4_610000000620	1	0	0	0.18	0.51
A584	A584_D4	A584_D4_610000000628	1	1	0	0.149	0.517
A584	A584_D4	A584_D4_610000000633	1	0	1	0.096	0.51	9.59871	8.90556
A584	A584_D4	A584_D4_610000000636	1	1	1	0.067	0.459	8.9872	8.9872
A584	A584_D4	A584_D4_610000000644	1	1	1	0.103	0.52	9.35176	9.35176
A584	A584_D4	A584_D4_610000000652	1	1	1	0.067	0.609	9.35176	9.35176
A584	A584_D4	A584_D4_610000000654	1	0	1	0.076	0.487	10.8332	8.26822
A584	A584_D4	A584_D4_610000000657	1	1	1	0.117	0.531	16.4369	8.79247
A584	A584_D4	A584_D4_610000000660	1	0	1	0.052	0.427	8.52631	8.52631
A584	A584_D4	A584_D4_610000000668	1	0	1	0.075	0.476	10.9132	8.34825
A584	A584_D4	A584_D4_610000000672	1	0	0	0.059	0.389
A584	A584_D4	A584_D4_610000000680	1	0	0	0.033	0.349
A584	A584_D4	A584_D4_610000000683	1	0	0	0.137	0.472
A584	A584_D4	A584_D4_610000000696	1	1	1	0.235	0.488	10.6839	8.04485
A584	A584_D4	A584_D4_610000000708	1	1	0	0.228	0.493
A584	A584_D4	A584_D4_610000000719	1	1	0	0.01	0.122
A584	A584_D4	A584_D4_610000000768	1	1	0	0.11	0.432
A584	A584_D4	A584_D4_610000000781	1	1	0	0.07	0.379
A584	A584_D4	A584_D4_610000000789	1	1	1	0.094	0.572	9.77489	9.08175
A584	A584_D4	A584_D4_610000000791	1	0	0	0.067	0.451
A584	A584_D4	A584_D4_610000000797	1	0	0	0.094	0.487
A584	A584_D4	A584_D4_610000000810	1	0	1	0.103	0.548	15.8395	8.79807
A584	A584_D4	A584_D4_610000000824	1	0	1	0.27	0.5	14.8568	8.50238
A584	A584_D4	A584_D4_610000000831	1	1	1	0.026	0.249	8.7416	8.7416
A584	A584_D4	A584_D4_610000000838	1	0	1	0.219	0.533	9.67857	8.57996
A584	A584_D4	A584_D4_610000000844	1	1	1	0.047	0.427	16.799	8.80405
A584	A584_D4	A584_D4_610000000848	1	1	0	0.191	0.548
A584	A584_D4	A584_D4_610000000858	1	0	1	0.067	0.451	9.57069	9.57069
A584	A584_D4	A584_D4_610000000889	1	0	1	0.321	0.551	10.8138	8.32886
A584	A584_D4	A584_D4_610000000905	1	1	1	0.226	0.623	8.54998	8.54998
A584	A584_D4	A584_D4_610000000915	1	0	0	0.478	0.592
A584	A584_D4	A584_D4_610000000971	1	0	0	0.006	0.122
A584	A584_D4	A584_D4_610000000981	1	1	1	0.085	0.478	10.8325	8.34759
A584	A584_D4	A584_D4_610000000987	1	1	0	0.658	0.75
A584	A584_D4	A584_D4_610000000998	1	1	0	0.063	0.491
A584	A584_D4	A584_D4_610000001002	1	0	1	0.003	0.122	10.4102	9.02389
A584	A584_D4	A584_D4_610000001007	1	0	1	0.064	0.435	16.013	8.99009
A584	A584_D4	A584_D4_610000001015	1	1	1	0.176	0.557	9.92249	9.22935
A584	A584_D4	A584_D4_610000001020	1	0	1	0.067	0.487	12.0534	8.55688
A584	A584_D4	A584_D4_610000001023	1	0	1	0.118	0.548	15.1359	8.71267
A584	A584_D4	A584_D4_610000001028	1	0	1	0.077	0.487	16.2707	9.05551
A584	A584_D4	A584_D4_610000001033	1	1	1	0.118	0.586	8.7269	8.7269
A584	A584_D4	A584_D4_610000001035	1	1	1	0.116	0.599	15.1595	8.72495
A584	A584_D4	A584_D4_610000001037	1	1	1	0.18	0.658	10.5902	8.02523
A584	A584_D4	A584_D4_610000001050	1	1	1	0.051	0.578	14.7025	8.63178
A584	A584_D4	A584_D4_610000001052	1	1	1	0.073	0.654	16.4369	8.79247
A584	A584_D4	A584_D4_610000001053	1	1	1	0.031	0.491	15.0119	8.53959
A584	A584_D5	A584_D5_610000000267	1	0	0	0.079	0.48
A584	A584_D5	A584_D5_610000000274	1	0	0	0.103	0.465
A584	A584_D5	A584_D5_610000000281	1	1	1	0.186	0.612	15.4652	9.13194
A584	A584_D5	A584_D5_610000000293	1	1	0	0.166	0.517
A584	A584_D5	A584_D5_610000000299	1	1	0	0.011	0.122
A584	A584_D5	A584_D5_610000000307	1	1	1	0.311	0.721	10.5061	8.10817
A584	A584_D5	A584_D5_610000000317	1	0	0	0.036	0.318
A584	A584_D5	A584_D5_610000000341	1	0	0	0.115	0.511
A584	A584_D5	A584_D5_610000000346	1	0	0	0.018	0.21
A584	A584_D5	A584_D5_610000000353	1	0	0	0.109	0.519
A584	A584_D5	A584_D5_610000000364	1	1	1	0.119	0.517	11.6039	8.46836
A584	A584_D5	A584_D5_610000000368	1	0	0	0.115	0.541
A584	A584_D5	A584_D5_610000000371	1	0	1	0.24	0.613	15.7047	8.68447
A584	A584_D5	A584_D5_610000000375	1	1	0	0.195	0.55
A584	A584_D5	A584_D5_610000000389	1	1	0	0.129	0.551
A584	A584_D5	A584_D5_610000000397	1	0	0	0.206	0.557
A584	A584_D5	A584_D5_610000000406	1	0	0	0.163	0.526
A584	A584_D5	A584_D5_610000000412	1	1	0	0.209	0.716
A584	A584_D5	A584_D5_610000000419	1	1	1	0.172	0.611	10.2353	7.83742
A584	A584_D5	A584_D5_610000000429	1	1	1	0.196	0.541	8.88118	8.88118
A584	A584_D5	A584_D5_610000000435	1	0	1	0.134	0.55	9.78891	9.78891
A584	A584_D5	A584_D5_610000000439	1	0	1	0.06	0.364	14.6807	8.74056
A584	A584_D5	A584_D5_610000000455	1	0	1	0.096	0.537	14.7344	8.60321
A584	A584_D5	A584_D5_610000000459	1	1	1	0.287	0.663	10.6778	8.11287
A584	A584_D5	A584_D5_610000000488	1	0	1	0.075	0.475	14.7746	8.47199
A584	A584_D5	A584_D5_610000000492	1	1	1	0.058	0.401	12.5648	8.59453
A584	A584_D5	A584_D5_610000000495	1	0	1	0.043	0.546	16.3016	8.75729
A584	A584_D5	A584_D5_610000000497	1	1	1	0.235	0.614	15.5953	8.53649
A584	A584_D5	A584_D5_610000000510	1	1	1	0.137	0.572	10.7196	8.23469
A584	A584_D5	A584_D5_610000000513	1	0	0	0.24	0.654
A584	A584_D5	A584_D5_610000000516	1	0	0	0.154	0.468
A584	A584_D5	A584_D5_610000000528	1	0	0	0.097	0.487
A584	A584_D5	A584_D5_610000000531	1	1	1	0.088	0.466	10.575	8.17714
A584	A584_D5	A584_D5_610000000533	1	0	1	0.11	0.356	15.7047	8.68447
A584	A584_D5	A584_D5_610000000538	1	0	1	0.248	0.764	8.89752	8.89752
A584	A584_D5	A584_D5_610000000542	1	0	0	0.155	0.447
A584	A584_D5	A584_D5_610000000547	1	0	0	0.256	0.712
A584	A584_D6	A584_D6_610000000264	1	1	0	0.111	0.516
A584	A584_D6	A584_D6_610000000277	1	0	1	0.096	0.487	10.7817	8.29678
A584	A584_D6	A584_D6_610000000280	1	0	1	0.463	0.572	15.1458	8.89774
A584	A584_D6	A584_D6_610000000302	1	1	0	0.127	0.609
A584	A584_D6	A584_D6_610000000304	1	1	1	0.109	0.67	13.5997	8.43491
A584	A584_D6	A584_D6_610000000311	1	1	0	0.241	0.569
A584	A584_D6	A584_D6_610000000336	1	1	0	0.168	0.651
A584	A584_D6	A584_D6_610000000342	1	0	1	0.169	0.591	10.4522	7.96725
A584	A584_D6	A584_D6_610000000372	1	1	0	0.167	0.507
A584	A584_D6	A584_D6_610000000379	1	1	1	0.226	0.752	10.7817	8.29678
A584	A584_D6	A584_D6_610000000396	1	1	0	0.231	0.579
A584	A584_D6	A584_D6_610000000411	1	1	0	0.346	0.525
A584	A584_D6	A584_D6_610000000443	1	1	0	0.151	0.463
A584	A584_D6	A584_D6_610000000455	1	0	0	0.075	0.441
A584	A584_D6	A584_D6_610000000480	1	1	1	0.306	0.576	8.47894	8.47894
A584	A584_D6	A584_D6_610000000498	1	1	1	0.23	0.576	14.5598	8.69613
A584	A584_D6	A584_D6_610000000507	1	0	0	0.117	0.369
A584	A584_D6	A584_D6_610000000530	1	0	0	0.074	0.484
A584	A584_D6	A584_D6_610000000544	1	1	0	0.296	0.663
A584	A584_D6	A584_D6_610000000558	1	1	0	0.188	0.471
A584	A584_D6	A584_D6_610000000588	1	0	1	0.199	0.477	15.0485	8.70458
A584	A584_D6	A584_D6_610000000598	1	1	0	0.253	0.487
A584	A584_D6	A584_D6_610000000610	1	1	1	0.377	0.467	10.4135	7.92858
A584	A584_D6	A584_D6_610000000621	1	0	0	0.099	0.542
A584	A584_D6	A584_D6_610000000623	1	1	1	0.247	0.621	10.4553	7.81622
A584	A584_D6	A584_D6_610000000647	1	0	0	0.197	0.69
A584	A584_D6	A584_D6_610000000654	1	1	1	0.24	0.508	13.861	8.49034
A584	A584_D6	A584_D6_610000000664	1	0	0	0.281	0.517
A584	A584_D6	A584_D6_610000000688	1	0	1	0.077	0.504	9.40742	7.10484
A584	A584_D6	A584_D6_610000000694	1	1	1	0.411	1.006	9.34535	8.6522
A584	A584_D6	A584_D6_610000000699	1	0	0	0.311	0.5
A584	A584_D6	A584_D6_610000000729	1	1	1	0.109	0.427	14.737	8.58004
A584	A584_D6	A584_D6_610000000733	1	1	1	0.137	0.637	14.8034	8.49897
A584	A584_D7	A584_D7_610000000244	1	1	0	0.146	0.122
A584	A584_D7	A584_D7_610000000273	1	0	1	0.138	0.523	15.5537	8.72278
A584	A584_D7	A584_D7_610000000290	1	0	0	0.091	0.45
A584	A584_D7	A584_D7_610000000296	1	1	0	0.056	0.487
A584	A584_D7	A584_D7_610000000307	1	1	1	0.352	0.576	11.7754	8.37415
A584	A584_D7	A584_D7_610000000314	1	0	1	0.183	0.632	10.2735	8.07631
A584	A584_D7	A584_D7_610000000328	1	1	1	0.173	0.586	13.5802	8.46822
A584	A584_D7	A584_D7_610000000348	1	1	0	0.278	0.678
A584	A584_D7	A584_D7_610000000368	1	1	0	0.107	0.629
A584	A584_D7	A584_D7_610000000371	1	1	0	0.731	0.786
A584	A584_D7	A584_D7_610000000381	1	0	1	0.135	0.51	8.54175	8.54175
A584	A584_D7	A584_D7_610000000386	1	0	0	0.037	0.122
A584	A584_D7	A584_D7_610000000396	1	0	1	0.231	0.624	9.53719	9.53719
A584	A584_D7	A584_D7_610000000400	1	1	0	0.441	0.642
A584	A584_D7	A584_D7_610000000429	1	1	1	0.418	0.699	14.6878	8.57853
A584	A584_D7	A584_D7_610000000450	1	1	1	0.393	0.642	9.54423	8.85109
A584	A584_D7	A584_D7_610000000456	1	1	0	0.491	0.756
A584	A584_D7	A584_D7_610000000464	1	0	1	0.154	0.548	15.4521	8.51096
A584	A584_D7	A584_D7_610000000482	1	1	1	0.124	0.544	15.0208	8.56247
A584	A584_D7	A584_D7_610000000491	1	1	0	0.14	0.494
A584	A584_D7	A584_D7_610000000512	1	1	1	0.423	0.765	10.3895	7.99161
A584	A584_D7	A584_D7_610000000531	1	0	1	0.044	0.487	14.0137	8.55836
A584	A584_D7	A584_D7_610000000533	1	1	0	0.062	0.514
A584	A584_D7	A584_D7_610000000535	1	0	0	0.114	0.556
A584	A584_D7	A584_D7_610000000539	1	1	1	0.146	0.537	10.7805	8.14141
A584	A584_D7	A584_D7_610000000549	1	0	1	0.28	0.682	10.2696	7.7847
A584	A584_D7	A584_D7_610000000578	1	0	0	0.061	0.424
A584	A584_D7	A584_D7_610000000585	1	1	1	0.16	0.636	15.3992	8.5364
A584	A584_D7	A584_D7_610000000592	1	0	1	0.141	0.494	14.5177	8.54639
A584	A584_D7	A584_D7_610000000597	1	1	1	0.071	0.543	15.5223	8.64917
A584	A584_D7	A584_D7_610000000605	1	1	1	0.082	0.528	16.1863	8.61586
A584	A584_D7	A584_D7_610000000610	1	0	0	0.009	0.122
A584	A584_D7	A584_D7_610000000622	1	0	1	0.012	0.122	10.0048	7.80759
A584	A584_D7	A584_D7_610000000631	1	0	1	0.189	0.487	15.7547	8.74893
A593	A593_D1	A593_D1_610000000297	1	1	0	0.087	0.548
A593	A593_D1	A593_D1_610000000307	1	1	0	0.238	0.305
A593	A593_D1	A593_D1_610000000333	1	1	1	0.254	0.792	12.2285	9.66357
A593	A593_D1	A593_D1_610000000336	1	1	1	0.098	0.427	12.2285	9.66357
A593	A593_D1	A593_D1_610000000339	1	0	0	0.095	0.556
A593	A593_D1	A593_D1_610000000350	1	1	0	0.024	0.122
A593	A593_D1	A593_D1_610000000371	1	1	0	0.103	0.427
A593	A593_D1	A593_D1_610000000378	1	1	1	0.068	0.487	12.3457	9.86077
A593	A593_D1	A593_D1_610000000380	1	1	0	0.103	0.602
A593	A593_D1	A593_D1_610000000399	1	1	0	0.127	0.609
A593	A593_D1	A593_D1_610000000418	1	0	0	0.142	0.122
A593	A593_D1	A593_D1_610000000479	1	0	0	0.089	0.487
A593	A593_D1	A593_D1_610000000483	1	0	0	0.01	0.122
A593	A593_D1	A593_D1_610000000504	1	1	0	0.01	0.122
A593	A593_D1	A593_D1_610000000513	1	0	1	0.117	0.548	11.4681	8.98322
A593	A593_D1	A593_D1_610000000524	1	1	0	0.26	0.548
A593	A593_D1	A593_D1_610000000531	1	0	1	0.136	0.548	16.3752	10.244
A593	A593_D1	A593_D1_610000000539	1	0	0	0.071	0.487
A593	A593_D1	A593_D1_610000000545	1	0	0	0.173	0.548
A593	A593_D1	A593_D1_610000000551	1	1	0	0.094	0.609
A593	A593_D1	A593_D1_610000000569	1	0	0	0.184	0.487
A593	A593_D1	A593_D1_610000000583	1	0	0	0.079	0.427
A593	A593_D1	A593_D1_610000000600	1	0	0	0.012	0.122
A593	A593_D1	A593_D1_610000000613	1	1	0	0.078	0.487
A593	A593_D1	A593_D1_610000000629	1	1	1	0.038	0.366	12.2498	9.76489
A593	A593_D1	A593_D1_610000000632	1	1	0	0.082	0.487
A593	A593_D1	A593_D1_610000000640	1	1	0	0.01	0.122
A593	A593_D1	A593_D1_610000000648	1	1	0	0.056	0.122
A593	A593_D1	A593_D1_610000000679	1	1	1	0.076	0.487	12.0365	9.63863
A593	A593_D1	A593_D1_610000000685	1	0	0	0.086	0.487
A593	A593_D1	A593_D1_610000000687	1	0	0	0.171	0.487
A593	A593_D1	A593_D1_610000000691	1	0	1	0.082	0.427	12.5914	10.0264
A593	A593_D1	A593_D1_610000000694	1	0	0	0.006	0.122
A593	A593_D1	A593_D1_610000000702	1	0	0	0.073	0.427
A593	A593_D1	A593_D1_610000000713	1	1	0	0.33	0.453
A593	A593_D1	A593_D1_610000000721	1	1	1	0.09	0.427	11.5241	9.03917
A593	A593_D1	A593_D1_610000000729	1	0	0	0.052	0.122
A593	A593_D1	A593_D1_610000000732	1	1	0	0.206	0.528
A593	A593_D1	A593_D1_610000000744	1	0	0	0.077	0.366
A593	A593_D1	A593_D1_610000000750	1	0	0	0.103	0.487
A593	A593_D1	A593_D1_610000000755	1	1	0	0.123	0.548
A593	A593_D1	A593_D1_610000000771	1	0	0	0.127	0.427
A593	A593_D1	A593_D1_610000000789	1	1	1	0.01	0.122	15.2069	10.2097
A593	A593_D1	A593_D1_610000000794	1	0	0	0.114	0.731
A593	A593_D1	A593_D1_610000000802	1	0	0	0.038	0.427
A593	A593_D1	A593_D1_610000000814	1	0	0	0.068	0.427
A593	A593_D1	A593_D1_610000000823	1	0	0	0.029	0.122
A593	A593_D1	A593_D1_610000000833	1	0	0	0.079	0.516
A593	A593_D2	A593_D2_610000000499	1	1	0	0.13	0.437
A593	A593_D2	A593_D2_610000000517	1	1	0	0.185	0.575
A593	A593_D2	A593_D2_610000000535	1	0	0	0.083	0.432
A593	A593_D2	A593_D2_610000000539	1	1	0	0.162	0.522
A593	A593_D2	A593_D2_610000000545	1	0	1	0.17	0.444	16.3699	10.0456
A593	A593_D2	A593_D2_610000000555	1	1	0	0.257	0.505
A593	A593_D2	A593_D2_610000000567	1	1	0	0.247	0.561
A593	A593_D2	A593_D2_610000000576	1	1	1	0.294	0.628	11.8358	9.43794
A593	A593_D2	A593_D2_610000000586	1	1	1	0.366	0.862	15.7224	10.0086
A593	A593_D2	A593_D2_610000000595	1	1	1	0.417	0.701	11.2894	8.89153
A593	A593_D2	A593_D2_610000000609	1	0	0	0.039	0.301
A593	A593_D2	A593_D2_610000000617	1	0	0	0.133	0.516
A593	A593_D2	A593_D2_610000000622	1	0	0	0.103	0.401
A593	A593_D2	A593_D2_610000000627	1	1	0	0.594	0.538
A593	A593_D2	A593_D2_610000000640	1	1	0	0.125	0.463
A593	A593_D2	A593_D2_610000000650	1	1	1	0.254	0.42	11.6096	9.04469
A593	A593_D2	A593_D2_610000000662	1	1	0	0.231	0.5
A593	A593_D2	A593_D2_610000000683	1	0	0	0.219	0.572
A593	A593_D2	A593_D2_610000000696	1	1	0	0.17	0.573
A593	A593_D2	A593_D2_610000000709	1	1	1	0.165	0.618	15.1647	9.7756
A593	A593_D2	A593_D2_610000000716	1	1	0	0.16	0.527
A593	A593_D2	A593_D2_610000000726	1	0	0	0.087	0.456
A593	A593_D2	A593_D2_610000000741	1	1	1	0.105	0.416	11.3886	9.08598
A593	A593_D2	A593_D2_610000000750	1	1	0	1.222	0.829
A593	A593_D2	A593_D2_610000000773	1	1	1	0.117	0.517	10.9766	9.59033
A593	A593_D2	A593_D2_610000000785	1	0	0	0.145	0.496
A593	A593_D2	A593_D2_610000000800	1	0	0	0.526	0.719
A593	A593_D2	A593_D2_610000000820	1	0	0	0.008	0.122
A593	A593_D2	A593_D2_610000000828	1	0	0	0.179	0.616
A593	A593_D2	A593_D2_610000000833	1	0	0	0.07	0.427
A593	A593_D2	A593_D2_610000000835	1	0	0	0.133	0.487
A593	A593_D2	A593_D2_610000000839	1	1	0	0.552	0.56
A593	A593_D2	A593_D2_610000000856	1	1	0	0.22	0.484
A593	A593_D2	A593_D2_610000000865	1	1	0	0.221	0.435
A593	A593_D2	A593_D2_610000000882	1	0	0	0.099	0.497
A593	A593_D2	A593_D2_610000000896	1	0	0	0.189	0.539
A593	A593_D2	A593_D2_610000000913	1	1	0	0.152	0.568
A593	A593_D2	A593_D2_610000000924	1	1	0	0.015	0.122
A593	A593_D2	A593_D2_610000000951	1	1	0	0.184	0.45
A593	A593_D2	A593_D2_610000000960	1	1	0	0.055	0.311
A593	A593_D2	A593_D2_610000000984	1	0	1	0.188	0.461	11.9343	9.36937
A593	A593_D2	A593_D2_610000001005	1	0	0	0.139	0.526
A593	A593_D2	A593_D2_610000001025	1	1	1	0.137	0.391	13.31	9.6464
A593	A593_D2	A593_D2_610000001055	1	0	0	0.454	0.639
A593	A593_D2	A593_D2_610000001067	1	0	0	0.068	0.415
A593	A593_D2	A593_D2_610000001085	1	0	0	0.134	0.477
A593	A593_D2	A593_D2_610000001090	1	1	0	0.15	0.364
A593	A593_D2	A593_D2_610000001098	1	1	1	0.185	0.558	11.4584	9.15582
A593	A593_D2	A593_D2_610000001124	1	0	0	0.014	0.122
A593	A593_D2	A593_D2_610000001138	1	1	0	0.122	0.746
A593	A593_D2	A593_D2_610000001157	1	0	0	0.238	0.697
A593	A593_D2	A593_D2_610000001163	1	1	0	0.145	0.609
A593	A593_D2	A593_D2_610000001168	1	0	0	0.14	0.433
A593	A593_D2	A593_D2_610000001178	1	1	0	0.229	0.571
A593	A593_D2	A593_D2_610000001187	1	0	0	0.29	0.769
A593	A593_D2	A593_D2_610000001191	1	1	1	0.826	1.113	14.1504	9.66172
A593	A593_D2	A593_D2_610000001202	1	1	0	0.23	0.429
A593	A593_D2	A593_D2_610000001216	1	1	0	0.172	0.672
A593	A593_D2	A593_D2_610000001230	1	1	1	0.17	0.571	11.4076	9.10504
A593	A593_D2	A593_D2_610000001239	1	0	0	0.076	0.569
A593	A593_D2	A593_D2_610000001247	1	1	1	0.06	0.427	10.8944	8.6972
A593	A593_D2	A593_D2_610000001250	1	1	0	0.067	0.433
A593	A593_D2	A593_D2_610000001268	1	0	1	0.047	0.427	11.6963	9.49903
A593	A593_D2	A593_D2_610000001276	1	0	1	0.197	0.502	15.4541	9.94476
A593	A593_D2	A593_D2_610000001283	1	0	0	0.212	0.578
A593	A593_D3	A593_D3_610000000349	1	1	0	0.204	0.53
A593	A593_D3	A593_D3_610000000355	1	1	0	0.289	0.614
A593	A593_D3	A593_D3_610000000367	1	1	0	0.119	0.498
A593	A593_D3	A593_D3_610000000376	1	0	0	0.2	0.442
A593	A593_D3	A593_D3_610000000402	1	1	0	0.045	0.373
A593	A593_D3	A593_D3_610000000408	1	1	0	0.383	0.69
A593	A593_D3	A593_D3_610000000425	1	0	0	0.114	0.467
A593	A593_D3	A593_D3_610000000430	1	0	0	0.12	0.528
A593	A593_D3	A593_D3_610000000432	1	1	0	0.088	0.587
A593	A593_D3	A593_D3_610000000435	1	0	0	0.245	0.487
A593	A593_D3	A593_D3_610000000442	1	0	0	0.103	0.427
A593	A593_D3	A593_D3_610000000447	1	0	0	0.124	0.332
A593	A593_D3	A593_D3_610000000459	1	0	1	0.143	0.451	12.4274	9.78835
A593	A593_D3	A593_D3_610000000467	1	1	0	0.118	0.494
A593	A593_D3	A593_D3_610000000489	1	0	0	0.113	0.528
A593	A593_D3	A593_D3_610000000497	1	0	0	0.053	0.419
A593	A593_D3	A593_D3_610000000502	1	0	0	0.275	0.658
A593	A593_D3	A593_D3_610000000508	1	1	0	0.251	0.548
A593	A593_D3	A593_D3_610000000517	1	0	0	0.16	0.482
A593	A593_D3	A593_D3_610000000525	1	0	0	0.091	0.355
A593	A593_D3	A593_D3_610000000534	1	1	0	0.137	0.412
A593	A593_D3	A593_D3_610000000540	1	1	0	0.092	0.427
A593	A593_D3	A593_D3_610000000544	1	0	0	0.042	0.274
A593	A593_D3	A593_D3_610000000574	1	0	0	0.087	0.487
A593	A593_D3	A593_D3_610000000578	1	1	0	0.098	0.427
A593	A593_D3	A593_D3_610000000583	1	1	0	0.155	0.525
A593	A593_D3	A593_D3_610000000591	1	1	0	0.223	0.569
A593	A593_D3	A593_D3_610000000604	1	1	1	0.184	0.503	12.3004	9.66131
A593	A593_D3	A593_D3_610000000614	1	1	1	0.057	0.581	12.3801	10.0775
A593	A593_D3	A593_D3_610000000637	1	1	0	0.186	0.68
A593	A593_D3	A593_D3_610000000648	1	1	1	0.354	0.657	16.621	10.801
A593	A593_D3	A593_D3_610000000657	1	1	0	0.15	0.458
A593	A593_D3	A593_D3_610000000669	1	1	1	0.17	0.503	14.9731	10.4298
A593	A593_D3	A593_D3_610000000681	1	1	1	0.454	0.658	12.1926	9.79471
A593	A593_D3	A593_D3_610000000705	1	1	0	0.029	0.341
A593	A593_D3	A593_D3_610000000708	1	0	0	0.264	0.512
A593	A593_D3	A593_D3_610000000724	1	1	1	0.118	0.492	11.6677	9.36514
A593	A593_D3	A593_D3_610000000729	1	0	1	0.165	0.439	12.338	9.77305
A593	A593_D3	A593_D3_610000000745	1	1	0	0.097	0.44
A593	A593_D3	A593_D3_610000000754	1	0	0	0.048	0.485
A593	A593_D3	A593_D3_610000000761	1	0	1	0.152	0.548	12.5307	10.0458
A593	A593_D3	A593_D3_610000000765	1	1	1	0.144	0.563	12.5307	10.0458
A593	A593_D3	A593_D3_610000000770	1	1	1	0.19	0.446	13.3003	10.2557
[truncated: 247 more rows]

## Sheet: Fig. S4B
Fig. S4B
Log10_eGRASP_YFP_Intensity	Log10_SYP_Intensity
2.31789	4.319
2.57775	4.68504
2.64607	4.34178
2.77057	4.46525
2.92391	4.76232
2.9392	4.52862
2.96956	4.50074
3.01855	4.4296
3.04737	4.13348
3.05874	4.70608
3.06739	4.64915
3.10474	4.68588
3.15804	4.60371
3.17187	4.60089
3.17621	4.80651
3.17963	4.5334
3.21147	4.77931
3.2263	4.58384
3.27406	3.95603
3.27856	4.45455
3.29224	4.26063
3.30216	4.64718
3.31614	4.70029
3.3289	4.53888
3.35374	4.54698
3.37844	4.70059
3.4451	4.62737
3.45096	4.65312
3.45447	4.64842
3.45819	4.54772
3.47058	4.63356
3.49044	4.51402
3.49081	4.48507
3.4918	4.58582
3.50661	4.90298
3.50859	4.80555
3.51642	4.80932
3.52565	4.66013
3.5372	4.47445
3.53996	4.67646
3.54178	4.52752
3.54197	4.63505
3.54334	4.58192
3.555	4.55378
3.55732	4.55196
3.56133	4.95788
3.56597	4.57607
3.57082	4.55892
3.57518	4.61596
3.57741	4.71744
3.58194	4.77833
3.59522	5.08148
3.59709	4.54846
3.60208	4.3611
3.60227	4.79299
3.60241	4.732
3.60357	4.73748
3.60651	4.51292
3.60653	4.55998
3.60865	4.63979
3.6108	4.71009
3.61865	4.89889
3.62099	4.71239
3.62605	4.817
3.63086	4.55925
3.63499	4.75455
3.63508	4.59402
3.63966	4.76839
3.64022	4.86529
3.66144	4.69337
3.66213	4.42576
3.66243	4.72789
3.66357	4.40393
3.67408	4.55821
3.67716	4.943
3.67776	4.65077
3.69135	4.92281
3.69214	4.55032
3.69303	4.87576
3.69447	4.58146
3.70064	4.72683
3.70571	4.9171
3.71151	4.70921
3.7133	4.3066
3.71334	4.72763
3.71715	4.61317
3.71992	4.79511
3.72191	4.50813
3.72924	4.50524
3.72949	4.70947
3.73258	4.7982
3.73536	4.61037
3.73542	4.65528
3.7379	4.72244
3.73805	4.99682
3.73821	4.71337
3.73821	4.71337
3.74481	4.49156
3.74481	4.49156
3.74582	4.57041
3.74833	4.77016
3.74845	4.63881
3.7493	4.73855
3.74978	4.85756
3.75021	4.88059
3.75525	4.64267
3.75719	4.65983
3.75882	4.68057
3.75939	4.69739
3.76128	4.3544
3.76873	4.85129
3.77142	4.55503
3.7754	4.73592
3.77721	4.63534
3.77751	4.65965
3.77937	4.63277
3.78045	4.77497
3.78112	4.81527
3.78158	4.59682
3.78201	4.6148
3.78399	4.64452
3.78672	4.592
3.78683	4.47162
3.78802	4.71677
3.79113	4.67988
3.79113	4.67988
3.79653	4.56321
3.79728	4.70144
3.79753	4.78734
3.80018	4.58826
3.80279	4.89767
3.80327	4.80743
3.80372	4.65417
3.80634	4.59139
3.81018	4.70812
3.81036	4.74008
3.81163	4.73923
3.81236	4.64531
3.81627	4.7504
3.81812	4.91047
3.81905	4.86179
3.825	4.89882
3.825	4.89882
3.82618	4.47925
3.82996	4.40842
3.83179	4.45147
3.83179	4.75424
3.83323	4.55569
3.83334	4.47964
3.83431	4.96013
3.83611	4.545
3.8365	4.75629
3.83661	4.91789
3.84122	4.68147
3.8419	4.65633
3.84227	4.85084
3.84286	4.66831
3.84443	4.6266
3.84776	4.77502
3.84821	4.71118
3.84858	4.60853
3.85011	4.60155
3.85191	4.92142
3.85267	4.56132
3.85448	4.66077
3.85842	4.53641
3.86058	4.71502
3.86065	4.57282
3.86603	4.27749
3.86634	4.7671
3.86789	4.81587
3.86811	4.40239
3.86984	4.60269
3.86991	4.68349
3.87196	4.71329
3.87244	4.61701
3.87267	4.4249
3.87371	4.37176
3.8746	4.69697
3.87529	4.40359
3.87787	4.64484
3.87806	4.73558
3.8795	4.78107
3.8817	4.61553
3.88177	4.78839
3.88356	4.79608
3.88356	4.79608
3.88405	4.53246
3.8851	4.64121
3.88647	4.76329
3.88799	4.72799
3.88818	4.71528
3.88826	4.74666
3.88865	4.65772
3.88902	4.77281
3.89018	4.61156
3.89045	4.61351
3.89133	4.80234
3.89151	4.6311
3.89162	4.29844
3.89182	4.45099
3.89203	4.65075
3.8927	4.70292
3.8927	4.70292
3.89377	4.70147
3.89382	4.65475
3.89396	4.77599
3.89469	4.56737
3.89545	4.81609
3.89694	4.69204
3.89831	4.53545
3.89851	4.68829
3.90037	4.69815
3.90109	4.76857
3.90116	4.65349
3.90142	4.79746
3.90467	4.7621
3.90559	4.6205
3.90565	4.92943
3.90657	4.66134
3.9067	4.48141
3.90698	4.72245
3.90701	4.56944
3.90765	4.78974
3.90854	4.56279
3.9096	4.6591
3.91026	5.08641
3.91199	4.56396
3.91252	4.65503
3.91332	4.55132
3.9135	4.91258
3.91431	5.03203
3.91704	4.95647
3.92032	4.54415
3.9208	4.55371
3.92108	4.78981
3.92239	4.90103
3.9224	4.70708
3.92359	4.77915
3.92387	4.92809
3.92394	4.6354
3.92408	4.76304
3.92519	4.24714
3.9253	4.57615
3.92549	4.75613
3.92563	4.82165
3.92714	4.6351
3.92764	4.78644
3.92918	4.77485
3.9309	4.75614
3.93119	4.87332
3.93128	4.49822
3.93314	4.73798
3.93329	4.66464
3.93456	4.72679
3.93696	4.21762
3.93763	4.81803
3.93819	4.70351
3.93959	4.61512
3.94117	4.2632
3.94117	4.63209
3.94174	4.6478
3.94225	4.63294
3.94423	4.46684
3.94434	4.79377
3.94532	4.88253
3.94618	4.50868
3.9462	4.72994
3.94651	4.49209
3.94683	4.53099
3.94725	4.61657
3.94784	4.74123
3.94815	4.73722
3.94817	4.88153
3.9482	4.94315
3.94914	4.32188
3.94918	4.71124
3.9494	4.54303
3.94958	4.32344
3.94972	4.62935
3.9517	4.674
3.95199	4.59313
3.9522	4.67927
3.95247	4.6214
3.95259	4.83956
3.95415	4.64767
3.95459	4.66696
3.95574	4.8197
3.95574	4.8197
3.9593	4.87225
3.95971	4.6692
3.95971	4.6692
3.96006	5.07159
3.96096	4.77228
3.96159	4.95752
3.96279	4.27688
3.96297	4.91457
3.96354	4.66244
3.96402	4.52399
3.96412	4.46
3.96438	4.78582
3.96441	4.58982
3.96459	4.99451
3.96462	4.57647
3.96483	4.71498
3.96492	4.53424
3.96546	4.51926
3.96554	4.79234
3.9657	4.69611
3.96654	4.48738
3.9673	4.9072
3.96755	4.42156
3.96781	4.81352
3.96834	4.6495
3.96912	4.65419
3.96915	4.64315
3.96927	4.60748
3.97298	4.69081
3.97313	4.88032
3.97318	4.7363
3.97438	4.76105
3.97531	4.54003
3.97602	4.63393
3.97804	4.74628
3.9782	4.5226
3.97825	4.55907
3.98026	4.73372
3.98043	4.86723
3.9815	4.49989
3.98254	4.75721
3.98278	4.69759
3.98573	4.70543
3.98573	4.4879
3.98578	4.65801
3.98653	4.61988
3.98688	4.50822
3.9873	4.89395
3.98736	4.68408
3.98789	4.68677
3.98831	4.6236
3.98942	4.73619
3.98944	4.62637
3.98976	4.6274
3.99028	4.59334
3.9904	4.58603
3.9906	4.30498
3.99541	4.71863
3.99542	4.6223
4.00084	4.48448
4.00133	4.75363
4.00134	4.54201
4.00188	4.47451
4.00308	4.62315
4.00315	4.86016
4.00402	4.4802
4.00431	4.97511
4.00487	4.31202
4.00554	4.71146
4.00588	4.92284
4.00662	4.88102
4.00669	4.79625
4.00703	4.71464
4.00729	4.84365
4.00774	4.59419
4.00848	4.85176
4.00895	4.5548
4.01044	4.66183
4.01259	4.854
4.01426	4.65781
4.01625	4.66301
4.01845	4.77892
4.01923	4.45383
4.01955	4.69149
4.01965	4.75294
4.02015	4.43915
4.02107	4.53573
4.02118	4.66085
4.02274	4.70118
4.02289	4.48697
4.02402	4.86048
4.02476	4.88294
4.02507	4.76598
4.02533	4.72101
4.02551	4.78853
4.02553	4.74783
4.02588	4.7315
4.02593	4.90443
4.02624	4.81589
4.02624	4.81589
4.02795	4.85637
4.02854	4.95046
4.0288	4.50446
4.02913	4.38025
4.02943	4.60741
4.02989	4.88683
4.03068	4.3792
4.03075	5.02853
4.03082	4.64443
4.03088	4.78938
4.03111	4.90223
4.03132	4.82541
4.03158	4.53965
4.03158	4.53965
4.03168	4.70869
4.03173	4.67978
4.03347	4.67009
4.03391	4.57452
4.03391	4.57452
4.03467	4.46443
4.0347	4.77777
4.0353	4.53207
4.03586	4.22463
4.0368	4.61607
4.03808	4.34115
4.0389	4.23281
4.03957	4.83141
4.04021	4.57133
4.0405	4.92248
4.04141	4.85998
4.04333	4.86776
4.04385	4.58004
4.04522	4.53603
4.04553	4.83614
4.04614	4.78352
4.04639	4.58177
4.04658	4.97755
4.04666	4.83985
4.04801	4.83393
4.04865	4.86678
4.04907	4.71675
4.04915	4.69025
4.04927	4.41413
4.05094	4.92841
4.0522	4.61616
4.05255	4.65269
4.05315	4.86356
4.05322	4.67189
4.05498	4.68805
4.05511	4.52738
4.05514	4.67957
4.05588	4.81742
4.05642	4.93545
4.05655	4.63527
4.05739	4.7824
4.05819	4.81149
4.05839	4.68657
4.05877	4.73773
4.05892	4.62666
4.059	4.60218
4.06151	4.74116
4.06153	4.6457
4.06235	5.00388
4.06243	4.65423
4.06271	4.59789
4.06272	4.87585
4.06351	4.8609
4.06352	4.51783
4.06407	4.85337
4.06422	4.86198
4.06427	4.46936
4.06441	4.5431
4.06523	4.68682
4.06541	4.71252
4.06687	4.51584
4.0672	4.54756
4.06725	4.70122
4.06775	4.54666
4.06776	4.71052
4.06811	4.98115
4.07246	4.53968
4.07247	4.78799
4.07265	4.87076
4.07299	4.81112
4.0734	4.85459
4.07362	4.83001
4.07383	4.65664
4.07386	4.70887
4.07389	4.78822
4.07505	5.15573
4.07517	4.84496
4.07517	4.84496
4.0752	4.35904
4.07711	4.73405
4.07711	4.73405
4.07765	4.59702
4.07848	4.65418
4.07854	4.73267
4.07854	4.73267
4.0801	4.56729
4.08054	4.76158
4.08058	4.97402
4.08058	4.538
4.08058	4.538
4.08174	4.83396
4.0822	4.73598
4.08305	4.62539
4.08308	4.77465
4.08323	4.4134
4.0844	4.51132
4.08471	4.56734
4.08492	4.73069
4.08555	4.78144
4.0857	4.87078
4.08598	4.8059
4.08647	4.95465
4.0875	4.72073
4.08777	4.47814
4.08788	4.81526
4.088	4.49275
4.08913	4.77365
4.08924	4.60592
4.09039	4.63826
4.09057	4.85155
4.09057	4.85155
4.09089	4.76437
4.09151	4.61796
4.09154	4.61311
4.09344	4.57606
4.09403	4.58279
4.09435	4.82852
4.09494	4.79316
4.09515	4.80708
4.09618	4.83576
4.09685	4.76787
4.09686	4.94422
4.09767	4.03974
4.09769	4.76474
4.0996	4.69844
4.0996	4.56998
4.10015	4.54988
4.10104	4.90048
4.10114	4.6578
4.10149	4.96223
4.10162	4.8584
4.10258	4.81255
4.10258	4.81255
4.10293	4.66522
4.10466	4.79432
4.10531	4.53047
4.10552	4.68357
4.10932	4.85988
4.10961	4.43659
4.10976	4.86017
4.10976	4.73361
4.11046	4.79411
4.1106	4.90314
4.11082	4.51438
4.11105	4.82406
4.11174	4.68954
4.11306	4.76834
4.11519	4.82151
4.11635	4.78914
4.11645	4.81813
4.11656	4.71843
4.11742	4.75874
4.11742	4.75874
4.11952	4.65254
4.12022	4.58152
4.12066	4.50073
4.12072	4.75262
4.12073	4.76116
4.12092	4.53469
4.12113	4.90886
4.12122	4.46854
4.12158	4.71334
4.12161	4.7967
4.12169	4.45052
4.12293	4.67062
4.12295	4.71959
4.12313	4.56094
4.12341	4.7967
4.12359	4.46613
4.12364	4.55498
4.1238	4.81006
4.12392	4.82896
4.12407	4.55846
4.12572	4.76761
4.12606	4.65756
4.12618	4.99755
4.12637	4.72415
4.12655	4.76401
4.12657	4.71127
4.1279	4.95425
4.12804	4.87696
4.12876	4.66112
4.12878	4.80469
4.12905	4.52275
4.12905	4.52275
4.12917	4.93814
4.12926	4.72909
4.12999	4.83424
4.13011	4.53486
4.13147	4.84973
4.13246	4.68599
4.13311	4.60887
4.13374	4.79653
4.13378	4.88027
4.13423	4.89431
4.13443	4.43688
4.13577	4.2933
4.13613	4.91515
4.13619	4.89011
4.13711	4.94054
4.13752	4.74493
4.13772	4.89423
4.1383	4.37671
4.13903	4.46338
4.1405	4.55819
4.14054	4.66668
4.14098	4.69881
4.14155	4.61036
4.14164	4.876
4.14193	4.71856
4.14198	4.66553
4.14208	4.7248
4.14285	4.70576
4.14288	4.84229
4.1441	4.68706
4.14414	4.72759
4.14481	4.52659
4.14537	4.71891
4.14596	4.81502
4.14603	4.63282
4.1462	5.06236
4.14647	5.01362
4.14662	4.18494
4.14675	4.58314
4.14726	4.8885
4.14739	4.83634
4.14741	4.79623
4.14853	4.811
4.14888	4.71681
4.14915	4.74881
4.14915	4.8806
4.15016	4.58827
4.15056	4.90935
4.15217	4.97085
4.15225	4.43705
4.15283	4.77947
4.15289	4.48371
4.15481	4.75043
4.1556	4.75845
4.15566	4.78392
4.15643	4.82719
4.15684	4.74669
4.1574	4.80595
4.15819	4.72781
4.15835	4.32371
4.15835	4.87728
4.15861	4.87966
4.15868	4.72821
4.15913	4.92413
4.16058	4.42945
4.16112	4.30677
4.1614	4.82296
4.16177	4.85172
4.16209	4.6622
4.16227	4.72083
4.16242	4.70143
4.16341	4.6552
4.16351	4.51112
4.1638	4.58663
4.16398	4.8312
4.16427	4.6595
4.1643	4.68786
4.16455	4.77955
4.16478	4.52884
4.16523	4.72636
4.16625	5.05019
4.16657	4.59652
4.16689	4.71902
4.16728	4.49286
4.16804	4.64669
4.16891	4.84977
4.16933	4.80993
4.16936	4.90445
4.16978	4.91869
4.1698	4.50718
4.16992	4.77868
4.1716	4.19284
4.17288	4.36476
4.17292	4.8008
4.17297	4.88817
4.17329	4.25338
4.17371	4.72448
4.17386	4.76403
4.17448	4.70351
4.17555	4.76252
4.17631	4.6047
4.17636	4.7227
4.17657	4.53229
4.17681	4.80578
4.17753	4.79085
4.1777	4.97578
4.17804	4.75745
4.17805	4.97801
4.17822	4.91013
4.17832	4.95241
4.17845	4.65691
4.17993	4.80025
4.18122	4.95019
4.18165	4.80078
4.18176	4.61841
4.18229	4.906
4.18253	4.79314
4.1834	4.61807
4.18455	4.8295
4.18507	4.8889
4.18596	4.76468
4.18761	4.83479
4.18794	4.97853
4.18794	4.76281
4.18798	4.72941
4.18866	4.80531
4.19002	4.99724
4.19011	4.94435
4.19014	4.68903
4.19044	4.89067
4.19048	4.77027
4.1917	4.89782
4.19265	4.60283
4.19278	4.65319
4.19279	5.08981
4.19301	4.89489
4.19328	4.99921
4.19332	4.93716
4.1946	4.54506
4.19495	4.39502
4.19511	4.66337
4.19522	4.76038
4.19603	4.7193
4.1966	4.76212
4.19695	4.31837
4.19721	4.63009
4.19732	4.75002
4.19816	4.81013
4.19841	4.74843
4.19932	4.86399
4.19932	4.86399
4.19943	4.52789
4.19959	4.72947
4.20067	4.55736
4.20131	5.03218
4.20182	4.73993
4.20219	4.68707
4.20223	4.68678
4.2024	4.53857
4.20268	4.83613
4.20442	4.23591
4.20595	4.51154
4.20697	4.57512
4.20753	4.73678
4.209	4.89705
4.209	4.89705
4.2091	4.72586
4.21066	4.51793
4.21106	5.07232
4.21111	4.66292
4.21133	4.54433
4.2115	5.076
4.21157	4.48889
4.21191	4.53104
4.21335	4.82989
4.21368	4.80282
4.21413	4.84252
4.2161	4.79355
4.21626	4.83258
4.21633	4.7499
4.2174	4.84818
4.21753	4.86038
4.21779	4.66388
4.21786	4.76835
4.21795	4.67357
4.21799	5.00751
4.21806	4.68861
4.21843	4.87548
4.2188	4.72332
4.21927	4.77888
4.22046	5.09629
4.22102	4.80664
4.22138	4.87801
4.22271	4.80227
4.22284	5.00332
4.22496	4.6878
4.22509	4.98064
4.22543	4.46566
4.2264	4.4321
4.2272	4.74995
4.2278	4.65914
4.22793	4.75192
4.22844	4.4136
4.23013	4.85395
4.23038	4.46498
4.23089	4.86031
4.23107	4.65456
4.23118	4.83255
4.23141	4.69243
4.23185	4.5015
4.23314	4.76276
4.2333	4.86904
4.23343	4.91507
4.2346	4.74184
4.23468	4.83872
4.23497	4.78797
4.23577	4.14223
4.23605	4.75706
4.23652	4.93253
4.23653	4.94102
4.23653	3.7974
4.23669	5.09032
4.23719	4.56268
4.23719	4.65251
4.23811	4.87674
4.23814	4.77383
4.23846	4.86746
4.239	4.71251
4.2404	4.45627
4.24078	5.02068
4.24121	4.7009
4.24173	4.71558
4.24347	4.51018
4.2435	5.10665
4.244	4.89907
4.24512	4.86209
4.2457	4.70975
4.24599	4.85431
4.24641	4.78874
4.24693	4.85789
4.24709	4.81993
4.24744	4.74793
4.24767	4.47351
4.2478	4.78176
4.24795	4.6522
4.24799	4.03896
4.2496	4.91245
4.24996	4.84619
4.25085	4.67778
4.25088	4.37324
4.25099	4.843
4.25157	4.85396
4.25235	4.98407
4.25237	4.67036
4.25304	4.53007
4.25361	4.57436
4.25384	5.08441
4.25387	5.16202
4.25392	4.71925
4.25464	4.71561
4.25627	5.0412
4.25665	4.65839
4.2567	4.52512
4.25709	4.9175
4.25727	5.20225
4.2574	4.75201
4.25749	4.92566
4.25818	4.81927
4.25854	4.81522
4.25858	4.79556
4.25926	4.81325
4.25931	4.92812
4.25945	5.0028
4.25955	4.71457
4.25985	4.63347
4.26039	4.85227
4.26052	4.68741
4.2606	4.75337
4.26129	5.03003
4.26143	4.35213
4.26153	4.94319
4.26363	4.81259
4.26417	4.87823
4.26436	4.51051
4.26599	4.66628
4.26602	4.96755
4.26703	4.94752
4.26723	4.80714
4.26726	4.4447
4.26807	4.95632
4.26812	4.94631
4.26833	4.85285
4.2684	5.00283
4.2692	4.92696
4.26977	4.78199
4.27042	4.79738
4.27073	4.49764
4.27089	5.10871
4.2711	4.20412
4.27136	4.99961
4.27181	4.88732
4.27364	4.97637
4.27365	4.88837
4.27372	4.82155
4.27395	4.30391
4.27418	4.69716
4.27444	4.54706
4.27517	5.01854
4.27544	4.90608
4.27663	4.90529
4.2769	4.93678
4.27723	4.57839
4.27776	4.79565
4.27812	4.82093
4.2789	4.53516
4.27919	4.71508
4.27953	4.84379
4.2806	4.79835
4.28069	4.75844
4.28071	4.8042
4.28163	4.95328
4.2821	4.96276
4.28279	4.66168
4.28281	5.15329
4.28312	4.97029
4.28339	4.76737
4.28366	4.82151
4.28414	4.71814
4.28414	4.71814
4.28455	4.92072
4.28456	5.1463
4.28458	4.50329
4.28459	4.89383
4.28568	4.94039
4.28573	5.15694
4.28601	4.90244
4.28722	4.87571
4.28748	5.02131
4.28755	5.01044
4.28764	4.77753
4.28767	5.01119
4.28932	4.79736
4.28944	4.67562
4.28944	5.11346
4.28953	3.42949
4.28998	4.57961
4.29001	4.98474
4.29009	4.777
4.29142	4.84056
4.2915	4.86854
4.29253	4.70098
4.29293	4.51342
4.29328	4.85245
4.29383	4.64336
4.29412	4.45643
4.29445	4.61324
4.29445	4.61324
4.29481	4.90386
4.2951	4.58112
4.29568	4.20903
4.29584	4.62532
4.29697	4.87777
4.2984	4.9533
4.29842	4.72033
4.29864	4.87675
4.29908	4.97078
4.29937	4.69733
4.29941	5.21377
4.30015	4.75196
4.3002	4.63198
4.30072	4.6801
4.30085	4.67671
4.30086	4.36503
4.3015	5.05138
4.30165	4.93289
4.30176	4.75162
4.30208	4.81557
4.30269	4.55079
4.30281	4.32854
4.30366	4.77415
4.30453	5.11056
4.30488	4.89575
4.30503	4.89578
4.30575	5.13848
4.30589	4.63659
4.30687	4.79557
4.30713	5.20118
4.30773	4.66809
4.30838	4.58952
4.30883	4.76266
4.30959	4.95968
4.31032	4.80189
4.31036	4.7604
4.31046	4.81203
4.3105	4.91803
4.31097	4.7323
4.31201	4.26868
4.31227	4.35868
4.3123	4.65879
4.31304	4.70058
4.31318	4.65844
4.3136	4.57469
4.31362	4.78768
4.31408	4.82443
4.31512	4.48051
4.3161	4.91722
4.31625	4.81067
4.31632	4.65412
4.31662	4.82948
4.3169	4.92761
4.31772	5.06754
4.3178	4.88326
4.31795	4.90521
4.31882	4.91184
4.31929	5.04214
4.31962	4.74795
4.31973	4.67334
4.3202	4.95837
4.32035	4.85899
4.32095	4.657
4.32167	4.49594
4.32252	5.0071
4.32263	4.95382
4.32384	5.03396
4.32403	4.70846
4.32426	4.87591
4.32454	4.71866
4.32456	4.72519
4.32473	4.877
4.32501	5.01599
4.32609	4.55263
4.32634	4.86863
4.32756	4.70553
4.32757	4.96993
4.32868	4.75509
4.32903	4.03509
4.32934	4.96264
4.32981	4.95225
4.33005	4.79919
4.33021	4.89012
4.33035	4.73636
4.33097	4.77256
4.33205	4.6923
4.33378	4.88651
4.33389	4.88987
4.33418	5.12297
4.33421	4.62416
4.33472	4.7359
4.33572	5.08105
4.33573	4.83819
4.33581	4.72125
4.33593	4.88599
4.33594	4.87763
4.33621	4.81296
4.33629	5.05091
4.33719	4.74409
4.33732	4.97707
4.33821	4.27155
4.33864	4.49918
4.33891	4.47637
4.33906	4.80149
4.33922	4.9845
4.33968	4.75511
4.3398	4.46572
4.34143	4.81415
4.34158	4.90012
4.34219	4.52448
4.34269	4.93541
4.34269	4.93541
4.34273	4.66141
4.34284	4.6299
4.34293	4.80037
4.3435	4.54213
4.34372	4.96004
4.34421	4.93645
4.3444	4.75262
4.34561	4.96858
4.34668	4.97456
4.34708	4.67799
4.34782	4.45513
4.3479	4.65772
4.34793	4.63597
4.34807	4.98105
4.34845	4.54809
4.34867	4.32952
4.34915	5.17318
4.34915	5.17318
4.34936	5.03749
4.34942	4.87863
4.34945	4.94617
4.34971	4.75178
4.3499	4.81907
4.35094	4.85656
4.35114	5.17446
4.3514	4.96198
4.35177	4.93905
4.35179	4.86967
4.35359	4.84842
4.35359	4.93719
4.35499	4.66903
4.35502	4.91404
4.35607	4.70596
4.35645	4.74068
4.35647	5.06005
4.35654	4.76397
4.357	5.10766
4.35717	5.17319
4.35756	4.80187
4.3595	4.75581
4.35995	4.91726
4.36126	5.05823
4.36152	4.94403
4.36189	4.77602
4.36212	4.63181
4.36253	4.74699
4.36318	4.93199
4.36443	4.97575
4.36452	4.79477
4.36483	4.87268
4.36503	4.94465
4.3656	5.16264
4.36645	4.81179
4.3667	4.7319
4.36722	4.61334
4.36753	4.84508
4.36768	4.98755
4.36861	4.81025
4.36881	4.99417
4.36892	4.71758
4.36973	5.01847
4.37029	4.89645
4.37072	4.83665
4.37072	4.83665
4.37085	5.07704
4.37131	4.93407
4.37138	4.87077
4.37175	5.0031
4.37195	4.79913
4.3731	4.81113
4.3731	4.81113
4.37329	4.61973
4.37338	3.63955
4.37478	4.95419
4.37589	4.84015
4.37608	5.02828
4.37621	4.41089
4.37641	4.96102
4.37683	4.94552
4.37743	4.96671
4.37756	4.90706
4.37757	5.00723
4.37927	5.04957
4.37954	4.45199
4.37961	5.01906
4.37989	4.65515
4.38038	5.12655
4.38042	4.68594
4.3812	4.61325
4.38135	4.78253
4.38176	4.92651
4.38225	4.70844
4.38228	4.87686
4.38295	4.78861
4.38333	4.83383
4.3847	4.90414
4.3847	4.90414
4.38478	4.87765
4.38501	4.65538
4.38533	5.17669
4.38539	4.98947
4.38549	4.72354
4.38576	4.42902
4.3861	4.68631
4.38691	4.66932
4.38735	4.61267
4.38813	4.96921
4.3882	4.73161
4.38823	5.06921
4.38835	5.104
4.38903	4.90025
4.38907	4.41253
4.38972	4.91777
4.38979	5.08865
4.39026	4.69666
4.39085	4.88449
4.39127	4.68418
4.39187	4.62291
4.3921	5.01853
4.39219	5.16005
4.39331	4.62007
4.39402	5.07576
4.39478	4.80169
4.39617	4.9432
4.39634	4.70648
4.39712	4.98087
4.39771	4.6715
4.39862	5.00132
4.39868	4.86879
4.39868	5.08051
4.39887	4.81682
4.39944	4.85286
4.39956	4.74878
4.40167	5.0266
4.40186	4.9549
4.40208	5.00735
4.40284	4.67341
4.40298	5.09249
4.40374	4.83811
4.40387	5.08569
4.40401	4.74413
4.40404	5.25352
4.40514	4.96626
4.40617	4.96538
4.40659	4.97801
4.4068	4.63351
4.40749	4.8153
4.40902	4.94951
4.40948	4.92431
4.40976	4.93306
4.40997	4.89593
4.41055	4.65119
4.41062	5.09301
4.41107	4.9717
4.41134	5.06403
4.41172	4.31669
4.4118	4.93248
4.41199	4.99466
4.41273	4.93402
4.41296	4.94829
4.4131	4.89789
4.41478	4.64532
4.41506	4.7386
4.41562	4.52821
4.41568	4.7148
4.41648	4.99866
4.41695	4.91334
4.41786	5.04482
4.41883	5.04332
4.41955	4.61976
4.41989	5.2145
4.42033	4.78787
4.42043	4.98972
4.42046	4.9572
4.42183	5.20975
4.42187	4.97771
4.42254	4.93173
4.42354	4.92967
4.42357	4.83001
4.42361	4.34173
4.42453	5.14359
4.42502	4.87084
4.42517	4.96629
4.42518	4.57012
4.42526	5.01388
4.42649	5.12571
4.42692	4.73609
4.42813	4.8904
4.42827	3.91627
4.42838	5.13143
4.42989	5.02182
4.43009	4.77553
4.43103	5.05881
4.43108	4.98511
4.43173	4.63813
4.4322	4.84662
4.43253	4.9558
4.43354	5.237
4.43367	5.03062
4.43368	5.07023
4.43469	5.00792
4.43482	4.61072
4.435	4.72122
4.4357	4.38491
4.43593	5.10112
4.43612	4.80896
4.43646	4.70218
4.4373	4.82465
4.43742	4.49467
4.43757	5.08894
4.43851	5.10928
4.43883	4.80726
4.43884	4.81257
4.44	4.28754
4.44025	5.10277
4.44048	4.66554
4.44234	4.69979
4.44293	5.01244
4.44302	4.33667
4.44329	4.93396
4.44337	5.18853
4.44413	4.61899
4.44456	4.84145
4.44685	4.96757
4.44762	4.54363
4.448	4.9631
4.44849	4.75951
4.449	4.7051
4.4498	4.61622
4.45009	4.93911
4.45049	4.84378
4.45061	3.79213
4.45068	4.87779
4.45216	5.12191
4.45248	5.00427
4.45331	4.65183
4.45361	4.34866
4.45384	5.01921
4.45426	4.96821
4.45449	5.20046
4.45534	4.72579
4.45567	4.89157
4.45581	4.92621
4.45627	4.79778
4.45769	4.9599
4.45769	4.66669
4.45783	4.61182
4.45833	5.11228
4.46006	5.19111
4.4602	4.74978
4.46032	4.91553
4.4608	4.89622
4.46083	5.06792
4.46112	4.72543
4.4629	4.77981
4.46307	5.15513
4.46328	4.99003
4.46393	4.73876
4.4641	4.38555
4.46509	5.04699
4.46554	4.55894
4.46571	4.79556
4.46677	5.1105
4.4674	5.04431
4.46774	4.74842
4.46873	4.93782
4.46911	4.85636
4.46972	5.04609
4.46973	4.88136
4.472	5.09201
4.47348	4.97433
4.47471	3.70798
4.47517	5.00237
4.47551	5.13263
4.47618	4.78955
4.47663	4.93974
4.47746	4.81226
4.47753	4.69571
4.47812	4.35017
4.47846	4.96278
4.47848	4.79298
4.47865	4.93913
4.47867	4.95663
4.47892	4.88907
4.48055	4.83845
4.48095	5.09811
4.48111	5.0117
4.48118	4.97908
4.48121	4.75686
4.48132	5.02943
4.48221	5.25318
4.48249	4.87718
4.48258	4.80235
4.48293	4.83287
4.4835	4.89744
4.48444	5.37961
4.48445	4.80475
4.48471	4.64862
4.48497	4.64099
4.4858	5.23679
4.48664	4.66813
4.48671	5.21827
4.48753	5.23377
4.48753	4.17991
4.48832	4.81604
4.48868	5.16729
4.48915	4.62125
4.4901	4.55655
4.4906	4.91565
4.49089	5.12272
4.49113	4.91556
4.49136	3.5156
4.49148	4.47587
4.4918	5.06908
4.492	5.05459
4.4923	5.04745
4.49244	4.93028
4.49325	4.53263
4.49328	4.94877
4.49378	4.56123
4.49464	4.8605
4.49477	4.57543
4.49537	4.76734
4.4955	4.57499
4.49557	5.0263
4.49562	5.07235
4.49616	5.04664
4.49658	5.05001
4.4967	5.0469
4.49822	5.06815
4.49849	4.94205
4.49864	4.98376
4.49938	5.06292
4.50169	5.11143
4.50193	4.4641
4.50226	5.18771
4.50372	4.98687
4.50428	5.02567
4.50646	4.87658
4.50718	4.95794
4.50753	4.09896
4.50761	4.6092
4.50861	5.19818
4.50943	5.02169
4.51078	4.91847
4.51128	4.80048
4.51131	4.95754
4.51134	4.55218
4.51154	4.23998
4.51178	4.8748
4.51196	4.70911
4.512	4.71182
4.51202	4.98932
4.5131	5.16692
4.51354	4.73075
4.51383	4.61014
4.51466	4.50518
4.51505	4.70117
4.51511	4.92987
4.51517	5.09368
4.51528	5.12924
4.51574	4.79274
4.51604	5.18326
4.51638	5.01881
4.51662	5.11248
4.51729	4.97482
4.51908	4.8789
4.51993	5.15261
4.51993	5.15261
4.52022	4.52325
4.5205	4.889
4.52199	4.96877
4.5221	4.95276
4.52222	5.08063
4.52222	5.08063
4.52225	5.04853
4.52276	5.07497
4.5231	4.90686
4.52327	5.00693
4.52426	4.96442
4.52434	5.12913
4.52435	5.23133
4.52446	4.41812
4.52448	4.29068
4.52523	4.41979
4.52541	4.56122
4.52578	5.07719
4.52637	3.65886
4.52705	5.11033
4.52709	5.13973
4.52751	4.73394
4.5283	3.9294
4.52831	5.23182
4.52831	5.23182
4.52838	4.66247
4.52903	4.05588
4.52913	4.56597
4.52923	4.8922
4.52984	5.09014
4.53003	5.00773
4.53016	5.16054
4.5302	4.94187
4.53024	5.0774
4.53085	4.75993
4.53091	3.36344
4.53118	4.70968
4.53118	5.12911
4.53148	5.00972
4.5322	4.87366
4.53365	4.69266
4.53421	5.0909
4.53422	4.8762
4.53474	4.9935
4.53693	4.92218
4.53736	4.89304
4.53752	4.92418
4.53787	5.06375
4.53788	5.21994
4.53793	4.86609
4.539	4.8953
4.53915	4.94649
4.53996	5.29088
4.54051	4.93848
4.54083	5.15772
4.54108	5.16455
4.54173	4.68478
4.54214	5.00737
4.54248	5.04107
4.5427	5.00928
4.54304	4.19103
4.54446	4.68784
4.5445	5.21362
4.54469	4.15581
4.54486	4.6037
4.54508	4.86123
4.54574	4.84195
4.54605	4.98318
4.54611	4.99258
4.54626	5.04033
4.54672	4.28544
4.54748	5.1717
4.54822	4.46113
4.5504	5.08669
4.55349	4.74569
4.55406	4.45008
4.55482	5.04165
4.55502	5.09271
4.55502	5.06871
4.55509	5.06455
4.55561	5.14368
4.556	4.4475
4.5566	4.72671
4.55661	4.90989
4.55699	5.13716
4.55803	4.92214
4.55855	4.60908
4.56032	4.91507
4.56117	5.24065
4.56168	4.74428
4.56185	5.11054
4.56264	4.67446
4.5635	5.01162
4.56413	5.01124
4.56515	4.80747
4.56523	5.02409
4.56526	4.43134
4.56618	4.9903
4.56674	4.8257
4.56701	5.13884
4.56711	5.0457
4.56745	4.27256
4.56848	4.76303
4.5687	4.93112
4.5687	4.98543
4.56878	4.71119
4.5691	4.72106
4.56923	4.90677
4.57031	5.00303
4.57055	4.85218
4.57076	3.76991
4.57125	5.0978
4.57205	4.80538
4.57238	5.26709
4.57245	4.0103
4.57293	4.85857
4.57418	4.90726
4.57474	4.65725
4.57729	4.57595
4.57767	4.97601
4.57873	4.89283
4.57901	4.8562
4.57987	4.52293
4.58045	4.58278
4.58075	4.86625
4.58182	3.96646
4.58189	4.82483
4.58199	5.04647
4.58254	4.72447
4.5831	4.74921
4.58457	5.01973
4.58485	5.03517
4.58636	4.22886
4.58643	5.05862
4.58723	5.29196
4.58786	4.98114
4.58786	4.98114
4.58796	5.11635
4.5885	4.95484
4.58854	4.68267
4.58895	5.09207
4.58903	5.20684
4.58907	4.7114
4.58926	5.02506
4.58952	4.75711
4.59044	5.05735
4.59044	5.05735
4.5918	4.64096
4.59341	4.55322
4.5935	5.06694
4.59416	4.41967
4.5945	5.01829
4.5945	5.01829
4.59461	4.92634
4.5948	4.9956
4.59617	5.34455
4.59705	5.16698
4.59774	4.98435
4.5978	4.6954
4.59833	5.01952
4.59855	4.75976
4.59859	4.87164
4.60094	4.68214
4.60099	4.92602
4.60173	2.33915
4.6022	5.06453
4.60323	4.63528
4.60346	4.9661
4.60354	4.62283
4.60396	3.35363
4.60403	4.71176
4.60433	4.13385
4.6047	4.75797
4.60518	5.09829
4.60526	4.48541
4.60554	4.95657
4.6062	4.32052
4.60737	4.68135
4.60844	5.30436
4.61022	5.12563
4.61106	4.78603
4.61155	4.76559
4.61168	4.97041
4.61192	4.64124
4.6125	5.15521
4.61303	4.44936
4.61408	5.13086
4.61465	5.15721
4.61595	4.65617
4.6172	4.5912
4.61753	5.21554
4.61763	5.31881
4.61764	5.16124
4.61764	5.16124
4.61795	4.9378
4.6193	4.71348
4.61936	4.99474
4.62018	4.55051
4.62026	4.53168
4.62071	4.98252
4.62098	5.20474
4.62108	5.04026
4.62166	4.66366
4.62236	4.84188
4.6227	4.92971
4.62289	4.67192
4.62296	4.88241
4.62345	4.90944
4.6243	4.10517
4.62586	5.25417
4.62673	5.25293
4.62727	4.21632
4.62729	5.18459
4.62733	4.45692
4.62787	4.99966
4.62798	5.06115
4.62857	5.37317
4.62927	4.70478
4.62939	4.21946
4.62983	4.98528
4.63111	4.65056
4.63167	5.30657
4.63184	4.94291
4.6329	4.64591
4.63513	5.12389
4.63542	3.83722
4.63586	5.1397
4.63867	4.8194
4.64021	5.35728
4.64034	4.42417
4.64076	4.83795
4.6411	4.91121
4.64187	4.5411
4.64199	4.68327
4.64263	4.82113
4.64263	4.85557
4.64347	4.87285
4.6435	5.07811
4.64477	4.55631
4.64604	5.26456
4.64749	4.85425
4.64863	4.00338
4.64925	4.58049
4.64928	5.04392
4.65052	4.60785
4.65052	4.60785
4.6512	5.1425
4.65167	4.87301
4.65168	4.3498
4.65196	5.24105
4.6521	5.43843
4.65218	3.9529
4.6528	5.07329
4.65349	4.98407
4.65358	4.69793
4.65392	5.1783
4.65396	5.03284
4.65557	5.27725
4.65624	5.0719
4.65628	5.07608
4.65697	4.63064
4.65752	5.0521
4.65841	4.7247
4.65948	4.91136
4.66026	4.62064
4.66046	3.08992
4.6617	4.62428
4.66211	3.58422
4.66224	4.87061
4.66258	5.04665
4.66344	5.11593
4.66348	5.11975
4.66394	4.92752
4.66485	5.04606
4.66701	5.38899
4.66701	5.38899
4.66772	3.8765
4.6686	5.01727
4.66902	5.07918
4.66993	4.99595
4.67134	4.6904
4.67408	4.93331
4.67464	4.33908
4.6755	5.12
4.67572	5.14284
4.67604	4.30575
4.67698	4.64988
4.67796	5.07603
4.67946	4.98768
4.67954	4.68521
4.68103	5.00114
4.68117	5.05007
4.68215	5.2153
4.68243	4.96367
4.68245	5.18266
4.68268	4.58269
4.68426	4.65429
4.68644	5.06728
4.68653	5.0474
4.68722	4.89604
4.68736	5.13181
4.68787	5.17355
4.68811	4.961
4.69001	5.02543
4.69099	4.89757
4.69187	4.74467
4.69305	4.2555
4.69332	4.70512
4.69441	5.15529
4.69524	5.09292
4.69576	5.3026
4.69638	5.30583
4.69664	4.8727
4.69667	5.15767
4.69946	5.18087
4.7018	4.80995
4.70231	5.00125
4.7025	4.88546
4.70516	4.81863
4.70559	4.55515
4.70577	5.05655
4.70635	5.28177
4.70646	5.02629
4.70779	4.93143
4.70807	5.10243
4.70809	5.19389
4.70958	4.88293
4.71077	4.995
4.71161	5.03369
4.71277	4.80579
4.71453	5.02659
4.71839	5.13517
4.72262	4.88591
4.72453	4.36015
4.72487	4.97528
4.72624	5.04922
4.72721	4.43335
4.7276	5.13514
4.72779	5.26399
4.72852	4.67811
4.73006	4.60651
4.73076	5.17932
4.73137	4.64948
4.73217	4.79421
4.73353	4.80161
4.73358	4.17708
4.73383	4.46778
4.736	4.91348
4.7365	4.9141
4.73774	4.16637
4.73793	5.0665
4.73914	5.22022
4.7397	5.14179
4.74077	4.39798
4.74242	4.78424
4.74362	4.68702
4.74552	4.1263
4.74855	4.64667
4.74864	5.2333
4.75009	5.35509
4.75047	5.18516
4.75071	5.17424
4.75174	4.55865
4.75275	4.6868
4.75348	5.1439
4.75389	5.1349
4.75402	4.53637
4.75475	4.12057
4.7552	5.28928
4.75535	4.82739
4.75618	5.13527
4.75641	5.26554
4.75687	4.78265
4.75766	4.98601
4.76068	4.46314
4.76119	5.27597
4.76152	5.0445
4.76381	5.20299
4.76725	5.10401
4.76926	4.25952
4.76941	4.96546
4.76964	5.13772
4.77078	4.70627
4.7715	5.0754
4.77184	4.86572
4.7726	5.11624
4.77274	5.01962
4.77304	4.85409
4.77351	5.0193
4.7761	5.10884
4.77642	4.50532
4.77672	4.94544
4.77708	5.09615
4.77708	4.74239
4.77801	5.37434
4.77971	4.2046
4.78148	4.68679
4.78149	5.14392
4.78216	5.37562
4.78382	4.4766
4.78524	4.57287
4.78525	5.02472
4.78781	4.79307
4.78791	5.33966
4.78865	4.14359
4.78984	4.35209
4.78985	5.269
4.78985	5.269
4.79112	5.03691
4.79207	5.00013
4.79215	5.09168
4.79434	4.44538
4.79443	5.24565
4.79539	3.9407
4.79554	5.15474
4.79727	4.73957
4.79989	4.14226
4.80215	5.2101
4.80222	5.29519
4.80677	5.10582
4.81048	4.48461
4.8118	5.1126
4.81228	4.75077
4.81387	4.85566
4.81566	4.27189
4.81978	5.26896
4.82042	4.25723
4.82497	5.09711
4.82658	4.68105
4.83152	3.72615
4.83288	4.55734
4.83594	5.139
4.83638	5.06063
4.83686	4.64457
4.83718	4.89708
4.83765	4.42314
4.83864	5.11821
4.83952	4.1366
4.83993	4.95515
4.84322	4.89532
4.84873	4.8177
4.84876	5.26639
4.84887	5.02152
4.84913	5.11793
4.84929	4.84199
4.85371	5.40668
4.85539	4.83681
4.85577	5.36387
4.85688	4.51458
4.85767	4.99158
4.85801	4.60837
4.85881	4.93394
4.86287	5.15067
4.86357	4.81844
4.86488	4.70448
4.86566	4.64203
4.86617	5.36836
4.86809	5.36917
4.86851	4.76415
4.86899	5.27866
4.86962	4.34597
4.87039	5.34991
4.87097	5.01894
4.87156	4.41426
4.87198	5.05499
4.8732	5.09984
4.8765	4.96701
4.87714	4.7986
4.87912	5.28608
4.88011	5.10659
4.88321	5.34319
4.88367	5.08417
4.88368	4.9306
4.88668	4.98906
4.88674	5.18599
4.88927	4.22244
4.89265	5.16168
4.89329	4.90286
4.89461	4.93423
4.89481	4.88411
4.90041	4.76538
4.90499	4.848
4.9065	5.38338
4.91138	3.8183
4.91172	5.07371
4.91326	4.99509
4.91344	4.92446
4.91344	4.92446
4.91346	4.04567
4.91489	4.28698
4.91504	5.08957
4.91851	5.29884
4.92155	5.22909
4.92209	5.10098
4.92216	5.31822
4.92316	5.01349
4.92449	5.09245
4.92763	5.12233
4.92983	4.83248
4.93047	5.07001
4.93139	5.46921
4.93203	5.16765
4.93218	4.75882
4.93435	5.42614
4.93544	4.66103
4.93717	4.94178
4.93719	4.58619
4.93756	5.12446
4.93884	4.7967
4.93997	5.04857
4.9419	5.10455
4.94404	5.26579
4.94688	4.03352
4.94977	5.11205
4.95228	5.22771
4.95799	4.48089
4.9596	5.48894
4.96034	4.7809
4.96185	4.39786
4.96235	4.84246
4.96311	4.6942
4.96472	4.55084
4.96657	4.61869
4.96715	4.82543
4.96751	4.88107
4.96954	5.20723
4.97497	4.83455
4.97984	4.51818
4.9824	5.36829
4.98277	5.169
4.98616	4.85455
4.98917	4.37346
4.99056	4.67302
4.99529	4.74731
4.99821	4.57104
4.99844	5.2196
5.00101	4.58744
5.01046	5.45228
5.0114	4.34383
5.01486	5.2919
5.01567	4.75108
5.01613	4.63216
5.0181	4.22616
5.01905	4.60287
5.01989	4.77293
5.0235	5.11167
5.02392	5.24213
5.02681	5.03277
5.03167	4.83827
5.03201	4.83162
5.03348	4.75396
5.03516	5.09141
5.03648	5.01542
5.03895	5.2118
5.0419	4.64691
5.05083	5.38845
5.05358	4.87184
5.05406	5.14415
5.05463	4.61258
5.05895	5.07303
5.05982	5.30627
5.06226	4.73433
5.0659	5.38291
5.06663	4.68053
5.06839	5.25507
5.06915	5.26399
5.07945	5.43524
5.07987	5.31078
5.08117	4.575
5.08273	5.1192
5.08528	5.24248
5.08528	5.24248
[truncated: 53 more rows]

## Sheet: Fig. S5A
Fig S5A
Animal	valence	Activation	Proteins Identified
1	CFC	eGRASP+	5479
2	CFC	eGRASP+	5601
3	CFC	eGRASP+	5507
4	CFC	eGRASP+	5535
5	CFC	eGRASP+	5497			CFC	eGRASP+	eGRASP-
6	CFC	eGRASP+	5624			Mean	5546	5474
7	CFC	eGRASP+	5523			SEM	20	36
8	CFC	eGRASP+	5605
1	CFC	eGRASP-	5452			CE	eGRASP+	eGRASP-
2	CFC	eGRASP-	5302			Mean	5547	5526
3	CFC	eGRASP-	5505			SEM	25	22
4	CFC	eGRASP-	5564
5	CFC	eGRASP-	5450
6	CFC	eGRASP-	5504
7	CFC	eGRASP-	5390
8	CFC	eGRASP-	5626
1	CE	eGRASP+	5615
2	CE	eGRASP+	5585
3	CE	eGRASP+	5546
4	CE	eGRASP+	5544
5	CE	eGRASP+	5478
6	CE	eGRASP+	5582
7	CE	eGRASP+	5666
8	CE	eGRASP+	5423
9	CE	eGRASP+	5486
1	CE	eGRASP-	5548
2	CE	eGRASP-	5503
3	CE	eGRASP-	5593
4	CE	eGRASP-	5610
5	CE	eGRASP-	5540
6	CE	eGRASP-	5457
7	CE	eGRASP-	5593
8	CE	eGRASP-	5468
9	CE	eGRASP-	5426

[truncated: 2 more sheets: Fig. S5C, Fig. S10 A]
